# Supplementary material for: Integrated Analysis of DNA methylation and transcriptome profile to identify key features of age-related macular degeneration
Source: Bioengineered. 2021 Sep 27;12(1):7061–78. doi: 10.1080/21655979.2021.1976502 (PMC8806579; doi:10.1080/21655979.2021.1976502)
Supplement: Supplemental Material [file KBIE_A_1976502_SM4952.zip]

Archive with 12 entries (11 files):
- supplementary/
- supplementary/Figure S1.docx
- supplementary/Supplement Table S1.docx
- supplementary/Supplement Table S10.xls
- supplementary/Supplement Table S2.xls
- supplementary/Supplement Table S3.xls
- supplementary/Supplement Table S4.xlsx
- supplementary/Supplement Table S5.xlsx
- supplementary/Supplement Table S6.xls
- supplementary/Supplement Table S7.xlsx
- supplementary/Supplement Table S8.xlsx
- supplementary/Supplement Table S9.xlsx
