# Supplementary material for: Integrated Analysis of DNA methylation and transcriptome profile to identify key features of age-related macular degeneration
Source: Bioengineered. 2021 Sep 27;12(1):7061–78. doi: 10.1080/21655979.2021.1976502 (PMC8806579; doi:10.1080/21655979.2021.1976502)
Supplement: Supplemental Material [file KBIE_A_1976502_SM4952.zip › supplementary/Supplement Table S10.xls]

## Sheet: Supplement Table S7
Table S10. Significant functional epigenetic modules list.
EntrezID(Seed)	Symbol(Seed)	Size	Mod	P	Genes
4087	SMAD2	73	1.91979	0.001	SMAD2 RHEBL1 ARL4D PKHD1 RHOJ STRAP NEDD4L TBC1D1 RXRA TGIF1 RASD2 RASL12 RAB38 UBR5 RIT1 LMO2 GSC OS9 NOTCH4 TGFBRAP1 ACVR1B TRIM33 FOXG1 FOXH1 NUAK2 EID2 ZFYVE16 TRIM62 ZMYND11 RANBP9 PAPOLA LEMD3 PLIN3 IRAK2 LITAF LHX9 DCUN1D1 ARFGAP3 ZNHIT6 ZEB2 ABTB1 CAMK2A RARB RNPC3 RANBP6 OLIG1 EML4 TTYH3 TIAM2 LDB2 ENTPD1 GDF11 ACVR1C ARL6IP1 PAIP2 M6PR REN PCSK1 FAM120B EID2B INHBB INHBC ACVR2A TXNL4A C…
8726	EED	18	1.82324	0.01	EED EZH2 PPP1R8 DNMT3B DNMT3A COP1 EZH1 TLE2 ITGAE AEBP2 ANXA5 SIPA1 TCF7 UHRF1 KLHDC2 PRDM1 CHFR TCF7L1
4804	NGFR	25	1.56445	0.033	NGFR NGF ARHGDIA NTRK2 CYCS KIDINS220 SORT1 NTF3 APP ADAM17 PTPN13 PRKACB NDN RTN4R SALL2 PRDM4 CYB5R1 NUCB2 ARHGAP29 NUCB1 PTGS1 PLEKHA1 COX4I2 PLEKHA2 CYB5R3
6300	MAPK12	11	2.0645	0.001	MAPK12 SNTA1 DUSP1 SNTB1 ADRA1D ADRA1A SNTG1 SNTB2 MAST1 UTRN GLS
974	CD79B	13	1.62819	0.037	CD79B BLNK DAPP1 PLCG2 BLK CD79A CD72 IBTK CD22 CMTM3 JCHAIN LAT2 LIME1
5824	PEX19	16	1.64372	0.038	PEX19 PEX14 SLC34A1 PEX26 PEX10 PXMP4 ABCD3 ABCD2 SLC25A17 PEX16 PEX12 PEX5 PEX7 YIF1A BSPRY PEX2
64750	SMURF2	65	1.66067	0.006	SMURF2 TNNT1 NEK6 TNFRSF1B RAB25 RASL12 TXNIP RNF111 RAP1B TCAP CCAR1 IRF8 RAB13 GMEB1 MYOZ1 PRICKLE1 ANAPC5 TFPI2 NEB TNNI2 RUNX3 ING2 ECHS1 RAB17 ZBTB44 GFM1 TSSK4 LAPTM5 MYBPC3 ABRAXAS2 ACBD3 ACOX3 DGCR2 PRICKLE2 SMAP1 LMCD1 TRIM63 TRIM55 PKD2L1 PYGM TNNT3 PDK4 TMOD1 TRIM54 MYPN MYO5B PLEKHF1 SVIL ANKRD1 CASQ2 TMSB10 PDHB RAB11FIP3 RAPGEF3 TNNI1 ZMYND19 MCHR1 KRT7 RNF168 EPN3 ANKRD2 ANKRD23 SC…
64131	XYLT1	37	1.35483	0.039	XYLT1 IL1B LGALS1 CLSTN1 TXN LOX CSF1 TNR IL16 NPTX2 XDH PDZD2 CLEC11A MFGE8 FN1 TMPRSS11A LCN12 ADAMTS20 NPTXR MUC16 SLK CD7 SECTM1 SIGLEC1 SPN BTN1A1 KCNJ15 DPT LGALS3BP BCAN KCND2 KCNIP1 KCNIP2 EFEMP2 AQP1 TF MSLN
286256	LCN12	37	1.35483	0.035	LCN12 IL1B LGALS1 CLSTN1 TXN LOX CSF1 TNR IL16 NPTX2 CLEC11A FN1 TMPRSS11A ADAMTS20 XYLT1 NPTXR MUC16 PDZD2 SLK CD7 SECTM1 SIGLEC1 SPN XDH BTN1A1 MFGE8 KCNJ15 DPT LGALS3BP BCAN KCND2 KCNIP1 KCNIP2 EFEMP2 AQP1 TF MSLN
