# Supplementary material for: Integrated Analysis of DNA methylation and transcriptome profile to identify key features of age-related macular degeneration
Source: Bioengineered. 2021 Sep 27;12(1):7061–78. doi: 10.1080/21655979.2021.1976502 (PMC8806579; doi:10.1080/21655979.2021.1976502)
Supplement: Supplemental Material [file KBIE_A_1976502_SM4952.zip › supplementary/Supplement Table S2.xls]

## Sheet: Supplyment table S1-DEG
Table S2. Differentially expressed genes.
	ENSEMBL	log2FoldChange	adj.pvalue	Change	SYMBOL	ENTREZID
1	ENSG00000002726	-3.33536	0.00288998	DOWN	AOC1	26
2	ENSG00000004939	-1.85867	0.0483076	DOWN	SLC4A1	6521
3	ENSG00000006118	0.589385	0.0255605	UP	TMEM132A	54972
4	ENSG00000007372	0.987869	0.0236487	UP	PAX6	5080
5	ENSG00000007968	-1.42154	0.0131445	DOWN	E2F2	1870
6	ENSG00000008323	-2.36394	0.0014102	DOWN	PLEKHG6	55200
7	ENSG00000008394	-0.620538	0.00109536	DOWN	MGST1	4257
8	ENSG00000011201	0.585051	0.0139772	UP	ANOS1	3730
9	ENSG00000012504	-0.786345	0.0309884	DOWN	NR1H4	9971
10	ENSG00000019186	2.38991	1.21445e-06	UP	CYP24A1	1591
11	ENSG00000024526	-1.6451	0.0120612	DOWN	DEPDC1	55635
12	ENSG00000029559	3.33776	1.41117e-05	UP	IBSP	3381
13	ENSG00000035499	-1.07203	0.028062	DOWN	DEPDC1B	55789
14	ENSG00000039139	-1.78256	0.0285606	DOWN	DNAH5	1767
15	ENSG00000041982	1.81381	1.25634e-06	UP	TNC	3371
16	ENSG00000047662	1.06448	0.000635565	UP	FAM184B	27146
17	ENSG00000049089	1.16946	7.67275e-06	UP	COL9A2	1298
18	ENSG00000050730	2.62756	1.47623e-15	UP	TNIP3	79931
19	ENSG00000051341	-1.45923	0.0129248	DOWN	POLQ	10721
20	ENSG00000052344	-4.82295	0.0106083	DOWN	PRSS8	5652
21	ENSG00000058085	-1.42134	0.0175707	DOWN	LAMC2	3918
22	ENSG00000060718	0.750886	0.00111192	UP	COL11A1	1301
23	ENSG00000060982	0.609668	0.0228402	UP	BCAT1	586
24	ENSG00000064300	0.968071	2.92261e-06	UP	NGFR	4804
25	ENSG00000065328	-1.30767	0.0457771	DOWN	MCM10	55388
26	ENSG00000065618	-2.08026	0.0223902	DOWN	COL17A1	1308
27	ENSG00000066032	1.12719	0.000490198	UP	CTNNA2	1496
28	ENSG00000070031	-1.04816	0.0102608	DOWN	SCT	6343
29	ENSG00000072571	-1.37079	0.0106083	DOWN	HMMR	3161
30	ENSG00000073067	0.896367	0.0388641	UP	CYP2W1	54905
31	ENSG00000073754	-1.90761	0.0349933	DOWN	CD5L	922
32	ENSG00000073756	1.70433	0.00122976	UP	PTGS2	5743
33	ENSG00000075218	-1.10949	0.0494009	DOWN	GTSE1	51512
34	ENSG00000078098	0.830378	0.00431152	UP	FAP	2191
35	ENSG00000079215	0.976877	0.00213374	UP	SLC1A3	6507
36	ENSG00000079257	-0.794249	0.0293269	DOWN	LXN	56925
37	ENSG00000079931	1.75471	2.57692e-11	UP	MOXD1	26002
38	ENSG00000080166	0.994999	0.0175894	UP	DCT	1638
39	ENSG00000081041	2.11377	1.92632e-07	UP	CXCL2	2920
40	ENSG00000082482	0.945051	0.0182605	UP	KCNK2	3776
41	ENSG00000083307	-6.28813	0.00861134	DOWN	GRHL2	79977
42	ENSG00000083782	1.46124	0.00100803	UP	EPYC	1833
43	ENSG00000086205	0.725324	0.00116074	UP	FOLH1	2346
44	ENSG00000086548	-7.32931	0.000163151	DOWN	CEACAM6	4680
45	ENSG00000086570	-1.69063	0.0131548	DOWN	FAT2	2196
46	ENSG00000086696	1.3092	0.0340088	UP	HSD17B2	3294
47	ENSG00000088325	-1.46759	0.0157676	DOWN	TPX2	22974
48	ENSG00000089685	-1.30329	0.0355621	DOWN	BIRC5	332
49	ENSG00000090534	-0.5931	0.00444134	DOWN	THPO	7066
50	ENSG00000091129	0.851194	0.00393338	UP	NRCAM	4897
51	ENSG00000093009	-1.1744	0.0338345	DOWN	CDC45	8318
52	ENSG00000095739	-0.591798	0.0144956	DOWN	BAMBI	25805
53	ENSG00000095777	1.50838	9.86426e-05	UP	MYO3A	53904
54	ENSG00000095970	0.789262	0.0368303	UP	TREM2	54209
55	ENSG00000099194	0.915667	0.00880563	UP	SCD	6319
56	ENSG00000099769	0.828824	0.0289925	UP	IGFALS	3483
57	ENSG00000099953	0.762445	0.0232394	UP	MMP11	4320
58	ENSG00000100012	1.41011	0.00357757	UP	SEC14L3	266629
59	ENSG00000100122	-0.690534	0.0321299	DOWN	CRYBB1	1414
60	ENSG00000100292	-0.937594	0.0394188	DOWN	HMOX1	3162
61	ENSG00000100399	0.590555	0.0251884	UP	CHADL	150356
62	ENSG00000100427	0.973834	0.0101291	UP	MLC1	23209
63	ENSG00000100593	-4.66409	2.34153e-05	DOWN	ISM2	145501
64	ENSG00000101057	-1.85909	0.00545013	DOWN	MYBL2	4605
65	ENSG00000101311	-1.31806	0.0428202	DOWN	FERMT1	55612
66	ENSG00000101443	-0.84495	0.00438909	DOWN	WFDC2	10406
67	ENSG00000102230	0.698175	0.0181142	UP	PCYT1B	9468
68	ENSG00000102239	-4.92348	0.0135038	DOWN	BRS3	680
69	ENSG00000102245	-0.775309	0.0422053	DOWN	CD40LG	959
70	ENSG00000102468	1.24349	7.49719e-05	UP	HTR2A	3356
71	ENSG00000102837	-1.30845	0.0444873	DOWN	OLFM4	10562
72	ENSG00000103355	1.87073	1.46363e-05	UP	PRSS33	260429
73	ENSG00000103534	-2.22812	0.000913861	DOWN	TMC5	79838
74	ENSG00000104043	-0.690525	0.00109656	DOWN	ATP8B4	79895
75	ENSG00000104332	1.36884	3.94781e-05	UP	SFRP1	6422
76	ENSG00000104413	-2.82914	0.000813902	DOWN	ESRP1	54845
77	ENSG00000104722	0.964362	0.0430934	UP	NEFM	4741
78	ENSG00000104918	-1.39934	0.0394545	DOWN	RETN	56729
79	ENSG00000105173	-3.00451	0.000156413	DOWN	CCNE1	898
80	ENSG00000105388	-13.2721	5.88244e-11	DOWN	CEACAM5	1048
81	ENSG00000105610	-1.92783	0.047093	DOWN	KLF1	10661
82	ENSG00000105697	1.47233	0.00301388	UP	HAMP	57817
83	ENSG00000105929	0.838135	0.0323083	UP	ATP6V0A4	50617
84	ENSG00000105954	2.57279	1.06956e-08	UP	NPVF	64111
85	ENSG00000106236	0.722499	0.0336908	UP	NPTX2	4885
86	ENSG00000106278	0.862603	6.93117e-06	UP	PTPRZ1	5803
87	ENSG00000106484	-0.648111	0.0308988	DOWN	MEST	4232
88	ENSG00000106541	-6.06615	0.00656641	DOWN	AGR2	10551
89	ENSG00000106819	1.73116	2.94328e-12	UP	ASPN	54829
90	ENSG00000107485	-0.766598	0.0352332	DOWN	GATA3	2625
91	ENSG00000107859	-1.2085	0.0372116	DOWN	PITX3	5309
92	ENSG00000107984	1.88766	1.71981e-05	UP	DKK1	22943
93	ENSG00000108511	-1.9475	0.00283638	DOWN	HOXB6	3216
94	ENSG00000108700	1.40544	0.0113706	UP	CCL8	6355
95	ENSG00000109205	3.52626	8.46589e-07	UP	ODAM	54959
96	ENSG00000109805	-1.21657	0.0305261	DOWN	NCAPG	64151
97	ENSG00000109956	0.982827	0.00439121	UP	B3GAT1	27087
98	ENSG00000110195	0.758633	0.0433833	UP	FOLR1	2348
99	ENSG00000110680	-4.70231	0.0081519	DOWN	CALCA	796
100	ENSG00000110944	0.877263	0.00309159	UP	IL23A	51561
101	ENSG00000111783	1.12197	0.0233412	UP	RFX4	5992
102	ENSG00000111796	-0.793595	0.0338345	DOWN	KLRB1	3820
103	ENSG00000111799	0.92677	5.75874e-05	UP	COL12A1	1303
104	ENSG00000112984	-1.67957	0.00949056	DOWN	KIF20A	10112
105	ENSG00000113296	0.746132	0.00357757	UP	THBS4	7060
106	ENSG00000113389	-0.966513	0.0242756	DOWN	NPR3	4883
107	ENSG00000113396	1.36748	5.70415e-05	UP	SLC27A6	28965
108	ENSG00000113578	0.671392	0.0078784	UP	FGF1	2246
109	ENSG00000115008	2.15625	9.74637e-05	UP	IL1A	3552
110	ENSG00000115163	-1.39085	0.0211792	DOWN	CENPA	1058
111	ENSG00000115252	0.757925	0.00799433	UP	PDE1A	5136
112	ENSG00000115266	0.84075	0.00244636	UP	APC2	10297
113	ENSG00000116678	-0.721406	0.00912546	DOWN	LEPR	3953
114	ENSG00000117399	-1.77128	0.00760823	DOWN	CDC20	991
115	ENSG00000117472	-2.26621	0.00528124	DOWN	TSPAN1	10103
116	ENSG00000118503	0.942047	0.0247683	UP	TNFAIP3	7128
117	ENSG00000118785	0.659118	0.0134314	UP	SPP1	6696
118	ENSG00000119630	-0.847214	0.00272579	DOWN	PGF	5228
119	ENSG00000119888	-2.73334	0.00357757	DOWN	EPCAM	4072
120	ENSG00000119915	-0.943581	0.00722148	DOWN	ELOVL3	83401
121	ENSG00000119917	0.84247	0.0288913	UP	IFIT3	3437
122	ENSG00000119922	1.26408	2.7826e-05	UP	IFIT2	3433
123	ENSG00000120075	-3.6141	0.00113152	DOWN	HOXB5	3215
124	ENSG00000120093	-0.970688	0.0319656	DOWN	HOXB3	3213
125	ENSG00000120907	-0.990174	0.00323654	DOWN	ADRA1A	148
126	ENSG00000121005	0.854316	5.34097e-05	UP	CRISPLD1	83690
127	ENSG00000122375	1.13748	0.0256623	UP	OPN4	94233
128	ENSG00000123496	2.04673	1.09521e-10	UP	IL13RA2	3598
129	ENSG00000124429	-4.09851	0.000908968	DOWN	POF1B	79983
130	ENSG00000124479	0.882788	0.024248	UP	NDP	4693
131	ENSG00000124491	-0.82713	0.0242756	DOWN	F13A1	2162
132	ENSG00000125538	3.75308	2.15113e-18	UP	IL1B	3553
133	ENSG00000125999	-1.6314	0.0164962	DOWN	BPIFB1	92747
134	ENSG00000126010	1.30404	1.36432e-05	UP	GRPR	2925
135	ENSG00000126787	-1.66013	0.0123135	DOWN	DLGAP5	9787
136	ENSG00000126861	0.739763	0.0465287	UP	OMG	4974
137	ENSG00000126861	0.739763	0.0465287	UP	LOC101927057	101927057
138	ENSG00000127325	1.18825	0.00861134	UP	BEST3	144453
139	ENSG00000127377	-0.725989	0.0215924	DOWN	CRYGN	155051
140	ENSG00000127533	0.940688	0.0129248	UP	F2RL3	9002
141	ENSG00000128250	0.823943	0.00389537	UP	RFPL1	5988
142	ENSG00000128342	2.29961	9.32691e-05	UP	LIF	3976
143	ENSG00000129167	-1.67292	0.0283148	DOWN	TPH1	7166
144	ENSG00000129173	-1.38405	0.0295952	DOWN	E2F8	79733
145	ENSG00000129354	-3.38943	0.00525589	DOWN	AP1M2	10053
146	ENSG00000129514	-4.90684	0.00221788	DOWN	FOXA1	3169
147	ENSG00000129521	-0.768721	0.0164208	DOWN	EGLN3	112399
148	ENSG00000129810	-1.29371	0.0290548	DOWN	SGO1	151648
149	ENSG00000129910	0.753046	0.0285606	UP	CDH15	1013
150	ENSG00000130208	0.595315	0.0352344	UP	APOC1	341
151	ENSG00000130287	2.2255	1.25634e-06	UP	NCAN	1463
152	ENSG00000130700	-0.627566	0.0212329	DOWN	GATA5	140628
153	ENSG00000130711	-0.791705	0.0194181	DOWN	PRDM12	59335
154	ENSG00000131095	1.21124	0.0157821	UP	GFAP	2670
155	ENSG00000131747	-1.24815	0.0321299	DOWN	TOP2A	7153
156	ENSG00000131781	-1.04798	0.0352021	DOWN	FMO5	2330
157	ENSG00000131969	0.760357	0.0100052	UP	ABHD12B	145447
158	ENSG00000132698	-3.9284	0.0028346	DOWN	RAB25	57111
159	ENSG00000132746	-2.87421	0.0478988	DOWN	ALDH3B2	222
160	ENSG00000132874	-0.736384	0.0297456	DOWN	SLC14A2	8170
161	ENSG00000133063	2.31602	3.7151e-11	UP	CHIT1	1118
162	ENSG00000133466	-1.0391	0.0411553	DOWN	C1QTNF6	114904
163	ENSG00000133742	-2.76603	0.00591084	DOWN	CA1	759
164	ENSG00000134258	-3.39463	0.0049428	DOWN	VTCN1	79679
165	ENSG00000134321	1.18155	0.000926112	UP	RSAD2	91543
166	ENSG00000134323	-1.41375	0.0387009	DOWN	MYCN	4613
167	ENSG00000134326	0.700727	0.0422053	UP	CMPK2	129607
168	ENSG00000134339	-1.42821	0.0428751	DOWN	SAA2	6289
169	ENSG00000134343	0.829199	0.0392781	UP	ANO3	63982
170	ENSG00000134438	0.933577	0.0321299	UP	RAX	30062
171	ENSG00000134824	0.632758	0.0309995	UP	FADS2	9415
172	ENSG00000135116	0.898749	0.00393338	UP	HRK	8739
173	ENSG00000135373	-3.83732	0.000908968	DOWN	EHF	26298
174	ENSG00000135838	-0.643488	0.00299283	DOWN	NPL	80896
175	ENSG00000136110	0.682323	0.028184	UP	CNMD	11061
176	ENSG00000136546	0.69891	0.0283148	UP	SCN7A	6332
177	ENSG00000136689	1.43675	0.000917012	UP	IL1RN	3557
178	ENSG00000136750	1.04075	0.0378166	UP	GAD2	2572
179	ENSG00000136859	-0.813066	0.00656641	DOWN	ANGPTL2	23452
180	ENSG00000136929	-1.94155	0.0038593	DOWN	HEMGN	55363
181	ENSG00000136943	1.55606	6.93117e-06	UP	CTSV	1515
182	ENSG00000136999	0.658186	0.00994943	UP	CCN3	4856
183	ENSG00000137672	0.912995	0.00912546	UP	TRPC6	7225
184	ENSG00000137745	3.98826	0.00111409	UP	MMP13	4322
185	ENSG00000138079	0.775499	0.000736993	UP	SLC3A1	6519
186	ENSG00000138180	-1.04764	0.0489544	DOWN	CEP55	55165
187	ENSG00000138356	-0.654419	0.0141346	DOWN	AOX1	316
188	ENSG00000138435	1.60626	0.000533955	UP	CHRNA1	1134
189	ENSG00000138821	0.72795	0.00880563	UP	SLC39A8	64116
190	ENSG00000138823	1.31267	0.000744884	UP	MTTP	4547
191	ENSG00000139329	2.54671	3.89991e-18	UP	LUM	4060
192	ENSG00000139352	-3.42389	0.00528124	DOWN	ASCL1	429
193	ENSG00000139364	0.814198	0.0236487	UP	TMEM132B	114795
194	ENSG00000139572	1.48271	0.00283638	UP	GPR84	53831
195	ENSG00000140297	-3.41459	0.0117586	DOWN	GCNT3	9245
196	ENSG00000140459	-1.2328	0.0129248	DOWN	CYP11A1	1583
197	ENSG00000140519	1.65548	0.000127523	UP	RHCG	51458
198	ENSG00000140945	0.60396	0.00295834	UP	CDH13	1012
199	ENSG00000141639	1.0425	2.92261e-06	UP	MAPK4	5596
200	ENSG00000142178	1.483	0.0293208	UP	SIK1	150094
201	ENSG00000142945	-1.36007	0.0212329	DOWN	KIF2C	11004
202	ENSG00000143195	1.11365	4.09972e-05	UP	ILDR2	387597
203	ENSG00000143217	-5.27917	0.00109536	DOWN	NECTIN4	81607
204	ENSG00000143768	1.0365	0.0123135	UP	LEFTY2	7044
205	ENSG00000145244	0.68121	0.00286422	UP	CORIN	10699
206	ENSG00000145287	-0.930646	0.0330442	DOWN	PLAC8	51316
207	ENSG00000145423	1.37603	7.97592e-05	UP	SFRP2	6423
208	ENSG00000145536	1.98358	9.07887e-09	UP	ADAMTS16	170690
209	ENSG00000145721	1.01138	0.00817403	UP	LIX1	167410
210	ENSG00000145794	0.758758	5.70415e-05	UP	MEGF10	84466
211	ENSG00000145824	1.66205	9.93475e-13	UP	CXCL14	9547
212	ENSG00000145850	-1.53313	0.0154201	DOWN	TIMD4	91937
213	ENSG00000146006	0.688256	0.0497513	UP	LRRTM2	26045
214	ENSG00000146197	-0.638634	0.0478988	DOWN	SCUBE3	222663
215	ENSG00000146352	0.924981	0.0235976	UP	CLVS2	134829
216	ENSG00000147234	0.960718	0.0116261	UP	FRMPD3	84443
217	ENSG00000147485	1.02637	0.00760625	UP	PXDNL	137902
218	ENSG00000147689	-2.82109	0.0444873	DOWN	FAM83A	84985
219	ENSG00000147724	0.701437	0.0446274	UP	FAM135B	51059
220	ENSG00000147883	0.666044	0.00286422	UP	CDKN2B	1030
221	ENSG00000148702	1.42071	0.00115317	UP	HABP2	3026
222	ENSG00000148734	1.10945	0.00109536	UP	NPFFR1	64106
223	ENSG00000148773	-1.20192	0.0428751	DOWN	MKI67	4288
224	ENSG00000149043	-2.05672	0.0175243	DOWN	SYT8	90019
225	ENSG00000149256	0.753364	0.0318507	UP	TENM4	26011
226	ENSG00000149294	0.588304	0.0162575	UP	NCAM1	4684
227	ENSG00000149735	-1.40818	0.0107031	DOWN	GPHA2	170589
228	ENSG00000149968	1.64392	0.0430232	UP	MMP3	4314
229	ENSG00000151715	-1.72045	0.012697	DOWN	TMEM45B	120224
230	ENSG00000152154	-0.749032	0.00674932	DOWN	TMEM178A	130733
231	ENSG00000152254	1.5207	0.00456238	UP	G6PC2	57818
232	ENSG00000152377	0.925464	6.09772e-06	UP	SPOCK1	6695
233	ENSG00000152779	0.614571	0.0491921	UP	SLC16A12	387700
234	ENSG00000153976	0.655876	0.0112639	UP	HS3ST3A1	9955
235	ENSG00000155066	-1.09683	0.0321299	DOWN	PROM2	150696
236	ENSG00000155511	1.04838	0.0097808	UP	GRIA1	2890
237	ENSG00000156510	1.2692	0.00148436	UP	HKDC1	80201
238	ENSG00000156535	0.705274	0.000520183	UP	CD109	135228
239	ENSG00000157005	-2.73214	0.00383859	DOWN	SST	6750
240	ENSG00000158089	-0.817895	0.0102905	DOWN	GALNT14	79623
241	ENSG00000158955	2.80219	2.75683e-10	UP	WNT9B	7484
242	ENSG00000159251	-0.961002	0.0313062	DOWN	ACTC1	70
243	ENSG00000160161	0.774834	0.0120559	UP	CILP2	148113
244	ENSG00000160180	-2.59914	0.00162749	DOWN	TFF3	7033
245	ENSG00000160202	2.06314	0.0101291	UP	CRYAA	1409
246	ENSG00000160396	0.606022	0.0235976	UP	HIPK4	147746
247	ENSG00000161509	0.804132	0.00393338	UP	GRIN2C	2905
248	ENSG00000161682	0.641217	0.0119755	UP	FAM171A2	284069
249	ENSG00000162949	-2.16849	0.001396	DOWN	CAPN13	92291
250	ENSG00000163288	1.07551	0.000780635	UP	GABRB1	2560
251	ENSG00000163347	0.868238	0.0323083	UP	CLDN1	9076
252	ENSG00000163554	-1.98159	0.0139794	DOWN	SPTA1	6708
253	ENSG00000163646	1.28491	0.0124006	UP	CLRN1	7401
254	ENSG00000163673	-0.751308	0.0276539	DOWN	DCLK3	85443
255	ENSG00000163734	1.96045	0.000893228	UP	CXCL3	2921
256	ENSG00000163735	1.96338	0.000690014	UP	CXCL5	6374
257	ENSG00000163873	0.816878	0.000908968	UP	GRIK3	2899
258	ENSG00000164283	1.22425	0.00382221	UP	ESM1	11082
259	ENSG00000164694	3.04455	1.41801e-16	UP	FNDC1	84624
260	ENSG00000165072	0.630213	0.024248	UP	MAMDC2	256691
261	ENSG00000165078	1.63379	2.34153e-05	UP	CPA6	57094
262	ENSG00000165124	-0.62413	0.0206728	DOWN	SVEP1	79987
263	ENSG00000165188	-2.36478	0.00388029	DOWN	RNF183	138065
264	ENSG00000165478	0.798006	0.0164962	UP	HEPACAM	220296
265	ENSG00000165480	-1.12758	0.0338345	DOWN	SKA3	221150
266	ENSG00000165917	0.943534	0.00100803	UP	RAPSN	5913
267	ENSG00000166105	0.918521	0.00205758	UP	GLB1L3	112937
268	ENSG00000166257	0.699927	0.0383789	UP	SCN3B	55800
269	ENSG00000166803	-1.4058	0.0106083	DOWN	PCLAF	9768
270	ENSG00000166819	-1.26316	0.00809211	DOWN	PLIN1	5346
271	ENSG00000166920	1.18284	0.0445793	UP	C15orf48	84419
272	ENSG00000166923	2.09281	9.71943e-10	UP	GREM1	26585
273	ENSG00000167244	-0.724621	0.0338345	DOWN	IGF2	3481
274	ENSG00000167588	0.666325	0.0280632	UP	GPD1	2819
275	ENSG00000167608	-1.05175	0.0119777	DOWN	TMC4	147798
276	ENSG00000167618	-2.38151	0.0114671	DOWN	LAIR2	3904
277	ENSG00000167634	-2.39075	0.0089302	DOWN	NLRP7	199713
278	ENSG00000167749	1.17803	0.0107468	UP	KLK4	9622
279	ENSG00000167900	-0.981311	0.0397275	DOWN	TK1	7083
280	ENSG00000167971	0.630826	0.0419686	UP	CASKIN1	57524
281	ENSG00000168032	0.919581	0.00139615	UP	ENTPD3	956
282	ENSG00000168135	0.902607	0.0306659	UP	KCNJ4	3761
283	ENSG00000168671	1.32207	0.000247449	UP	UGT3A2	167127
284	ENSG00000169064	1.14198	0.0293271	UP	ZBBX	79740
285	ENSG00000169429	1.70701	0.0211887	UP	CXCL8	3576
286	ENSG00000169435	-2.31319	0.0306659	DOWN	RASSF6	166824
287	ENSG00000169495	-1.72587	0.0333335	DOWN	HTRA4	203100
288	ENSG00000169607	-1.39899	0.0284316	DOWN	CKAP2L	150468
289	ENSG00000169710	0.811675	0.000729072	UP	FASN	2194
290	ENSG00000169877	-2.26656	0.017768	DOWN	AHSP	51327
291	ENSG00000170011	0.78437	0.0162575	UP	MYRIP	25924
292	ENSG00000170044	1.23803	0.00237487	UP	ZPLD1	131368
293	ENSG00000170075	0.748953	0.0494009	UP	GPR37L1	9283
294	ENSG00000170162	1.76111	0.0422053	UP	VGLL2	245806
295	ENSG00000170180	-2.40248	0.00668988	DOWN	GYPA	2993
296	ENSG00000170279	1.41167	0.0253228	UP	C7orf33	202865
297	ENSG00000170290	1.33336	0.00771807	UP	SLN	6588
298	ENSG00000170312	-0.711979	0.0242756	DOWN	CDK1	983
299	ENSG00000170374	2.50396	9.38062e-13	UP	SP7	121340
300	ENSG00000170627	-1.76508	0.0191986	DOWN	GTSF1	121355
301	ENSG00000170775	1.0847	0.00393338	UP	GPR37	2861
302	ENSG00000170893	1.1373	0.0276539	UP	TRH	7200
303	ENSG00000171345	-1.86561	0.0134314	DOWN	KRT19	3880
304	ENSG00000171401	-3.39039	0.0078228	DOWN	KRT13	3860
305	ENSG00000171557	-1.7021	0.0179647	DOWN	FGG	2266
306	ENSG00000171560	-1.86788	0.0257931	DOWN	FGA	2243
307	ENSG00000171848	-1.62367	0.00810992	DOWN	RRM2	6241
308	ENSG00000171873	0.752523	0.0118109	UP	ADRA1D	146
309	ENSG00000171885	1.13136	0.00448648	UP	AQP4	361
310	ENSG00000172061	2.94026	9.60068e-11	UP	LRRC15	131578
311	ENSG00000172482	-3.05014	0.00668988	DOWN	AGXT	189
312	ENSG00000173391	1.61029	0.000502731	UP	OLR1	4973
313	ENSG00000173406	0.880038	0.00290433	UP	DAB1	1600
314	ENSG00000173714	1.09106	0.00150517	UP	WFIKKN2	124857
315	ENSG00000173898	0.821944	0.00393338	UP	SPTBN2	6712
316	ENSG00000173917	-1.1822	0.012383	DOWN	HOXB2	3212
317	ENSG00000174371	-1.5229	0.0160703	DOWN	EXO1	9156
318	ENSG00000175040	0.586733	0.00407555	UP	CHST2	9435
319	ENSG00000175063	-1.76344	0.00970362	DOWN	UBE2C	11065
320	ENSG00000175084	-1.1756	0.0326898	DOWN	DES	1674
321	ENSG00000175356	-0.828343	0.0330958	DOWN	SCUBE2	57758
322	ENSG00000175793	-3.1152	0.00286422	DOWN	SFN	2810
323	ENSG00000175928	1.05262	3.59526e-06	UP	LRRN1	57633
324	ENSG00000176092	-2.91776	0.000908968	DOWN	CRYBG2	55057
325	ENSG00000176153	-2.68528	0.0132162	DOWN	GPX2	2877
326	ENSG00000176887	1.13496	0.00237396	UP	SOX11	6664
327	ENSG00000177455	-0.718779	0.0392781	DOWN	CD19	930
328	ENSG00000178772	1.06725	0.0022958	UP	CPN2	1370
329	ENSG00000178776	2.56327	0.00122096	UP	C5orf46	389336
330	ENSG00000178999	-1.18274	0.0362227	DOWN	AURKB	9212
331	ENSG00000179097	0.984801	0.0253228	UP	HTR1F	3355
332	ENSG00000179292	0.758952	0.0078228	UP	TMEM151A	256472
333	ENSG00000179750	-1.84965	0.0188956	DOWN	APOBEC3B	9582
334	ENSG00000180061	-0.91122	0.0155662	DOWN	TMEM150B	284417
335	ENSG00000180638	1.69183	8.41717e-05	UP	SLC47A2	146802
336	ENSG00000180815	1.34929	1.31419e-05	UP	MAP3K15	389840
337	ENSG00000180914	1.55618	0.000167975	UP	OXTR	5021
338	ENSG00000181104	0.606873	0.0112639	UP	F2R	2149
339	ENSG00000181291	0.812341	0.00935456	UP	TMEM132E	124842
340	ENSG00000181541	0.898783	0.000908968	UP	MAB21L2	10586
341	ENSG00000181617	2.21176	0.0170562	UP	FDCSP	260436
342	ENSG00000181656	-0.906877	0.00709132	DOWN	GPR88	54112
343	ENSG00000181885	-0.956954	0.0392781	DOWN	CLDN7	1366
344	ENSG00000182255	0.852351	0.0356254	UP	KCNA4	3739
345	ENSG00000182256	1.0407	0.0081519	UP	GABRG3	2567
346	ENSG00000182566	-1.44343	0.00106749	DOWN	CLEC4G	339390
347	ENSG00000182742	-0.917971	0.0285606	DOWN	HOXB4	3214
348	ENSG00000182747	-2.24939	0.0237301	DOWN	SLC35D3	340146
349	ENSG00000182795	-1.93139	0.0129664	DOWN	C1orf116	79098
350	ENSG00000182853	-0.710544	0.0392781	DOWN	VMO1	284013
351	ENSG00000182870	-0.810537	0.0436971	DOWN	GALNT9	50614
352	ENSG00000183166	0.73599	0.0369324	UP	CALN1	83698
353	ENSG00000183734	-1.42564	0.0309884	DOWN	ASCL2	430
354	ENSG00000183742	-1.69873	0.0326487	DOWN	MACC1	346389
355	ENSG00000183873	0.818121	6.85622e-05	UP	SCN5A	6331
356	ENSG00000184156	0.621436	0.023543	UP	KCNQ3	3786
357	ENSG00000184363	-3.07469	0.0028346	DOWN	PKP3	11187
358	ENSG00000184925	0.923977	0.00826863	UP	LCN12	286256
359	ENSG00000184985	0.603976	0.0074735	UP	SORCS2	57537
360	ENSG00000185565	0.620985	0.0120612	UP	LSAMP	4045
361	ENSG00000185567	0.699746	0.0202599	UP	AHNAK2	113146
362	ENSG00000185745	0.941948	0.0220845	UP	IFIT1	3434
363	ENSG00000185818	0.842314	0.00143563	UP	NAT8L	339983
364	ENSG00000185985	0.928354	0.000985453	UP	SLITRK2	84631
365	ENSG00000186081	-2.20201	0.00912546	DOWN	KRT5	3852
366	ENSG00000186185	-1.2629	0.0462809	DOWN	KIF18B	146909
367	ENSG00000186191	4.88232	3.64694e-09	UP	BPIFB4	149954
368	ENSG00000186340	0.751342	0.0489544	UP	THBS2	7058
369	ENSG00000186417	0.681038	0.0134314	UP	GLDN	342035
370	ENSG00000187094	1.65663	0.000533955	UP	CCK	885
371	ENSG00000187689	5.99484	2.50402e-15	UP	AMTN	401138
372	ENSG00000188015	0.732421	0.0447584	UP	S100A3	6274
373	ENSG00000188051	0.845962	0.00118545	UP	TMEM221	100130519
374	ENSG00000188175	-4.44237	0.000475617	DOWN	HEPACAM2	253012
375	ENSG00000188483	-0.714259	0.0078228	DOWN	IER5L	389792
376	ENSG00000188501	1.41255	1.39324e-06	UP	LCTL	197021
377	ENSG00000188517	-0.636871	0.021436	DOWN	COL25A1	84570
378	ENSG00000188611	0.894974	0.0422053	UP	ASAH2	56624
379	ENSG00000188778	-0.961637	0.029106	DOWN	ADRB3	155
380	ENSG00000188859	0.870022	0.0081519	UP	FAM78B	149297
381	ENSG00000189056	0.738207	0.0289698	UP	RELN	5649
382	ENSG00000189143	-3.75534	0.000145783	DOWN	CLDN4	1364
383	ENSG00000189320	1.04535	0.00456998	UP	FAM180A	389558
384	ENSG00000189334	-2.0154	0.0195848	DOWN	S100A14	57402
385	ENSG00000196503	0.93199	5.34097e-05	UP	ARL9	132946
386	ENSG00000196611	1.77675	0.000213701	UP	MMP1	4312
387	ENSG00000197934	0.6922	0.038219	UP	CYYR1-AS1	100996571
388	ENSG00000198744	-3.31586	0.000616951	DOWN	MTCO3P12	107075270
389	ENSG00000198756	0.886287	3.12409e-05	UP	COLGALT2	23127
390	ENSG00000198796	0.996443	0.0343141	UP	ALPK2	115701
391	ENSG00000198915	0.609689	0.00162749	UP	RASGEF1A	221002
392	ENSG00000203697	-4.95268	0.000350809	DOWN	CAPN8	388743
393	ENSG00000203760	-0.598892	0.0488991	DOWN	CENPW	387103
394	ENSG00000203805	0.873673	0.0164962	UP	PLPP4	196051
395	ENSG00000204613	-2.05327	0.0496698	DOWN	TRIM10	10107
396	ENSG00000204632	-3.13156	0.00301388	DOWN	HLA-G	3135
397	ENSG00000204967	0.655476	0.0114671	UP	PCDHA4	56144
398	ENSG00000206177	-2.01014	0.0202599	DOWN	HBM	3042
399	ENSG00000206190	0.667031	0.00149886	UP	ATP10A	57194
400	ENSG00000211662	1.38183	0.016352	UP	IGLV3-21	28796
401	ENSG00000211665	1.89201	0.0155125	UP	IGLV3-16	28799
402	ENSG00000211668	-1.69785	0.040635	DOWN	IGLV2-11	28816
403	ENSG00000211714	1.20585	0.0376805	UP	TRBV7-3	28595
404	ENSG00000211933	-2.44125	0.0121232	DOWN	IGHV6-1	28385
405	ENSG00000211955	2.56328	2.72395e-08	UP	IGHV3-33	28434
406	ENSG00000213075	-0.795991	0.025092	DOWN	RPL31P11	641311
407	ENSG00000214100	0.826961	0.0306659	UP	PLAC9P1	389033
408	ENSG00000214402	0.935535	0.0074735	UP	LCNL1	401562
409	ENSG00000221818	0.742209	0.010758	UP	EBF2	64641
410	ENSG00000223609	-2.45124	0.0114015	DOWN	HBD	3045
411	ENSG00000224307	-0.64369	0.0478988	DOWN	LOC101929331	101929331
412	ENSG00000224631	-0.73629	0.0195848	DOWN	RPS27AP16	643358
413	ENSG00000225698	-2.86356	0.026522	DOWN	IGHV3-72	28410
414	ENSG00000225706	0.681503	0.0490367	UP	PTPRD-AS1	101929407
415	ENSG00000226321	-0.933766	0.00260349	DOWN	CROCC2	728763
416	ENSG00000226846	1.44556	0.0263108	UP	LINC00348	100885781
417	ENSG00000226887	-2.30945	0.0129664	DOWN	ERVMER34-1	100288413
418	ENSG00000227507	-0.730072	0.0323083	DOWN	LTB	4050
419	ENSG00000229344	2.74379	6.89194e-18	UP	MTCO2P12	107075310
420	ENSG00000231007	-1.02065	0.00431103	DOWN	CDC20P1	157956
421	ENSG00000231119	-0.597212	0.00429027	DOWN	LOC101927377	101927377
422	ENSG00000233056	-4.80884	0.000318094	DOWN	ERVH48-1	90625
423	ENSG00000233521	-0.87759	0.0131997	DOWN	LINC01638	105372978
424	ENSG00000233834	-1.9082	0.0331086	DOWN	LOC100506098	100506098
425	ENSG00000234323	0.78465	0.0471445	UP	LINC01505	100996590
426	ENSG00000234753	-0.611415	0.0400863	DOWN	FOXP4-AS1	101060264
427	ENSG00000234906	1.05531	0.022762	UP	APOC2	344
428	ENSG00000237515	0.928879	0.017472	UP	SHISA9	729993
429	ENSG00000239951	2.51574	2.33805e-06	UP	IGKV3-20	28912
430	ENSG00000239961	1.19829	0.00641919	UP	LILRA4	23547
431	ENSG00000240864	-5.12682	0.000246287	DOWN	IGKV1-16	28938
432	ENSG00000241351	3.41564	1.69526e-13	UP	IGKV3-11	28914
433	ENSG00000241431	-0.875413	0.0120137	DOWN	RPL37P6	346950
434	ENSG00000241644	-0.674123	0.0058431	DOWN	INMT	11185
435	ENSG00000243649	0.96954	0.0167145	UP	CFB	629
436	ENSG00000244437	-2.6043	0.0078228	DOWN	IGKV3-15	28913
437	ENSG00000245526	0.954551	0.00739749	UP	LINC00461	645323
438	ENSG00000245848	-0.975698	0.0211792	DOWN	CEBPA	1050
439	ENSG00000248540	0.705392	0.0253996	UP	LOC283731	283731
440	ENSG00000250056	-0.761035	0.0278199	DOWN	LINC01018	255167
441	ENSG00000253309	1.45682	0.00160896	UP	SERPINE3	647174
442	ENSG00000253417	1.03285	0.0323083	UP	LINC02159	285629
443	ENSG00000253957	1.95205	0.0068091	UP	IGHV3-22	28443
444	ENSG00000255084	-1.03168	0.0249028	DOWN	LOC101928896	101928896
445	ENSG00000258713	1.52429	0.00509545	UP	C20orf141	128653
446	ENSG00000260027	-1.21022	0.00625397	DOWN	HOXB7	3217
447	ENSG00000260372	0.944081	0.0232394	UP	AQP4-AS1	147429
448	ENSG00000261617	1.20596	0.0081519	UP	LINC02177	101927009
449	ENSG00000261701	0.717773	0.0443746	UP	HPR	3250
450	ENSG00000262655	0.659142	0.00709132	UP	SPON1	10418
451	ENSG00000265962	1.11449	0.00583564	UP	GACAT2	100287082
452	ENSG00000266988	-0.825882	0.0330442	DOWN	LOC112268408	112268408
453	ENSG00000267313	-1.38012	0.0458847	DOWN	KC6	641516
454	ENSG00000267414	-0.757986	0.0136231	DOWN	SETBP1-DT	101927943
455	ENSG00000270906	1.43329	0.0144956	UP	MTND4P35	107075117
456	ENSG00000283267	1.20374	0.000710337	UP	FAM237B	107986818
