# Supplementary material for: Integrated Analysis of DNA methylation and transcriptome profile to identify key features of age-related macular degeneration
Source: Bioengineered. 2021 Sep 27;12(1):7061–78. doi: 10.1080/21655979.2021.1976502 (PMC8806579; doi:10.1080/21655979.2021.1976502)
Supplement: Supplemental Material [file KBIE_A_1976502_SM4952.zip › supplementary/Supplement Table S3.xls]

## Sheet: Supplement Table S2
Table S3. KEGG and GO analysis of upregulated and downregulated genes.
Direction	Terms	ID	Description	GeneRatio	BgRatio	pvalue	p.adjust	qvalue	geneID	Count
Upregulated	KEGG	hsa04657	IL-17 signaling pathway	11/123	94/8108	1.4882e-07	3.05081e-05	2.88241e-05	PTGS2/CXCL2/TNFAIP3/IL1B/MMP13/MAPK4/MMP3/CXCL3/CXCL5/CXCL8/MMP1	11
Upregulated	KEGG	hsa05323	Rheumatoid arthritis	10/123	93/8108	1.24848e-06	0.000127969	0.000120905	CXCL2/ATP6V0A4/IL23A/IL1A/IL1B/MMP3/CXCL3/CXCL5/CXCL8/MMP1	10
Upregulated	KEGG	hsa04080	Neuroactive ligand-receptor interaction	16/123	341/8108	5.26598e-05	0.00359842	0.00339979	HTR2A/GRPR/F2RL3/CHRNA1/NPFFR1/GRIA1/GRIN2C/GABRB1/GRIK3/TRH/ADRA1D/HTR1F/OXTR/F2R/GABRG3/CCK	16
Upregulated	KEGG	hsa04668	TNF signaling pathway	8/123	112/8108	0.000284374	0.0145741	0.0137697	PTGS2/CXCL2/TNFAIP3/IL1B/LIF/MMP3/CXCL3/CXCL5	8
Upregulated	KEGG	hsa04512	ECM-receptor interaction	7/123	88/8108	0.000357768	0.0146685	0.0138588	IBSP/TNC/COL9A2/THBS4/SPP1/THBS2/RELN	7
Upregulated	KEGG	hsa04060	Cytokine-cytokine receptor interaction	13/123	295/8108	0.00050757	0.017342	0.0163847	NGFR/CXCL2/CCL8/IL23A/IL1A/IL13RA2/IL1B/LIF/IL1RN/CXCL14/CXCL3/CXCL5/CXCL8	13
Upregulated	GO-BP	GO:0030198	extracellular matrix organization	20/220	395/18866	4.2071e-08	7.1838e-05	5.94611e-05	IBSP/TNC/COL9A2/COL11A1/FAP/MMP11/CHADL/COL12A1/SPP1/NCAN/CTSV/MMP13/SLC39A8/LUM/SFRP2/ADAMTS16/MMP3/GREM1/KLK4/MMP1	20
Upregulated	GO-BP	GO:0043062	extracellular structure organization	20/220	396/18866	4.38572e-08	7.1838e-05	5.94611e-05	IBSP/TNC/COL9A2/COL11A1/FAP/MMP11/CHADL/COL12A1/SPP1/NCAN/CTSV/MMP13/SLC39A8/LUM/SFRP2/ADAMTS16/MMP3/GREM1/KLK4/MMP1	20
Upregulated	GO-BP	GO:0030199	collagen fibril organization	7/220	55/18866	3.36268e-06	0.00339118	0.00280691	COL11A1/MMP11/CHADL/COL12A1/LUM/SFRP2/GREM1	7
Upregulated	GO-BP	GO:0051051	negative regulation of transport	19/220	483/18866	4.14063e-06	0.00339118	0.00280691	PTGS2/HTR2A/SFRP1/HAMP/NPVF/IL13RA2/IL1B/BEST3/LIF/APOC1/RSAD2/CCN3/LRRTM2/CRYAA/SLN/TRH/OXTR/F2R/APOC2	19
Upregulated	GO-BP	GO:0090287	regulation of cellular response to growth factor stimulus	14/220	310/18866	1.75848e-05	0.0115216	0.00953651	NGFR/SFRP1/ASPN/DKK1/FOLR1/FGF1/IL1B/CNMD/SFRP2/CDKN2B/CD109/GREM1/WFIKKN2/SOX11	14
Upregulated	GO-BP	GO:0050673	epithelial cell proliferation	17/220	453/18866	2.46519e-05	0.0116383	0.00963316	PAX6/NGFR/FAP/SFRP1/ODAM/THBS4/FGF1/TNFAIP3/CNMD/CCN3/CDH13/SFRP2/CDKN2B/CD109/CLDN1/SOX11/SCN5A	17
Upregulated	GO-BP	GO:0030593	neutrophil chemotaxis	8/220	103/18866	2.76786e-05	0.0116383	0.00963316	CXCL2/CCL8/IL23A/THBS4/IL1B/CXCL3/CXCL5/CXCL8	8
Upregulated	GO-BP	GO:0001503	ossification	16/220	412/18866	2.84548e-05	0.0116383	0.00963316	CYP24A1/IBSP/TNC/COL11A1/PTGS2/SFRP1/ATP6V0A4/ASPN/DKK1/SPP1/MMP13/SFRP2/GREM1/FASN/SP7/SOX11	16
Upregulated	GO-BP	GO:1904948	midbrain dopaminergic neuron differentiation	4/220	17/18866	3.80124e-05	0.0116383	0.00963316	SFRP1/DKK1/SFRP2/WNT9B	4
Upregulated	GO-BP	GO:0032496	response to lipopolysaccharide	14/220	334/18866	3.99342e-05	0.0116383	0.00963316	TNIP3/PTGS2/CXCL2/TREM2/HAMP/IL1A/TNFAIP3/IL1B/CMPK2/CLDN1/CXCL3/CXCL5/CXCL8/F2R	14
Upregulated	GO-BP	GO:0045907	positive regulation of vasoconstriction	5/220	34/18866	4.35208e-05	0.0116383	0.00963316	PTGS2/HTR2A/ADRA1D/OXTR/F2R	5
Upregulated	GO-BP	GO:0090092	regulation of transmembrane receptor protein serine/threonine kinase signaling pathway	12/220	254/18866	4.56807e-05	0.0116383	0.00963316	SFRP1/ASPN/DKK1/FOLR1/CCN3/LEFTY2/SFRP2/CDKN2B/CD109/GREM1/WFIKKN2/SOX11	12
Upregulated	GO-BP	GO:0022617	extracellular matrix disassembly	7/220	82/18866	4.82763e-05	0.0116383	0.00963316	FAP/MMP11/CTSV/MMP13/MMP3/KLK4/MMP1	7
Upregulated	GO-BP	GO:0033280	response to vitamin D	5/220	36/18866	5.78565e-05	0.0116383	0.00963316	CYP24A1/TNC/PTGS2/SFRP1/SPP1	5
Upregulated	GO-BP	GO:0110110	positive regulation of animal organ morphogenesis	7/220	85/18866	6.08547e-05	0.0116383	0.00963316	NGFR/DKK1/FGF1/TNFAIP3/LIF/GREM1/AMTN	7
Upregulated	GO-BP	GO:0071219	cellular response to molecule of bacterial origin	11/220	222/18866	6.19046e-05	0.0116383	0.00963316	TNIP3/CXCL2/TREM2/HAMP/IL1A/TNFAIP3/IL1B/CMPK2/CXCL3/CXCL5/CXCL8	11
Upregulated	GO-BP	GO:0097529	myeloid leukocyte migration	11/220	222/18866	6.19046e-05	0.0116383	0.00963316	CXCL2/TREM2/CCL8/IL23A/THBS4/IL1B/CCN3/CXCL3/CXCL5/GREM1/CXCL8	11
Upregulated	GO-BP	GO:0050678	regulation of epithelial cell proliferation	15/220	395/18866	6.53624e-05	0.0116383	0.00963316	PAX6/NGFR/SFRP1/ODAM/THBS4/FGF1/TNFAIP3/CNMD/CDH13/SFRP2/CDKN2B/CD109/CLDN1/SOX11/SCN5A	15
Upregulated	GO-BP	GO:0042391	regulation of membrane potential	16/220	443/18866	6.74994e-05	0.0116383	0.00963316	KCNK2/NRCAM/TREM2/SCN7A/CHRNA1/SLC39A8/GRIA1/GRIN2C/GABRB1/GRIK3/SCN3B/GABRG3/SCN5A/KCNQ3/CCK/RELN	16
Upregulated	GO-BP	GO:0002237	response to molecule of bacterial origin	14/220	356/18866	7.92561e-05	0.0118535	0.00981124	TNIP3/PTGS2/CXCL2/TREM2/HAMP/IL1A/TNFAIP3/IL1B/CMPK2/CLDN1/CXCL3/CXCL5/CXCL8/F2R	14
Upregulated	GO-BP	GO:0051048	negative regulation of secretion	10/220	190/18866	8.11419e-05	0.0118535	0.00981124	SFRP1/NPVF/IL13RA2/IL1B/LIF/RSAD2/CCN3/TRH/OXTR/F2R	10
Upregulated	GO-BP	GO:0050804	modulation of chemical synaptic transmission	16/220	454/18866	8.98845e-05	0.0118535	0.00981124	PTGS2/SLC1A3/HTR2A/NPTX2/DKK1/IL1B/LRRTM2/GRIA1/GRIN2C/GRIK3/RAPSN/OXTR/F2R/SORCS2/RELN/SHISA9	16
Upregulated	GO-BP	GO:0030595	leukocyte chemotaxis	11/220	232/18866	9.18313e-05	0.0118535	0.00981124	CXCL2/CCL8/IL23A/THBS4/IL1B/CCN3/CXCL14/CXCL3/CXCL5/GREM1/CXCL8	11
Upregulated	GO-BP	GO:0099177	regulation of trans-synaptic signaling	16/220	455/18866	9.22105e-05	0.0118535	0.00981124	PTGS2/SLC1A3/HTR2A/NPTX2/DKK1/IL1B/LRRTM2/GRIA1/GRIN2C/GRIK3/RAPSN/OXTR/F2R/SORCS2/RELN/SHISA9	16
Upregulated	GO-BP	GO:1990266	neutrophil migration	8/220	122/18866	9.27891e-05	0.0118535	0.00981124	CXCL2/CCL8/IL23A/THBS4/IL1B/CXCL3/CXCL5/CXCL8	8
Upregulated	GO-BP	GO:0033273	response to vitamin	7/220	91/18866	9.40752e-05	0.0118535	0.00981124	CYP24A1/TNC/PTGS2/SFRP1/HAMP/FOLR1/SPP1	7
Upregulated	GO-BP	GO:0071621	granulocyte chemotaxis	8/220	127/18866	0.000122904	0.0137171	0.0113538	CXCL2/CCL8/IL23A/THBS4/IL1B/CXCL3/CXCL5/CXCL8	8
Upregulated	GO-BP	GO:1901888	regulation of cell junction assembly	10/220	200/18866	0.000124037	0.0137171	0.0113538	SFRP1/DKK1/IL1B/LRRTM2/CLDN1/GREM1/LRRN1/OXTR/SLITRK2/THBS2	10
Upregulated	GO-BP	GO:0031214	biomineral tissue development	9/220	163/18866	0.000128296	0.0137171	0.0113538	IBSP/PTGS2/ASPN/ODAM/SPP1/MMP13/GREM1/KLK4/AMTN	9
Upregulated	GO-BP	GO:0110148	biomineralization	9/220	163/18866	0.000128296	0.0137171	0.0113538	IBSP/PTGS2/ASPN/ODAM/SPP1/MMP13/GREM1/KLK4/AMTN	9
Upregulated	GO-BP	GO:0014013	regulation of gliogenesis	8/220	128/18866	0.000129802	0.0137171	0.0113538	TREM2/PTPRZ1/IL1B/LIF/TENM4/GPR37L1/DAB1/SOX11	8
Upregulated	GO-BP	GO:1903531	negative regulation of secretion by cell	9/220	166/18866	0.000147315	0.0146468	0.0121233	SFRP1/NPVF/IL13RA2/IL1B/LIF/RSAD2/CCN3/TRH/F2R	9
Upregulated	GO-BP	GO:0071216	cellular response to biotic stimulus	11/220	246/18866	0.000153951	0.0146468	0.0121233	TNIP3/CXCL2/TREM2/HAMP/IL1A/TNFAIP3/IL1B/CMPK2/CXCL3/CXCL5/CXCL8	11
Upregulated	GO-BP	GO:0031670	cellular response to nutrient	5/220	44/18866	0.000154513	0.0146468	0.0121233	CYP24A1/TNC/SFRP1/FOLR1/CDKN2B	5
Upregulated	GO-BP	GO:0090101	negative regulation of transmembrane receptor protein serine/threonine kinase signaling pathway	8/220	133/18866	0.000169266	0.0146468	0.0121233	SFRP1/ASPN/DKK1/CCN3/SFRP2/CD109/GREM1/WFIKKN2	8
Upregulated	GO-BP	GO:0071222	cellular response to lipopolysaccharide	10/220	208/18866	0.000170908	0.0146468	0.0121233	TNIP3/CXCL2/HAMP/IL1A/TNFAIP3/IL1B/CMPK2/CXCL3/CXCL5/CXCL8	10
Upregulated	GO-BP	GO:0001660	fever generation	3/220	10/18866	0.000176699	0.0146468	0.0121233	PTGS2/IL1A/IL1B	3
Upregulated	GO-BP	GO:0061303	cornea development in camera-type eye	3/220	10/18866	0.000176699	0.0146468	0.0121233	PAX6/WNT9B/SOX11	3
Upregulated	GO-BP	GO:1904338	regulation of dopaminergic neuron differentiation	3/220	10/18866	0.000176699	0.0146468	0.0121233	SFRP1/DKK1/SFRP2	3
Upregulated	GO-BP	GO:0050808	synapse organization	15/220	433/18866	0.000179953	0.0146468	0.0121233	TNC/CTNNA2/NRCAM/TREM2/DKK1/CHRNA1/LRRTM2/RAPSN/SPTBN2/LRRN1/OXTR/F2R/SLITRK2/THBS2/RELN	15
Upregulated	GO-BP	GO:0007584	response to nutrient	9/220	171/18866	0.000184229	0.0146468	0.0121233	CYP24A1/TNC/PTGS2/SFRP1/HAMP/FOLR1/SPP1/SFRP2/CDKN2B	9
Upregulated	GO-BP	GO:0046697	decidualization	4/220	25/18866	0.000187779	0.0146468	0.0121233	PTGS2/SPP1/LIF/CTSV	4
Upregulated	GO-BP	GO:2000027	regulation of animal organ morphogenesis	11/220	254/18866	0.000203355	0.0151081	0.0125052	NGFR/SFRP1/ASPN/DKK1/FGF1/TNFAIP3/LIF/SFRP2/WNT9B/GREM1/AMTN	11
Upregulated	GO-BP	GO:1901890	positive regulation of cell junction assembly	7/220	103/18866	0.000204692	0.0151081	0.0125052	SFRP1/LRRTM2/CLDN1/LRRN1/OXTR/SLITRK2/THBS2	7
Upregulated	GO-BP	GO:0051966	regulation of synaptic transmission, glutamatergic	6/220	73/18866	0.000208534	0.0151081	0.0125052	PTGS2/HTR2A/DKK1/GRIK3/OXTR/RELN	6
Upregulated	GO-BP	GO:0030574	collagen catabolic process	5/220	47/18866	0.000212141	0.0151081	0.0125052	FAP/MMP11/MMP13/MMP3/MMP1	5
Upregulated	GO-BP	GO:0050805	negative regulation of synaptic transmission	6/220	75/18866	0.000241948	0.0163603	0.0135416	PTGS2/HTR2A/IL1B/GRIA1/GRIK3/SORCS2	6
Upregulated	GO-BP	GO:0048771	tissue remodeling	9/220	178/18866	0.000248589	0.0163603	0.0135416	SFRP1/IL23A/THBS4/IL1A/TNFAIP3/SPP1/LIF/GREM1/F2R	9
Upregulated	GO-BP	GO:0007611	learning or memory	11/220	260/18866	0.000248693	0.0163603	0.0135416	PTGS2/KCNK2/HTR2A/NPTX2/PTPRZ1/DKK1/GRPR/GRIA1/OXTR/CCK/RELN	11
Upregulated	GO-BP	GO:0007601	visual perception	10/220	218/18866	0.000249699	0.0163603	0.0135416	PAX6/COL11A1/MYO3A/OPN4/NDP/RAX/LUM/CRYAA/CLRN1/LCTL	10
Upregulated	GO-BP	GO:1903524	positive regulation of blood circulation	6/220	76/18866	0.000260162	0.0167116	0.0138323	PTGS2/HTR2A/SCN3B/ADRA1D/OXTR/F2R	6
Upregulated	GO-BP	GO:0050953	sensory perception of light stimulus	10/220	222/18866	0.000288779	0.018115	0.0149939	PAX6/COL11A1/MYO3A/OPN4/NDP/RAX/LUM/CRYAA/CLRN1/LCTL	10
Upregulated	GO-BP	GO:0090288	negative regulation of cellular response to growth factor stimulus	9/220	182/18866	0.000293069	0.018115	0.0149939	NGFR/SFRP1/ASPN/DKK1/CNMD/SFRP2/CD109/GREM1/WFIKKN2	9
Upregulated	GO-BP	GO:0060326	cell chemotaxis	12/220	311/18866	0.000305175	0.0185139	0.0153242	CXCL2/CCL8/IL23A/THBS4/FGF1/IL1B/CCN3/CXCL14/CXCL3/CXCL5/GREM1/CXCL8	12
Upregulated	GO-BP	GO:0071481	cellular response to X-ray	3/220	12/18866	0.000318404	0.0189653	0.0156978	SFRP1/HAMP/SFRP2	3
Upregulated	GO-BP	GO:0046879	hormone secretion	12/220	314/18866	0.000332859	0.0194722	0.0161174	SFRP1/NPVF/SPP1/IL1B/LIF/IL1RN/CCN3/ILDR2/G6PC2/MYRIP/TRH/SOX11	12
Upregulated	GO-BP	GO:0050807	regulation of synapse organization	10/220	229/18866	0.000369473	0.0205768	0.0170316	CTNNA2/NRCAM/DKK1/LRRTM2/RAPSN/LRRN1/OXTR/SLITRK2/THBS2/RELN	10
Upregulated	GO-BP	GO:0010001	glial cell differentiation	10/220	230/18866	0.000382403	0.0205768	0.0170316	PAX6/TREM2/PTPRZ1/IL1B/LIF/TENM4/GPR37L1/DAB1/SOX11/RELN	10
Upregulated	GO-BP	GO:0051961	negative regulation of nervous system development	12/220	319/18866	0.000383729	0.0205768	0.0170316	PAX6/NGFR/DKK1/RFX4/SPP1/IL1B/OMG/TRPC6/SPOCK1/GPR37L1/DAB1/SOX11	12
Upregulated	GO-BP	GO:0097530	granulocyte migration	8/220	150/18866	0.000383732	0.0205768	0.0170316	CXCL2/CCL8/IL23A/THBS4/IL1B/CXCL3/CXCL5/CXCL8	8
Upregulated	GO-BP	GO:0003401	axis elongation	4/220	30/18866	0.000388654	0.0205768	0.0170316	TNC/SFRP1/FGF1/SFRP2	4
Upregulated	GO-BP	GO:0046394	carboxylic acid biosynthetic process	13/220	367/18866	0.000392413	0.0205768	0.0170316	BCAT1/PTGS2/SLC1A3/FOLH1/SCD/IL1B/APOC1/NCAN/FADS2/FASN/NAT8L/ASAH2/APOC2	13
Upregulated	GO-BP	GO:0001649	osteoblast differentiation	10/220	231/18866	0.000395708	0.0205768	0.0170316	CYP24A1/IBSP/TNC/SFRP1/SPP1/SFRP2/GREM1/FASN/SP7/SOX11	10
Upregulated	GO-BP	GO:0016053	organic acid biosynthetic process	13/220	368/18866	0.000402664	0.0206114	0.0170603	BCAT1/PTGS2/SLC1A3/FOLH1/SCD/IL1B/APOC1/NCAN/FADS2/FASN/NAT8L/ASAH2/APOC2	13
Upregulated	GO-BP	GO:0003337	mesenchymal to epithelial transition involved in metanephros morphogenesis	3/220	13/18866	0.000410372	0.0206827	0.0171193	LIF/WNT9B/GREM1	3
Upregulated	GO-BP	GO:0048708	astrocyte differentiation	6/220	83/18866	0.000419836	0.0208391	0.0172487	PAX6/TREM2/IL1B/LIF/GPR37L1/DAB1	6
Upregulated	GO-BP	GO:0009914	hormone transport	12/220	323/18866	0.000429027	0.0209775	0.0173633	SFRP1/NPVF/SPP1/IL1B/LIF/IL1RN/CCN3/ILDR2/G6PC2/MYRIP/TRH/SOX11	12
Upregulated	GO-BP	GO:0062013	positive regulation of small molecule metabolic process	8/220	154/18866	0.000457549	0.0220431	0.0182453	PTGS2/TREM2/HTR2A/FGF1/IL1B/GPD1/MTCO2P12/APOC2	8
Upregulated	GO-BP	GO:0006898	receptor-mediated endocytosis	12/220	328/18866	0.000491929	0.0233559	0.0193319	DKK1/FOLR1/APOC1/LRRTM2/GRIA1/GREM1/CXCL8/IGLV3-21/IGHV3-33/APOC2/IGKV3-20/HPR	12
Upregulated	GO-BP	GO:0071295	cellular response to vitamin	4/220	32/18866	0.000500765	0.0234358	0.019398	CYP24A1/TNC/SFRP1/FOLR1	4
Upregulated	GO-BP	GO:0051216	cartilage development	9/220	197/18866	0.000522632	0.0241147	0.01996	COL11A1/EPYC/CHADL/CNMD/CCN3/MMP13/LUM/SFRP2/GREM1	9
Upregulated	GO-BP	GO:0050803	regulation of synapse structure or activity	10/220	240/18866	0.000533759	0.024286	0.0201018	CTNNA2/NRCAM/DKK1/LRRTM2/RAPSN/LRRN1/OXTR/SLITRK2/THBS2/RELN	10
Upregulated	GO-BP	GO:0007613	memory	7/220	121/18866	0.000546831	0.02454	0.020312	PTGS2/KCNK2/HTR2A/GRIA1/OXTR/CCK/RELN	7
Upregulated	GO-BP	GO:0070098	chemokine-mediated signaling pathway	6/220	88/18866	0.000574434	0.0254303	0.021049	CXCL2/TREM2/CCL8/CXCL3/CXCL5/CXCL8	6
Upregulated	GO-BP	GO:2000095	regulation of Wnt signaling pathway, planar cell polarity pathway	3/220	15/18866	0.000641711	0.0275415	0.0227964	SFRP1/DKK1/SFRP2	3
Upregulated	GO-BP	GO:0072330	monocarboxylic acid biosynthetic process	10/220	246/18866	0.000646323	0.0275415	0.0227964	PTGS2/SLC1A3/SCD/IL1B/APOC1/NCAN/FADS2/FASN/ASAH2/APOC2	10
Upregulated	GO-BP	GO:0034765	regulation of ion transmembrane transport	15/220	489/18866	0.000647343	0.0275415	0.0227964	TREM2/HAMP/F2RL3/SCN7A/TRPC6/GRIA1/SCN3B/KCNJ4/SLN/F2R/KCNA4/SCN5A/KCNQ3/RELN/SHISA9	15
Upregulated	GO-BP	GO:0019229	regulation of vasoconstriction	5/220	60/18866	0.000668149	0.0280623	0.0232274	PTGS2/HTR2A/ADRA1D/OXTR/F2R	5
Upregulated	GO-BP	GO:0034103	regulation of tissue remodeling	6/220	91/18866	0.000686422	0.028109	0.0232661	SFRP1/IL23A/THBS4/TNFAIP3/SPP1/GREM1	6
Upregulated	GO-BP	GO:0042475	odontogenesis of dentin-containing tooth	6/220	91/18866	0.000686422	0.028109	0.0232661	TNC/NGFR/ODAM/KLK4/SCN5A/AMTN	6
Upregulated	GO-BP	GO:0050768	negative regulation of neurogenesis	11/220	295/18866	0.000718817	0.0288042	0.0238415	PAX6/NGFR/DKK1/SPP1/IL1B/OMG/TRPC6/SPOCK1/GPR37L1/DAB1/SOX11	11
Upregulated	GO-BP	GO:0046888	negative regulation of hormone secretion	5/220	61/18866	0.000720985	0.0288042	0.0238415	SFRP1/NPVF/IL1B/LIF/CCN3	5
Upregulated	GO-BP	GO:0046890	regulation of lipid biosynthetic process	9/220	207/18866	0.000745331	0.0294181	0.0243497	PTGS2/SCD/HTR2A/FGF1/IL1B/APOC1/SIK1/FASN/APOC2	9
Upregulated	GO-BP	GO:0072283	metanephric renal vesicle morphogenesis	3/220	16/18866	0.000783028	0.0304839	0.0252318	LIF/WNT9B/GREM1	3
Upregulated	GO-BP	GO:0001893	maternal placenta development	4/220	36/18866	0.000790944	0.0304839	0.0252318	PTGS2/SPP1/LIF/CTSV	4
Upregulated	GO-BP	GO:0050679	positive regulation of epithelial cell proliferation	9/220	211/18866	0.00085371	0.0323471	0.0267741	SFRP1/ODAM/THBS4/FGF1/TNFAIP3/CDH13/CLDN1/SOX11/SCN5A	9
Upregulated	GO-BP	GO:0003073	regulation of systemic arterial blood pressure	6/220	95/18866	0.000861205	0.0323471	0.0267741	CORIN/ADAMTS16/GPR37L1/ADRA1D/OXTR/F2R	6
Upregulated	GO-BP	GO:0050890	cognition	11/220	302/18866	0.000870768	0.0323471	0.0267741	PTGS2/KCNK2/HTR2A/NPTX2/PTPRZ1/DKK1/GRPR/GRIA1/OXTR/CCK/RELN	11
Upregulated	GO-BP	GO:0071542	dopaminergic neuron differentiation	4/220	37/18866	0.000878783	0.0323471	0.0267741	SFRP1/DKK1/SFRP2/WNT9B	4
Upregulated	GO-BP	GO:0035249	synaptic transmission, glutamatergic	6/220	96/18866	0.000909826	0.0324403	0.0268512	PTGS2/HTR2A/DKK1/GRIK3/OXTR/RELN	6
Upregulated	GO-BP	GO:0051302	regulation of cell division	8/220	171/18866	0.000910583	0.0324403	0.0268512	PAX6/THBS4/FGF1/IL1A/IL1B/RFPL1/SFRP2/WNT9B	8
Upregulated	GO-BP	GO:0042476	odontogenesis	7/220	132/18866	0.000916591	0.0324403	0.0268512	TNC/NGFR/ASPN/ODAM/KLK4/SCN5A/AMTN	7
Upregulated	GO-BP	GO:0045765	regulation of angiogenesis	13/220	403/18866	0.000936441	0.0324403	0.0268512	NGFR/PTGS2/SFRP1/THBS4/FGF1/IL1A/TNFAIP3/IL1B/CNMD/SFRP2/GREM1/CXCL8/THBS2	13
Upregulated	GO-BP	GO:0031649	heat generation	3/220	17/18866	0.000942674	0.0324403	0.0268512	PTGS2/IL1A/IL1B	3
Upregulated	GO-BP	GO:0046851	negative regulation of bone remodeling	3/220	17/18866	0.000942674	0.0324403	0.0268512	SFRP1/TNFAIP3/GREM1	3
Upregulated	GO-BP	GO:1990868	response to chemokine	6/220	97/18866	0.000960533	0.0324403	0.0268512	CXCL2/TREM2/CCL8/CXCL3/CXCL5/CXCL8	6
Upregulated	GO-BP	GO:1990869	cellular response to chemokine	6/220	97/18866	0.000960533	0.0324403	0.0268512	CXCL2/TREM2/CCL8/CXCL3/CXCL5/CXCL8	6
Upregulated	GO-BP	GO:0006633	fatty acid biosynthetic process	8/220	173/18866	0.000981715	0.0328173	0.0271632	PTGS2/SCD/IL1B/APOC1/FADS2/FASN/ASAH2/APOC2	8
Upregulated	GO-BP	GO:0001659	temperature homeostasis	8/220	174/18866	0.00101891	0.0337168	0.0279077	PTGS2/SCD/HTR2A/IL1A/IL1B/SLN/OXTR/EBF2	8
Upregulated	GO-BP	GO:0061448	connective tissue development	10/220	262/18866	0.00104557	0.0342529	0.0283515	COL11A1/EPYC/CHADL/CNMD/CCN3/MMP13/LUM/SFRP2/GREM1/EBF2	10
Upregulated	GO-BP	GO:0050730	regulation of peptidyl-tyrosine phosphorylation	10/220	263/18866	0.00107605	0.0347212	0.0287391	TREM2/HTR2A/SFRP1/IL23A/THBS4/LIF/SFRP2/GREM1/CCK/RELN	10
Upregulated	GO-BP	GO:0007178	transmembrane receptor protein serine/threonine kinase signaling pathway	12/220	359/18866	0.00108106	0.0347212	0.0287391	SFRP1/ASPN/DKK1/FOLR1/CCN3/LEFTY2/SFRP2/CDKN2B/CD109/GREM1/WFIKKN2/SOX11	12
Upregulated	GO-BP	GO:0051965	positive regulation of synapse assembly	5/220	67/18866	0.00110619	0.0351834	0.0291217	LRRTM2/LRRN1/OXTR/SLITRK2/THBS2	5
Upregulated	GO-BP	GO:0046883	regulation of hormone secretion	10/220	267/18866	0.00120535	0.0379684	0.0314268	SFRP1/NPVF/SPP1/IL1B/LIF/CCN3/G6PC2/MYRIP/TRH/SOX11	10
Upregulated	GO-BP	GO:0072077	renal vesicle morphogenesis	3/220	19/18866	0.00132041	0.0411969	0.0340991	LIF/WNT9B/GREM1	3
Upregulated	GO-BP	GO:0045665	negative regulation of neuron differentiation	9/220	225/18866	0.00133839	0.0413638	0.0342372	PAX6/NGFR/DKK1/SPP1/OMG/TRPC6/SPOCK1/GPR37L1/DAB1	9
Upregulated	GO-BP	GO:0007416	synapse assembly	8/220	184/18866	0.00145656	0.0440492	0.03646	NRCAM/DKK1/LRRTM2/SPTBN2/LRRN1/OXTR/SLITRK2/THBS2	8
Upregulated	GO-BP	GO:0050920	regulation of chemotaxis	9/220	229/18866	0.00151153	0.0440492	0.03646	TREM2/IL23A/THBS4/FGF1/CCN3/CDH13/CXCL14/GREM1/CXCL8	9
Upregulated	GO-BP	GO:0060078	regulation of postsynaptic membrane potential	7/220	144/18866	0.00151979	0.0440492	0.03646	CHRNA1/GRIA1/GRIN2C/GABRB1/GRIK3/GABRG3/RELN	7
Upregulated	GO-BP	GO:0007218	neuropeptide signaling pathway	6/220	106/18866	0.00152085	0.0440492	0.03646	NPVF/GRPR/GPR84/NPFFR1/GPR37/SORCS2	6
Upregulated	GO-BP	GO:0019233	sensory perception of pain	6/220	106/18866	0.00152085	0.0440492	0.03646	PTGS2/HTR2A/CCN3/SCN3B/F2R/CCK	6
Upregulated	GO-BP	GO:0060231	mesenchymal to epithelial transition	3/220	20/18866	0.00154014	0.0440492	0.03646	LIF/WNT9B/GREM1	3
Upregulated	GO-BP	GO:0072087	renal vesicle development	3/220	20/18866	0.00154014	0.0440492	0.03646	LIF/WNT9B/GREM1	3
Upregulated	GO-BP	GO:0010470	regulation of gastrulation	4/220	43/18866	0.00155494	0.0440492	0.03646	DKK1/IL1RN/SFRP2/TENM4	4
Upregulated	GO-BP	GO:0150077	regulation of neuroinflammatory response	4/220	43/18866	0.00155494	0.0440492	0.03646	PTGS2/TREM2/IL1B/MMP3	4
Upregulated	GO-BP	GO:0051147	regulation of muscle cell differentiation	8/220	186/18866	0.00155974	0.0440492	0.03646	CTNNA2/HAMP/DKK1/CDH15/CCN3/SIK1/MEGF10/GREM1	8
Upregulated	GO-BP	GO:0051963	regulation of synapse assembly	6/220	107/18866	0.00159581	0.0446259	0.0369373	DKK1/LRRTM2/LRRN1/OXTR/SLITRK2/THBS2	6
Upregulated	GO-BP	GO:0071496	cellular response to external stimulus	11/220	326/18866	0.0016074	0.0446259	0.0369373	CYP24A1/TNC/PTGS2/SFRP1/FOLR1/IL1B/CTSV/SIK1/SFRP2/CDKN2B/WNT9B	11
Upregulated	GO-BP	GO:0007409	axonogenesis	14/220	482/18866	0.00163252	0.0446443	0.0369526	PAX6/ANOS1/NGFR/CTNNA2/NRCAM/PTPRZ1/SPP1/OMG/NCAM1/DAB1/SPTBN2/SLITRK2/CCK/RELN	14
Upregulated	GO-BP	GO:0006959	humoral immune response	12/220	377/18866	0.00163532	0.0446443	0.0369526	CXCL2/TREM2/IL1B/CXCL14/CXCL3/CXCL5/CXCL8/CPN2/IGLV3-21/IGHV3-33/IGKV3-20/CFB	12
Upregulated	GO-BP	GO:0050769	positive regulation of neurogenesis	14/220	485/18866	0.00172918	0.0468164	0.0387504	PAX6/NGFR/DCT/NRCAM/TREM2/PTPRZ1/DKK1/IL1B/LIF/TRPC6/TENM4/DAB1/SOX11/RELN	14
Upregulated	GO-BP	GO:0031644	regulation of nervous system process	7/220	148/18866	0.00177792	0.0477416	0.0395162	NPTX2/CCN3/TENM4/F2R/CCK/RELN/SHISA9	7
Upregulated	GO-BP	GO:0045685	regulation of glial cell differentiation	5/220	75/18866	0.00183386	0.0480617	0.0397812	PTPRZ1/LIF/TENM4/GPR37L1/DAB1	5
Upregulated	GO-BP	GO:0061844	antimicrobial humoral immune response mediated by antimicrobial peptide	5/220	75/18866	0.00183386	0.0480617	0.0397812	CXCL2/CXCL14/CXCL3/CXCL5/CXCL8	5
Upregulated	GO-BP	GO:0072088	nephron epithelium morphogenesis	5/220	75/18866	0.00183386	0.0480617	0.0397812	FGF1/LIF/ADAMTS16/WNT9B/GREM1	5
Upregulated	GO-BP	GO:0043270	positive regulation of ion transport	10/220	284/18866	0.00190418	0.0495087	0.0409789	TREM2/IL1B/F2RL3/TRPC6/SCN3B/TRH/F2R/SCN5A/CCK/RELN	10
Upregulated	GO-CC	GO:0062023	collagen-containing extracellular matrix	21/232	427/19559	4.30359e-08	1.15336e-05	8.69778e-06	TNC/COL9A2/COL11A1/CHADL/SFRP1/PTPRZ1/ASPN/COL12A1/THBS4/NDP/CCN3/LUM/CDH13/LEFTY2/SFRP2/NCAM1/GREM1/LRRC15/THBS2/AMTN/SPON1	21
Upregulated	GO-CC	GO:0045211	postsynaptic membrane	16/232	280/19559	2.53073e-07	3.39118e-05	2.55737e-05	CTNNA2/NRCAM/HTR2A/CHRNA1/LRRTM2/GRIA1/GRIN2C/GABRB1/GRIK3/RAPSN/KCNJ4/F2R/GABRG3/SORCS2/SLITRK2/SHISA9	16
Upregulated	GO-CC	GO:0034702	ion channel complex	16/232	299/19559	6.0999e-07	5.44924e-05	4.10941e-05	KCNK2/BEST3/SCN7A/TRPC6/CHRNA1/GRIA1/GRIN2C/GABRB1/GRIK3/SCN3B/KCNJ4/KCNA4/GABRG3/SCN5A/KCNQ3/SHISA9	16
Upregulated	GO-CC	GO:1902495	transmembrane transporter complex	16/232	322/19559	1.6165e-06	0.000108306	8.16758e-05	KCNK2/BEST3/SCN7A/TRPC6/CHRNA1/GRIA1/GRIN2C/GABRB1/GRIK3/SCN3B/KCNJ4/KCNA4/GABRG3/SCN5A/KCNQ3/SHISA9	16
Upregulated	GO-CC	GO:1990351	transporter complex	16/232	330/19559	2.2222e-06	0.00011911	8.98238e-05	KCNK2/BEST3/SCN7A/TRPC6/CHRNA1/GRIA1/GRIN2C/GABRB1/GRIK3/SCN3B/KCNJ4/KCNA4/GABRG3/SCN5A/KCNQ3/SHISA9	16
Upregulated	GO-CC	GO:0097060	synaptic membrane	17/232	387/19559	4.03665e-06	0.000180304	0.000135971	CTNNA2/NRCAM/HTR2A/GAD2/CHRNA1/LRRTM2/GRIA1/GRIN2C/GABRB1/GRIK3/RAPSN/KCNJ4/F2R/GABRG3/SORCS2/SLITRK2/SHISA9	17
Upregulated	GO-CC	GO:0005901	caveola	8/232	82/19559	5.81852e-06	0.000222766	0.000167993	PTGS2/MLC1/HTR2A/CDH15/CDH13/F2R/SCN5A/ASAH2	8
Upregulated	GO-CC	GO:0034703	cation channel complex	12/232	221/19559	1.38081e-05	0.000462573	0.000348837	KCNK2/SCN7A/TRPC6/GRIA1/GRIN2C/GRIK3/SCN3B/KCNJ4/KCNA4/SCN5A/KCNQ3/SHISA9	12
Upregulated	GO-CC	GO:0016323	basolateral plasma membrane	12/232	246/19559	3.97709e-05	0.00118429	0.000893101	CTNNA2/SLC1A3/MLC1/FOLR1/SLC39A8/MTTP/RHCG/SLC16A12/CLDN1/KCNJ4/AQP4/ALPK2	12
Upregulated	GO-CC	GO:0044853	plasma membrane raft	8/232	113/19559	6.09863e-05	0.00163443	0.00123256	PTGS2/MLC1/HTR2A/CDH15/CDH13/F2R/SCN5A/ASAH2	8
Upregulated	GO-CC	GO:0099634	postsynaptic specialization membrane	8/232	118/19559	8.28763e-05	0.00188009	0.00141782	NRCAM/CHRNA1/LRRTM2/GRIA1/GRIN2C/RAPSN/SORCS2/SHISA9	8
Upregulated	GO-CC	GO:0005788	endoplasmic reticulum lumen	13/232	308/19559	8.41833e-05	0.00188009	0.00141782	TMEM132A/TNC/COL9A2/COL11A1/CYP2W1/PTGS2/IL23A/COL12A1/SPP1/MTTP/AMTN/COLGALT2/SPON1	13
Upregulated	GO-CC	GO:0034706	sodium channel complex	4/232	26/19559	0.000234882	0.00484218	0.0036516	SCN7A/GRIK3/SCN3B/SCN5A	4
Upregulated	GO-CC	GO:0099055	integral component of postsynaptic membrane	7/232	117/19559	0.000495595	0.00917503	0.00691911	NRCAM/HTR2A/CHRNA1/LRRTM2/GRIA1/SLITRK2/SHISA9	7
Upregulated	GO-CC	GO:0099699	integral component of synaptic membrane	8/232	154/19559	0.000513528	0.00917503	0.00691911	NRCAM/HTR2A/CHRNA1/LRRTM2/GRIA1/GABRG3/SLITRK2/SHISA9	8
Upregulated	GO-CC	GO:0098936	intrinsic component of postsynaptic membrane	7/232	122/19559	0.000636823	0.0106642	0.00804214	NRCAM/HTR2A/CHRNA1/LRRTM2/GRIA1/SLITRK2/SHISA9	7
Upregulated	GO-CC	GO:0097386	glial cell projection	4/232	34/19559	0.000676461	0.0106642	0.00804214	KCNK2/MLC1/SCN7A/AQP4	4
Upregulated	GO-CC	GO:0098839	postsynaptic density membrane	6/232	92/19559	0.000796049	0.0118523	0.00893809	NRCAM/LRRTM2/GRIA1/GRIN2C/SORCS2/SHISA9	6
Upregulated	GO-CC	GO:0099240	intrinsic component of synaptic membrane	8/232	166/19559	0.000840701	0.0118583	0.00894264	NRCAM/HTR2A/CHRNA1/LRRTM2/GRIA1/GABRG3/SLITRK2/SHISA9	8
Upregulated	GO-CC	GO:0001518	voltage-gated sodium channel complex	3/232	17/19559	0.000990657	0.0126427	0.00953414	SCN7A/SCN3B/SCN5A	3
Upregulated	GO-CC	GO:0043194	axon initial segment	3/232	17/19559	0.000990657	0.0126427	0.00953414	NRCAM/KCNQ3/CCK	3
Upregulated	GO-CC	GO:0099572	postsynaptic specialization	12/232	361/19559	0.00131755	0.0160501	0.0121038	NGFR/CTNNA2/NRCAM/CHRNA1/LRRTM2/SPOCK1/GRIA1/GRIN2C/RAPSN/DAB1/SORCS2/SHISA9	12
Upregulated	GO-CC	GO:0097449	astrocyte projection	3/232	19/19559	0.0013872	0.0161639	0.0121896	KCNK2/MLC1/AQP4	3
Upregulated	GO-CC	GO:0098982	GABA-ergic synapse	5/232	74/19559	0.00186347	0.0199764	0.0150647	CDH13/LRRTM2/GABRB1/GABRG3/SLITRK2	5
Upregulated	GO-CC	GO:0099060	integral component of postsynaptic specialization membrane	5/232	74/19559	0.00186347	0.0199764	0.0150647	NRCAM/CHRNA1/LRRTM2/GRIA1/SHISA9	5
Upregulated	GO-CC	GO:0045177	apical part of cell	13/232	433/19559	0.00207924	0.0208123	0.015695	FAP/KCNK2/MLC1/HAMP/ATP6V0A4/FOLR1/CTSV/SLC39A8/RHCG/CLDN1/DAB1/SPTBN2/OXTR	13
Upregulated	GO-CC	GO:0031594	neuromuscular junction	5/232	76/19559	0.00209676	0.0208123	0.015695	CDH15/CHRNA1/SPOCK1/RAPSN/F2R	5
Upregulated	GO-CC	GO:0098948	intrinsic component of postsynaptic specialization membrane	5/232	77/19559	0.00222107	0.0212588	0.0160318	NRCAM/CHRNA1/LRRTM2/GRIA1/SHISA9	5
Upregulated	GO-CC	GO:0008328	ionotropic glutamate receptor complex	4/232	49/19559	0.00269038	0.0248628	0.0187496	GRIA1/GRIN2C/GRIK3/SHISA9	4
Upregulated	GO-CC	GO:0098862	cluster of actin-based cell projections	7/232	159/19559	0.00293523	0.0260904	0.0196754	MYO3A/ATP6V0A4/FOLR1/SLC3A1/CLRN1/DAB1/LCTL	7
Upregulated	GO-CC	GO:0098878	neurotransmitter receptor complex	4/232	51/19559	0.00311527	0.0260904	0.0196754	GRIA1/GRIN2C/GRIK3/SHISA9	4
Upregulated	GO-CC	GO:0099061	integral component of postsynaptic density membrane	4/232	51/19559	0.00311527	0.0260904	0.0196754	NRCAM/LRRTM2/GRIA1/SHISA9	4
Upregulated	GO-CC	GO:0060076	excitatory synapse	4/232	52/19559	0.00334394	0.0271569	0.0204796	CTNNA2/LRRTM2/GRIA1/SPTBN2	4
Upregulated	GO-CC	GO:0005581	collagen trimer	5/232	87/19559	0.00377624	0.0290711	0.0219232	COL9A2/COL11A1/COL12A1/LUM/GLDN	5
Upregulated	GO-CC	GO:0099146	intrinsic component of postsynaptic density membrane	4/232	54/19559	0.00383504	0.0290711	0.0219232	NRCAM/LRRTM2/GRIA1/SHISA9	4
Upregulated	GO-CC	GO:0034364	high-density lipoprotein particle	3/232	27/19559	0.00390508	0.0290711	0.0219232	APOC1/APOC2/HPR	3
Upregulated	GO-CC	GO:0031225	anchored component of membrane	7/232	171/19559	0.00437952	0.0317219	0.0239223	FOLR1/OMG/GAD2/CDH13/NCAM1/CD109/LSAMP	7
Upregulated	GO-CC	GO:0034705	potassium channel complex	5/232	96/19559	0.00573487	0.0398292	0.0300362	KCNK2/GRIK3/KCNJ4/KCNA4/KCNQ3	5
Upregulated	GO-CC	GO:0016342	catenin complex	3/232	31/19559	0.00579604	0.0398292	0.0300362	APC2/CDH15/CDH13	3
Upregulated	GO-CC	GO:0014069	postsynaptic density	10/232	337/19559	0.00716759	0.0480229	0.0362152	NGFR/CTNNA2/NRCAM/LRRTM2/SPOCK1/GRIA1/GRIN2C/DAB1/SORCS2/SHISA9	10
Upregulated	GO-MF	GO:0048018	receptor ligand activity	24/220	487/18352	4.98371e-09	1.3861e-06	1.07829e-06	CXCL2/HAMP/DKK1/CCL8/IL23A/THBS4/FGF1/IL1A/SPP1/NDP/IL1B/LIF/IL1RN/CCN3/LEFTY2/SFRP2/CXCL14/WNT9B/CXCL3/CXCL5/GREM1/CXCL8/TRH/CCK	24
Upregulated	GO-MF	GO:0030546	signaling receptor activator activity	24/220	492/18352	6.07938e-09	1.3861e-06	1.07829e-06	CXCL2/HAMP/DKK1/CCL8/IL23A/THBS4/FGF1/IL1A/SPP1/NDP/IL1B/LIF/IL1RN/CCN3/LEFTY2/SFRP2/CXCL14/WNT9B/CXCL3/CXCL5/GREM1/CXCL8/TRH/CCK	24
Upregulated	GO-MF	GO:0005125	cytokine activity	16/220	235/18352	2.55425e-08	3.88247e-06	3.02029e-06	CXCL2/CCL8/IL23A/IL1A/SPP1/NDP/IL1B/LIF/IL1RN/LEFTY2/CXCL14/WNT9B/CXCL3/CXCL5/GREM1/CXCL8	16
Upregulated	GO-MF	GO:0005201	extracellular matrix structural constituent	11/220	169/18352	6.30241e-06	0.000718475	0.000558924	ANOS1/TNC/COL9A2/COL11A1/CHADL/ASPN/COL12A1/LUM/ZPLD1/THBS2/SPON1	11
Upregulated	GO-MF	GO:0005178	integrin binding	10/220	144/18352	9.46896e-06	0.00086357	0.000671798	IBSP/FAP/PTPRZ1/THBS4/FGF1/SPP1/IL1B/CCN3/SFRP2/ESM1	10
Upregulated	GO-MF	GO:1904315	transmitter-gated ion channel activity involved in regulation of postsynaptic membrane potential	6/220	47/18352	1.97477e-05	0.0012773	0.000993652	CHRNA1/GRIA1/GRIN2C/GABRB1/GRIK3/GABRG3	6
Upregulated	GO-MF	GO:0005539	glycosaminoglycan binding	12/220	232/18352	2.45686e-05	0.0012773	0.000993652	ANOS1/COL11A1/EPYC/TREM2/SFRP1/CCL8/THBS4/FGF1/NCAN/CCN3/HABP2/THBS2	12
Upregulated	GO-MF	GO:0005126	cytokine receptor binding	13/220	271/18352	2.494e-05	0.0012773	0.000993652	CXCL2/CCL8/IL23A/IL1A/IL1B/LIF/IL1RN/LEFTY2/CXCL14/CXCL3/CXCL5/GREM1/CXCL8	13
Upregulated	GO-MF	GO:0008009	chemokine activity	6/220	49/18352	2.52099e-05	0.0012773	0.000993652	CXCL2/CCL8/CXCL14/CXCL3/CXCL5/CXCL8	6
Upregulated	GO-MF	GO:0099529	neurotransmitter receptor activity involved in regulation of postsynaptic membrane potential	6/220	50/18352	2.83633e-05	0.00129336	0.00100615	CHRNA1/GRIA1/GRIN2C/GABRB1/GRIK3/GABRG3	6
Upregulated	GO-MF	GO:0045236	CXCR chemokine receptor binding	4/220	18/18352	5.38905e-05	0.00204908	0.00159404	CXCL2/CXCL3/CXCL5/CXCL8	4
Upregulated	GO-MF	GO:0030594	neurotransmitter receptor activity	8/220	111/18352	5.75222e-05	0.00204908	0.00159404	HTR2A/CHRNA1/GRIA1/GRIN2C/GABRB1/GRIK3/HTR1F/GABRG3	8
Upregulated	GO-MF	GO:0005216	ion channel activity	16/220	431/18352	6.73762e-05	0.00204908	0.00159404	KCNK2/BEST3/ANO3/SCN7A/TRPC6/CHRNA1/GRIA1/GRIN2C/GABRB1/GRIK3/SCN3B/KCNJ4/KCNA4/GABRG3/SCN5A/KCNQ3	16
Upregulated	GO-MF	GO:0015267	channel activity	17/220	479/18352	6.93875e-05	0.00204908	0.00159404	KCNK2/BEST3/ANO3/SCN7A/TRPC6/CHRNA1/GRIA1/GRIN2C/GABRB1/GRIK3/SCN3B/KCNJ4/AQP4/KCNA4/GABRG3/SCN5A/KCNQ3	17
Upregulated	GO-MF	GO:0022803	passive transmembrane transporter activity	17/220	480/18352	7.11803e-05	0.00204908	0.00159404	KCNK2/BEST3/ANO3/SCN7A/TRPC6/CHRNA1/GRIA1/GRIN2C/GABRB1/GRIK3/SCN3B/KCNJ4/AQP4/KCNA4/GABRG3/SCN5A/KCNQ3	17
Upregulated	GO-MF	GO:0008528	G protein-coupled peptide receptor activity	9/220	148/18352	7.53364e-05	0.00204908	0.00159404	GRPR/F2RL3/GPR84/NPFFR1/GPR37L1/GPR37/OXTR/F2R/SORCS2	9
Upregulated	GO-MF	GO:0022824	transmitter-gated ion channel activity	6/220	60/18352	8.08847e-05	0.00204908	0.00159404	CHRNA1/GRIA1/GRIN2C/GABRB1/GRIK3/GABRG3	6
Upregulated	GO-MF	GO:0022835	transmitter-gated channel activity	6/220	60/18352	8.08847e-05	0.00204908	0.00159404	CHRNA1/GRIA1/GRIN2C/GABRB1/GRIK3/GABRG3	6
Upregulated	GO-MF	GO:0008236	serine-type peptidase activity	10/220	187/18352	8.90667e-05	0.00210944	0.001641	FAP/PRSS33/CORIN/HABP2/MMP3/KLK4/RELN/MMP1/CFB/HPR	10
Upregulated	GO-MF	GO:0001653	peptide receptor activity	9/220	152/18352	9.25195e-05	0.00210944	0.001641	GRPR/F2RL3/GPR84/NPFFR1/GPR37L1/GPR37/OXTR/F2R/SORCS2	9
Upregulated	GO-MF	GO:0017171	serine hydrolase activity	10/220	191/18352	0.000106143	0.00230483	0.001793	FAP/PRSS33/CORIN/HABP2/MMP3/KLK4/RELN/MMP1/CFB/HPR	10
Upregulated	GO-MF	GO:0098960	postsynaptic neurotransmitter receptor activity	6/220	65/18352	0.000126973	0.0026318	0.00204736	CHRNA1/GRIA1/GRIN2C/GABRB1/GRIK3/GABRG3	6
Upregulated	GO-MF	GO:0042379	chemokine receptor binding	6/220	70/18352	0.000191782	0.00380229	0.00295792	CXCL2/CCL8/CXCL14/CXCL3/CXCL5/CXCL8	6
Upregulated	GO-MF	GO:0004252	serine-type endopeptidase activity	9/220	169/18352	0.000206707	0.00390302	0.00303628	FAP/PRSS33/CORIN/HABP2/MMP3/KLK4/MMP1/CFB/HPR	9
Upregulated	GO-MF	GO:0015077	monovalent inorganic cation transmembrane transporter activity	14/220	381/18352	0.000213981	0.00390302	0.00303628	SLC1A3/KCNK2/ATP6V0A4/SCN7A/SLC39A8/RHCG/GRIK3/SCN3B/C15orf48/KCNJ4/KCNA4/SCN5A/KCNQ3/MTCO2P12	14
Upregulated	GO-MF	GO:0022836	gated channel activity	13/220	337/18352	0.000224983	0.00394586	0.00306961	KCNK2/SCN7A/CHRNA1/GRIA1/GRIN2C/GABRB1/GRIK3/SCN3B/KCNJ4/KCNA4/GABRG3/SCN5A/KCNQ3	13
Upregulated	GO-MF	GO:0019838	growth factor binding	8/220	136/18352	0.000237517	0.00401139	0.00312059	NGFR/IGFALS/IL1RN/CCN3/CD109/ESM1/WFIKKN2/SCN5A	8
Upregulated	GO-MF	GO:0005230	extracellular ligand-gated ion channel activity	6/220	74/18352	0.000260412	0.004241	0.0032992	CHRNA1/GRIA1/GRIN2C/GABRB1/GRIK3/GABRG3	6
Upregulated	GO-MF	GO:0005261	cation channel activity	12/220	334/18352	0.00073389	0.0115398	0.00897717	KCNK2/SCN7A/TRPC6/CHRNA1/GRIA1/GRIN2C/GRIK3/SCN3B/KCNJ4/KCNA4/SCN5A/KCNQ3	12
Upregulated	GO-MF	GO:0005149	interleukin-1 receptor binding	3/220	16/18352	0.00084801	0.0128898	0.0100273	IL1A/IL1B/IL1RN	3
Upregulated	GO-MF	GO:0004175	endopeptidase activity	14/220	440/18352	0.000893814	0.0131477	0.010228	FAP/MMP11/PRSS33/SFRP1/CTSV/MMP13/CORIN/ADAMTS16/HABP2/MMP3/KLK4/MMP1/CFB/HPR	14
Upregulated	GO-MF	GO:0008201	heparin binding	8/220	169/18352	0.00100622	0.0143387	0.0111545	ANOS1/COL11A1/SFRP1/CCL8/THBS4/FGF1/CCN3/THBS2	8
Upregulated	GO-MF	GO:0004970	ionotropic glutamate receptor activity	3/220	19/18352	0.00142896	0.0188937	0.014698	GRIA1/GRIN2C/GRIK3	3
Upregulated	GO-MF	GO:0015276	ligand-gated ion channel activity	7/220	139/18352	0.00145018	0.0188937	0.014698	CHRNA1/GRIA1/GRIN2C/GABRB1/GRIK3/KCNJ4/GABRG3	7
Upregulated	GO-MF	GO:0022834	ligand-gated channel activity	7/220	139/18352	0.00145018	0.0188937	0.014698	CHRNA1/GRIA1/GRIN2C/GABRB1/GRIK3/KCNJ4/GABRG3	7
Upregulated	GO-MF	GO:0005518	collagen binding	5/220	70/18352	0.00152103	0.0192664	0.014988	CHADL/ASPN/MMP13/LUM/LRRC15	5
Upregulated	GO-MF	GO:0030506	ankyrin binding	3/220	20/18352	0.00166636	0.0205367	0.0159762	NRCAM/RHCG/SCN5A	3
Upregulated	GO-MF	GO:0005272	sodium channel activity	4/220	44/18352	0.00187379	0.0224854	0.0174921	SCN7A/GRIK3/SCN3B/SCN5A	4
Upregulated	GO-MF	GO:0008188	neuropeptide receptor activity	4/220	45/18352	0.00203751	0.0238232	0.0185328	GRPR/NPFFR1/GPR37/SORCS2	4
Upregulated	GO-MF	GO:0030021	extracellular matrix structural constituent conferring compression resistance	3/220	22/18352	0.00221168	0.0249117	0.0193796	CHADL/ASPN/LUM	3
Upregulated	GO-MF	GO:0033218	amide binding	12/220	381/18352	0.00223987	0.0249117	0.0193796	NGFR/FOLH1/TREM2/FOLR1/GRPR/CTSV/NPFFR1/GRIA1/FASN/GPR37L1/GPR37/OXTR	12
Upregulated	GO-MF	GO:0005248	voltage-gated sodium channel activity	3/220	23/18352	0.00252111	0.0273721	0.0212936	SCN7A/SCN3B/SCN5A	3
Upregulated	GO-MF	GO:0005244	voltage-gated ion channel activity	8/220	197/18352	0.00264598	0.027422	0.0213324	KCNK2/SCN7A/GRIN2C/SCN3B/KCNJ4/KCNA4/SCN5A/KCNQ3	8
Upregulated	GO-MF	GO:0022832	voltage-gated channel activity	8/220	197/18352	0.00264598	0.027422	0.0213324	KCNK2/SCN7A/GRIN2C/SCN3B/KCNJ4/KCNA4/SCN5A/KCNQ3	8
Upregulated	GO-MF	GO:0008066	glutamate receptor activity	3/220	27/18352	0.00401987	0.0407347	0.0316888	GRIA1/GRIN2C/GRIK3	3
Upregulated	GO-MF	GO:0042277	peptide binding	10/220	308/18352	0.00413892	0.0410293	0.031918	NGFR/FOLH1/TREM2/GRPR/CTSV/NPFFR1/GRIA1/GPR37L1/GPR37/OXTR	10
Upregulated	GO-MF	GO:0005520	insulin-like growth factor binding	3/220	29/18352	0.00493428	0.0478731	0.037242	IGFALS/CCN3/ESM1	3
Downregulated	GO-BP	GO:0140014	mitotic nuclear division	14/177	286/18866	5.43153e-07	0.00142469	0.00127441	TPX2/BIRC5/MYBL2/NCAPG/CDC20/DLGAP5/SGO1/KIF2C/MKI67/IGF2/CDK1/UBE2C/AURKB/KIF18B	14
Downregulated	GO-BP	GO:0000280	nuclear division	16/177	428/18866	2.9225e-06	0.00295889	0.00264677	TPX2/BIRC5/MYBL2/CCNE1/NCAPG/CDC20/DLGAP5/SGO1/TOP2A/KIF2C/MKI67/IGF2/CDK1/UBE2C/AURKB/KIF18B	16
Downregulated	GO-BP	GO:0007059	chromosome segregation	14/177	334/18866	3.38417e-06	0.00295889	0.00264677	BIRC5/CCNE1/NCAPG/CDC20/DLGAP5/SGO1/TOP2A/KIF2C/MKI67/SKA3/UBE2C/AURKB/KIF18B/CENPW	14
Downregulated	GO-BP	GO:0048285	organelle fission	16/177	476/18866	1.11578e-05	0.0073167	0.00654491	TPX2/BIRC5/MYBL2/CCNE1/NCAPG/CDC20/DLGAP5/SGO1/TOP2A/KIF2C/MKI67/IGF2/CDK1/UBE2C/AURKB/KIF18B	16
Downregulated	GO-BP	GO:0048704	embryonic skeletal system morphogenesis	7/177	97/18866	3.58762e-05	0.0188206	0.0168354	GRHL2/HOXB6/HOXB5/HOXB3/HOXB2/HOXB4/HOXB7	7
Downregulated	GO-BP	GO:0060487	lung epithelial cell differentiation	4/177	22/18866	4.80028e-05	0.0209852	0.0187716	GRHL2/AGR2/FOXA1/ASCL1	4
Downregulated	GO-BP	GO:0060479	lung cell differentiation	4/177	23/18866	5.76843e-05	0.021302	0.019055	GRHL2/AGR2/FOXA1/ASCL1	4
Downregulated	GO-BP	GO:0019724	B cell mediated immunity	10/177	230/18866	6.49698e-05	0.021302	0.019055	CD40LG/GCNT3/EXO1/CD19/HLA-G/IGLV2-11/IGHV6-1/IGHV3-72/IGKV1-16/IGKV3-15	10
Downregulated	GO-BP	GO:0048568	embryonic organ development	14/177	451/18866	9.42901e-05	0.026229	0.0234623	SCT/GRHL2/GATA3/HOXB6/HOXB5/HOXB3/E2F8/IGF2/KRT19/HOXB2/HOXB4/ASCL2/CEBPA/HOXB7	14
Downregulated	GO-BP	GO:0000819	sister chromatid segregation	9/177	196/18866	9.99963e-05	0.026229	0.0234623	NCAPG/CDC20/DLGAP5/SGO1/TOP2A/KIF2C/UBE2C/AURKB/KIF18B	9
Downregulated	GO-BP	GO:1904019	epithelial cell apoptotic process	7/177	117/18866	0.000118386	0.0282296	0.0252518	E2F2/HMOX1/CD40LG/GATA3/FGG/FGA/HLA-G	7
Downregulated	GO-BP	GO:0000070	mitotic sister chromatid segregation	8/177	161/18866	0.000142129	0.0293886	0.0262886	NCAPG/CDC20/DLGAP5/SGO1/KIF2C/UBE2C/AURKB/KIF18B	8
Downregulated	GO-BP	GO:0031581	hemidesmosome assembly	3/177	12/18866	0.000167837	0.0293886	0.0262886	LAMC2/COL17A1/KRT5	3
Downregulated	GO-BP	GO:0002449	lymphocyte mediated immunity	12/177	366/18866	0.000182094	0.0293886	0.0262886	CD40LG/GATA3/GCNT3/EXO1/CD19/CLEC4G/HLA-G/IGLV2-11/IGHV6-1/IGHV3-72/IGKV1-16/IGKV3-15	12
Downregulated	GO-BP	GO:0001892	embryonic placenta development	6/177	89/18866	0.000191152	0.0293886	0.0262886	GRHL2/E2F8/IGF2/KRT19/ASCL2/CEBPA	6
Downregulated	GO-BP	GO:0002460	adaptive immune response based on somatic recombination of immune receptors built from immunoglobulin superfamily domains	12/177	370/18866	0.000201268	0.0293886	0.0262886	CD40LG/GATA3/GCNT3/EXO1/CD19/CLEC4G/HLA-G/IGLV2-11/IGHV6-1/IGHV3-72/IGKV1-16/IGKV3-15	12
Downregulated	GO-BP	GO:0045785	positive regulation of cell adhesion	13/177	428/18866	0.000208111	0.0293886	0.0262886	CEACAM6/FERMT1/CD40LG/OLFM4/AGR2/GATA3/FOXA1/VTCN1/SPTA1/IGF2/FGG/FGA/HLA-G	13
Downregulated	GO-BP	GO:0051302	regulation of cell division	8/177	171/18866	0.000214894	0.0293886	0.0262886	KIF20A/PGF/E2F8/IGF2/SFN/AURKB/MACC1/KIF18B	8
Downregulated	GO-BP	GO:0034101	erythrocyte homeostasis	7/177	129/18866	0.000217176	0.0293886	0.0262886	SLC4A1/HMOX1/KLF1/GATA3/HOXB6/AHSP/TRIM10	7
Downregulated	GO-BP	GO:0048706	embryonic skeletal system development	7/177	130/18866	0.000227746	0.0293886	0.0262886	GRHL2/HOXB6/HOXB5/HOXB3/HOXB2/HOXB4/HOXB7	7
Downregulated	GO-BP	GO:0006959	humoral immune response	12/177	377/18866	0.000238982	0.0293886	0.0262886	CD5L/WFDC2/GATA3/BPIFB1/FGA/EXO1/CD19/IGLV2-11/IGHV6-1/IGHV3-72/IGKV1-16/IGKV3-15	12
Downregulated	GO-BP	GO:0098813	nuclear chromosome segregation	10/177	272/18866	0.000256003	0.0293886	0.0262886	CCNE1/NCAPG/CDC20/DLGAP5/SGO1/TOP2A/KIF2C/UBE2C/AURKB/KIF18B	10
Downregulated	GO-BP	GO:1904035	regulation of epithelial cell apoptotic process	6/177	94/18866	0.000257696	0.0293886	0.0262886	HMOX1/CD40LG/GATA3/FGG/FGA/HLA-G	6
Downregulated	GO-BP	GO:2000351	regulation of endothelial cell apoptotic process	5/177	62/18866	0.000288429	0.0315211	0.0281961	CD40LG/GATA3/FGG/FGA/HLA-G	5
Downregulated	GO-BP	GO:0016064	immunoglobulin mediated immune response	9/177	227/18866	0.000300429	0.0315211	0.0281961	CD40LG/GCNT3/EXO1/CD19/IGLV2-11/IGHV6-1/IGHV3-72/IGKV1-16/IGKV3-15	9
Downregulated	GO-BP	GO:0022409	positive regulation of cell-cell adhesion	10/177	279/18866	0.000313388	0.031616	0.028281	CEACAM6/CD40LG/GATA3/FOXA1/VTCN1/SPTA1/IGF2/FGG/FGA/HLA-G	10
Downregulated	GO-BP	GO:0090307	mitotic spindle assembly	5/177	65/18866	0.000359923	0.0349658	0.0312775	TPX2/BIRC5/MYBL2/CDC20/AURKB	5
Downregulated	GO-BP	GO:0060428	lung epithelium development	4/177	37/18866	0.000388367	0.035917	0.0321283	GRHL2/AGR2/FOXA1/ASCL1	4
Downregulated	GO-BP	GO:0034116	positive regulation of heterotypic cell-cell adhesion	3/177	16/18866	0.000415572	0.035917	0.0321283	CEACAM6/FGG/FGA	3
Downregulated	GO-BP	GO:0050965	detection of temperature stimulus involved in sensory perception of pain	3/177	16/18866	0.000415572	0.035917	0.0321283	LXN/CALCA/PRDM12	3
Downregulated	GO-BP	GO:1902850	microtubule cytoskeleton organization involved in mitosis	7/177	144/18866	0.000424486	0.035917	0.0321283	TPX2/BIRC5/MYBL2/CENPA/CDC20/DLGAP5/AURKB	7
Downregulated	GO-BP	GO:0072577	endothelial cell apoptotic process	5/177	68/18866	0.000444067	0.0363996	0.0325601	CD40LG/GATA3/FGG/FGA/HLA-G	5
Downregulated	GO-BP	GO:0051382	kinetochore assembly	3/177	17/18866	0.000501152	0.0388938	0.0347911	CENPA/DLGAP5/CENPW	3
Downregulated	GO-BP	GO:0051983	regulation of chromosome segregation	6/177	107/18866	0.000517462	0.0388938	0.0347911	CDC20/DLGAP5/KIF2C/MKI67/UBE2C/AURKB	6
Downregulated	GO-BP	GO:0007219	Notch signaling pathway	8/177	195/18866	0.000518979	0.0388938	0.0347911	NR1H4/DLGAP5/FOXA1/GATA5/ASCL1/KRT19/AGXT/CEBPA	8
Downregulated	GO-BP	GO:0050961	detection of temperature stimulus involved in sensory perception	3/177	18/18866	0.000597246	0.043516	0.0389258	LXN/CALCA/PRDM12	3
Downregulated	GO-BP	GO:0002262	myeloid cell homeostasis	7/177	154/18866	0.000634275	0.0445349	0.0398372	SLC4A1/HMOX1/KLF1/GATA3/HOXB6/AHSP/TRIM10	7
Downregulated	GO-BP	GO:0002440	production of molecular mediator of immune response	10/177	306/18866	0.000645187	0.0445349	0.0398372	POLQ/HMOX1/CD40LG/GATA3/GCNT3/EXO1/HLA-G/IGLV2-11/IGKV1-16/IGKV3-15	10
Downregulated	GO-CC	GO:0005819	spindle	14/180	367/19559	8.05198e-06	0.0020452	0.00173753	PLEKHG6/TPX2/BIRC5/KIF20A/CDC20/DLGAP5/SGO1/KIF2C/SKA3/CKAP2L/CDK1/AURKB/KIF18B/HEPACAM2	14
Downregulated	GO-CC	GO:0000779	condensed chromosome, centromeric region	8/180	122/19559	1.73654e-05	0.00220541	0.00187364	BIRC5/NCAPG/CENPA/SGO1/KIF2C/SKA3/AURKB/CENPW	8
Downregulated	GO-CC	GO:0000793	condensed chromosome	10/180	222/19559	4.1251e-05	0.00349259	0.00296718	BIRC5/NCAPG/CENPA/SGO1/TOP2A/KIF2C/MKI67/SKA3/AURKB/CENPW	10
Downregulated	GO-CC	GO:0072562	blood microparticle	8/180	148/19559	6.93661e-05	0.00440475	0.00374212	SLC4A1/CD5L/F13A1/ACTC1/FGG/FGA/HBD/IGKV3-15	8
Downregulated	GO-CC	GO:0005833	hemoglobin complex	3/180	12/19559	0.000158641	0.00805898	0.00684662	AHSP/HBM/HBD	3
Downregulated	GO-CC	GO:0072686	mitotic spindle	7/180	133/19559	0.000233603	0.00988919	0.00840151	TPX2/SKA3/CKAP2L/CDK1/AURKB/KIF18B/HEPACAM2	7
Downregulated	GO-CC	GO:0000776	kinetochore	7/180	137/19559	0.000280082	0.010163	0.00863412	BIRC5/CENPA/SGO1/KIF2C/SKA3/AURKB/CENPW	7
Downregulated	GO-CC	GO:0005876	spindle microtubule	5/180	66/19559	0.00035437	0.0112512	0.00955865	BIRC5/SKA3/CDK1/AURKB/KIF18B	5
Downregulated	GO-CC	GO:0000777	condensed chromosome kinetochore	6/180	106/19559	0.00044545	0.0120441	0.0102322	BIRC5/CENPA/SGO1/KIF2C/SKA3/CENPW	6
Downregulated	GO-CC	GO:0000775	chromosome, centromeric region	8/180	196/19559	0.000474177	0.0120441	0.0102322	BIRC5/NCAPG/CENPA/SGO1/KIF2C/SKA3/AURKB/CENPW	8
Downregulated	GO-CC	GO:0016327	apicolateral plasma membrane	3/180	19/19559	0.000666369	0.0145171	0.0123332	KRT19/CLDN7/CLDN4	3
Downregulated	GO-CC	GO:0005875	microtubule associated complex	7/180	159/19559	0.000685845	0.0145171	0.0123332	DNAH5/BIRC5/KIF20A/KIF2C/ACTC1/AURKB/KIF18B	7
Downregulated	GO-CC	GO:0000922	spindle pole	7/180	165/19559	0.000853141	0.0166691	0.0141615	PLEKHG6/TPX2/CDC20/DLGAP5/SGO1/CKAP2L/AURKB	7
