# Supplementary material for: Integrated Analysis of DNA methylation and transcriptome profile to identify key features of age-related macular degeneration
Source: Bioengineered. 2021 Sep 27;12(1):7061–78. doi: 10.1080/21655979.2021.1976502 (PMC8806579; doi:10.1080/21655979.2021.1976502)
Supplement: Supplemental Material [file KBIE_A_1976502_SM4952.zip › supplementary/Supplement Table S4.xlsx]

## Sheet: Supplement Table S4
Table S4. The compositions of different types immune cells between AMD samples and controls.
Cell_type	Composition of AMD (average±SD)	composition of control (average±SD)	Pvalue
B.cells.memory	9e-05±0.00065	0.00095±0.00903	0.563527
B.cells.naive	0.03619±0.02641	0.03411±0.02706	0.454163
Dendritic.cells.activated	0±0	2e-05±0.00025	0.505144
Dendritic.cells.resting	0.00606±0.00869	0.00603±0.0125	0.28351
Eosinophils	0.00115±0.00356	0.00334±0.01229	0.299572
Macrophages.M0	0.05776±0.08101	0.03811±0.06209	0.0779898
Macrophages.M1	0.07091±0.03693	0.06631±0.03954	0.254711
Macrophages.M2	0.16255±0.096	0.16611±0.08692	0.574615
Mast.cells.activated	0.00737±0.02741	7e-05±0.00099	0.000328147
Mast.cells.resting	0.11582±0.05877	0.10674±0.05333	0.250024
Monocytes	0.10919±0.06202	0.12518±0.0614	0.131283
Neutrophils	0.04548±0.06076	0.04505±0.04468	0.354377
NK.cells.activated	0.01912±0.02033	0.0213±0.02073	0.508203
NK.cells.resting	0.01614±0.02145	0.01487±0.02546	0.206812
Plasma.cells	0.01534±0.03007	0.00804±0.01533	0.165397
T.cells.CD4.memory.activated	0.01028±0.02727	0.00546±0.01097	0.712859
T.cells.CD4.memory.resting	0.21898±0.08665	0.22436±0.06796	0.460468
T.cells.CD4.naive	0±0	0±0	NA
T.cells.CD8	0.07819±0.06404	0.09364±0.07707	0.330262
T.cells.follicular.helper	0.00331±0.00914	0.00215±0.00567	0.791007
T.cells.gamma.delta	0.01632±0.02266	0.0237±0.02847	0.134773
T.cells.regulatory..Tregs.	0.00975±0.01713	0.01446±0.01898	0.0421715
