# Supplementary material for: Integrated Analysis of DNA methylation and transcriptome profile to identify key features of age-related macular degeneration
Source: Bioengineered. 2021 Sep 27;12(1):7061–78. doi: 10.1080/21655979.2021.1976502 (PMC8806579; doi:10.1080/21655979.2021.1976502)
Supplement: Supplemental Material [file KBIE_A_1976502_SM4952.zip › supplementary/Supplement Table S5.xlsx]

## Sheet: Supplement table S3
Table S5. GSVA scores of enriched gene sets.
	GSM3985262	GSM3985267	GSM3985281	GSM3985288	GSM3985289	GSM3985292	GSM3985294	GSM3985295	GSM3985303	GSM3985305	GSM3985307	GSM3985313	GSM3985314	GSM3985317	GSM3985318	GSM3985322	GSM3985328	GSM3985331	GSM3985332	GSM3985340	GSM3985341	GSM3985352	GSM3985358	GSM3985359	GSM3985362	GSM3985367	GSM3985368	GSM3985370	GSM3985373	GSM3985376	GSM3985377	GSM3985397	GSM3985401	GSM3985403	GSM3985405	GSM3985411	GSM3985418	GSM3985419	GSM3985422	GSM3985426	GSM3985427	GSM3985430	GSM3985433	GSM3985434	GSM3985437	GSM3985439	GSM3985440	GSM3985442	GSM3985443
HALLMARK_E2F_TARGETS	-0.27061	-0.183247	-0.340025	0.124992	0.222079	-0.265747	-0.22661	0.150706	-0.147946	-0.34209	-0.289413	-0.374003	-0.240285	0.117649	0.67876	-0.237282	0.184341	0.282092	0.185078	-0.333008	-0.290879	-0.363585	0.11461	-0.281419	0.213741	-0.348709	-0.37405	-0.283892	0.275396	-0.259327	-0.146403	0.154828	-0.165317	-0.175767	-0.238039	-0.202998	-0.39966	0.145486	-0.337668	-0.260133	0.180321	0.164428	0.363757	-0.0943638	0.2906	-0.15705	-0.224568	0.368261	-0.320325
HALLMARK_G2M_CHECKPOINT	-0.208386	-0.141276	-0.282958	0.200848	0.309079	-0.112572	-0.141413	0.250234	0.098914	-0.365548	-0.249817	-0.302227	-0.193223	0.23651	0.615503	-0.0975339	0.311611	0.397921	0.320508	-0.230759	-0.208926	-0.216718	-0.131212	-0.184044	0.374036	-0.268404	-0.286879	-0.173865	0.358027	-0.200759	-0.13033	-0.115122	-0.246785	0.218874	0.174522	0.177777	-0.262593	-0.229657	-0.379067	-0.359013	-0.162919	-0.173594	0.289003	-0.220811	0.274575	-0.232886	-0.161512	0.308949	-0.242244
HALLMARK_HEME_METABOLISM	-0.143787	-0.184786	-0.196464	-0.251482	-0.132764	-0.108241	-0.288035	-0.157338	0.162413	-0.16656	-0.275827	-0.177338	-0.304888	-0.224531	0.431454	0.393474	0.154144	0.17228	-0.169371	-0.146437	0.139957	-0.23175	0.235585	0.143699	0.204411	0.262956	-0.139062	0.224593	0.247631	-0.210624	0.243015	0.147119	-0.161829	-0.242044	-0.141112	-0.238676	-0.290983	0.149607	-0.232037	-0.177916	-0.130264	0.179581	0.248789	-0.109497	0.280437	0.154408	-0.214115	-0.170507	-0.248305
HALLMARK_ESTROGEN_RESPONSE_LATE	-0.264557	-0.41204	-0.330885	-0.35998	0.165258	-0.251211	-0.380024	-0.157228	-0.199927	-0.173274	-0.301622	-0.183561	-0.322073	-0.190428	0.190786	-0.242346	0.169161	-0.191872	-0.229067	-0.243632	-0.320844	-0.240612	-0.225215	-0.222877	-0.203093	0.263193	0.167088	0.212313	-0.281859	-0.268682	-0.235769	0.307181	0.265353	0.169871	0.326152	0.211886	0.322379	0.235945	0.22591	0.145639	0.172286	0.155261	0.19772	-0.15652	0.14188	-0.232283	-0.190532	0.265618	0.18675
HALLMARK_APOPTOSIS	-0.211558	-0.490583	-0.18254	-0.233763	0.376666	-0.239092	-0.278195	0.335306	-0.148473	0.133292	-0.187803	-0.301961	-0.465492	-0.202398	-0.198143	-0.248698	0.143726	0.245097	0.206608	-0.2975	-0.251632	-0.144005	-0.322721	0.227528	0.207763	-0.239418	-0.172945	-0.281673	-0.192608	-0.377662	-0.330258	0.267926	-0.151963	-0.227655	0.158526	0.181389	-0.16871	0.304634	-0.188402	-0.258002	0.28511	-0.286761	0.360124	-0.164918	0.175835	-0.168865	-0.320159	0.209232	-0.237871
HALLMARK_TNFA_SIGNALING_VIA_NFKB	-0.329072	-0.615313	-0.432697	-0.349989	0.645676	-0.16766	-0.281196	0.648851	-0.167483	-0.408994	0.20793	-0.455446	-0.560069	0.124933	-0.17712	-0.256786	0.369665	0.33693	0.268488	-0.434555	-0.45369	0.251644	-0.495645	0.310297	0.346784	-0.343832	-0.407408	-0.393247	-0.177448	-0.563517	-0.555607	0.270459	0.247387	-0.276814	0.38118	0.335438	0.479839	0.338125	-0.305524	-0.620673	0.23393	-0.617724	0.490599	-0.262386	-0.225218	-0.401914	-0.589277	0.443705	0.270221
HALLMARK_INFLAMMATORY_RESPONSE	0.182203	-0.550301	-0.429882	-0.221841	0.535785	0.221772	-0.195337	0.414994	0.145112	-0.357185	-0.330466	-0.447864	-0.527031	0.316487	-0.242215	-0.205231	0.473301	0.322775	0.246511	-0.31732	-0.293784	-0.201247	-0.421956	-0.15256	0.481456	-0.327207	-0.418318	-0.295962	0.137097	-0.519738	-0.456749	-0.163902	0.20964	-0.251885	0.312047	0.402367	0.348123	0.180675	-0.348694	-0.501263	0.232444	-0.415196	0.304416	-0.296421	-0.17139	-0.334281	-0.324496	0.448056	0.268004
HALLMARK_EPITHELIAL_MESENCHYMAL_TRANSITION	-0.300101	-0.575663	0.27664	-0.475898	0.365075	-0.270442	-0.4468	0.474266	0.133533	0.401193	-0.235465	0.266421	-0.507807	0.196785	0.237039	-0.21125	0.402257	0.453732	0.434614	-0.330235	-0.376361	-0.115936	-0.378286	0.145264	0.216585	-0.36334	0.34097	-0.278069	-0.436951	-0.398633	-0.354315	0.222454	0.187521	0.440266	0.249984	0.465803	0.265955	0.1701	0.228493	-0.380311	0.334472	-0.481495	0.208155	-0.315282	-0.212907	-0.238919	-0.395528	-0.175893	0.225083
HALLMARK_MITOTIC_SPINDLE	0.246002	0.170401	0.246251	0.389018	0.223278	0.161721	0.279554	0.219667	-0.135951	0.190998	0.348864	0.162097	-0.153428	0.106508	0.371802	0.28314	0.301803	0.324828	0.300511	0.247207	0.363051	0.224744	0.283481	0.332441	0.365759	0.261966	0.263856	0.296706	0.372584	0.226393	0.344949	-0.290647	-0.510354	0.260772	0.167224	-0.123847	-0.254953	-0.160354	-0.203119	-0.168854	-0.276228	0.182551	-0.105757	-0.282266	0.366732	0.134324	0.223832	-0.34127	-0.149758
HALLMARK_KRAS_SIGNALING_UP	-0.219762	-0.362131	-0.263834	-0.231789	0.236542	-0.145229	-0.23376	0.172897	-0.150938	-0.217357	-0.228257	-0.256763	-0.357974	0.290304	-0.332785	0.224945	0.427103	0.228646	0.155925	-0.219747	-0.27988	0.208951	-0.375107	0.218487	0.257496	0.166711	-0.19156	0.170245	-0.217968	-0.349263	-0.356408	0.186323	0.188741	-0.173477	0.331854	0.289161	0.32836	0.213661	-0.233096	-0.379049	0.143351	-0.315262	0.287926	-0.165413	-0.174897	-0.230326	0.13883	0.192052	0.268643
HALLMARK_COAGULATION	-0.185289	-0.494809	-0.256209	-0.365777	0.308043	-0.189277	-0.322498	0.272568	0.150694	0.224638	-0.402757	-0.161839	-0.453793	-0.16271	-0.222581	0.150814	0.331924	0.289484	0.27228	-0.343895	-0.415051	-0.191662	-0.267079	-0.190538	0.170857	-0.217646	0.193581	-0.240507	-0.337732	-0.431133	-0.355555	0.265901	0.307797	0.205969	0.185251	0.347002	0.263339	0.271926	0.163199	-0.309528	0.370096	-0.429089	0.200317	-0.264337	-0.21954	0.210043	-0.35114	0.274373	0.183632
HALLMARK_GLYCOLYSIS	-0.353696	-0.260293	-0.279833	-0.375363	0.208346	-0.260906	-0.407499	0.192432	0.13055	-0.199942	-0.282436	-0.183419	-0.332657	-0.189895	0.371567	-0.25005	-0.153363	0.159674	-0.243097	-0.227971	-0.254482	-0.442982	-0.27876	-0.385461	-0.158851	0.252021	0.169033	0.256876	0.122447	-0.301242	-0.287235	0.29953	0.168209	-0.235162	0.155736	0.145078	-0.234371	0.322734	-0.155113	0.234153	0.275232	0.252039	0.301337	0.150196	0.15249	-0.174471	-0.211949	0.298161	-0.249331
[truncated: 82 more columns]
