# Supplementary material for: Integrated Analysis of DNA methylation and transcriptome profile to identify key features of age-related macular degeneration
Source: Bioengineered. 2021 Sep 27;12(1):7061–78. doi: 10.1080/21655979.2021.1976502 (PMC8806579; doi:10.1080/21655979.2021.1976502)
Supplement: Supplemental Material [file KBIE_A_1976502_SM4952.zip › supplementary/Supplement Table S6.xls]

## Sheet: Supplyment table S3-DMP
Table S6. Differentially methylated CpGs list.
	AveExpr	t	P.Value	Control_AVG	AMD_AVG	deltaBeta	CHR	MAPINFO	Strand	Type	gene	feature	cgi	UCSC_CpG_Islands_Name
cg25591996	0.943061	-5.52209	1.77e-06	0.934142	0.94984	0.0156976	17	8790146	R	II	PIK3R5	Body	shore	chr17:8791470-8792004
cg26272879	0.910478	-5.51431	1.81e-06	0.888486	0.927192	0.0387064	6	1766567	R	II	GMDS	Body	opensea
cg18595258	0.688051	5.16984	5.69e-06	0.716148	0.666697	-0.0494504	11	61128572	F	II	TMEM138	TSS1500	shore	chr11:61129221-61129879
cg09662916	0.950518	-5.15591	5.96e-06	0.937407	0.960483	0.0230754	17	74003351	R	II	EVPL	Body	island	chr17:74003179-74005494
cg17013166	0.874173	-5.11403	6.84e-06	0.858075	0.886407	0.0283322	22	30961151	R	II	GAL3ST1	TSS1500	opensea
cg16330450	0.064561	-5.02222	9.26e-06	0.0536658	0.0728414	0.0191756	8	53852030	R	II	NPBWR1	TSS1500	island	chr8:53851701-53854426
cg06411129	0.88794	-4.98853	1.03e-05	0.871195	0.900666	0.0294701	12	132695392	R	I	GALNT9	Body	shore	chr12:132696661-132697724
cg17160502	0.951304	4.98795	1.04e-05	0.960955	0.943969	-0.0169861	6	168594169	R	II		IGR	shelf	chr6:168590832-168591394
cg14395537	0.933042	-4.98711	1.04e-05	0.91834	0.944215	0.0258744	12	133349744	R	II	GOLGA3	Body	island	chr12:133349663-133349998
cg02373380	0.0770203	4.97341	1.09e-05	0.0847585	0.0711392	-0.0136193	18	61603746	R	II		IGR	island	chr18:61603400-61604244
cg23149072	0.653625	4.9114	1.33e-05	0.687851	0.627613	-0.0602386	14	100046494	R	II	CCDC85C	Body	opensea
cg03393238	0.947978	4.86703	1.54e-05	0.958488	0.93999	-0.0184983	1	182365068	F	II		IGR	shelf	chr1:182359697-182361563
cg22969689	0.882168	-4.82742	1.75e-05	0.859991	0.899023	0.0390316	5	96845117	R	II		IGR	opensea
cg02495552	0.867465	-4.80362	1.89e-05	0.850589	0.880291	0.0297024	12	132221669	R	I	SFRS8	Body	shelf	chr12:132219327-132219539
cg18877660	0.0569761	4.79176	1.97e-05	0.0643187	0.0513957	-0.012923	2	43454280	R	I	ZFP36L2	TSS1500	island	chr2:43451445-43454951
cg00171436	0.141019	4.78851	1.99e-05	0.148544	0.1353	-0.0132443	12	122985592	R	I	ZCCHC8	TSS200	island	chr12:122984995-122985644
cg19033615	0.930491	4.76875	2.12e-05	0.944655	0.919725	-0.0249298	10	35464558	R	II	CREM	5'UTR	opensea
cg14776033	0.610733	-4.76693	2.13e-05	0.56317	0.646882	0.083712	19	49240808	F	I	RASIP1	Body	shore	chr19:49242018-49242962
cg21206147	0.762356	4.74745	2.27e-05	0.81194	0.724672	-0.0872679	2	23749087	R	II	KLHL29	5'UTR	island	chr2:23749086-23749291
cg08744475	0.770443	-4.72669	2.43e-05	0.741216	0.792655	0.0514391	6	35417568	F	II		IGR	shelf	chr6:35419879-35420766
cg10309580	0.785236	4.72505	2.44e-05	0.833653	0.748439	-0.0852137	1	42794262	F	II	FOXJ3	5'UTR	opensea
cg20942310	0.937978	-4.71407	2.53e-05	0.927448	0.945981	0.0185321	17	73728061	R	II	ITGB4	Body	shore	chr17:73726238-73726526
cg14382224	0.877739	4.70817	2.58e-05	0.902319	0.859059	-0.0432599	9	120178740	F	II	ASTN2	TSS1500	shore	chr9:120175253-120177496
cg08311803	0.956607	4.70194	2.63e-05	0.964157	0.950868	-0.0132893	2	231854570	F	I		IGR	shore	chr2:231854997-231855957
cg24998459	0.940557	-4.69691	2.68e-05	0.929071	0.949286	0.0202154	7	157650388	R	II	PTPRN2	Body	shelf	chr7:157647800-157648007
cg20881942	0.33479	-4.6912	2.73e-05	0.311064	0.352821	0.0417576	4	154710826	F	I	SFRP2	TSS1500	island	chr4:154709512-154710827
cg27163692	0.139394	4.66631	2.96e-05	0.149509	0.131708	-0.0178012	16	2932999	R	I	FLYWCH2	TSS200	island	chr16:2932267-2933765
cg13563119	0.0908289	4.64527	3.16e-05	0.107877	0.0778719	-0.0300056	7	132003931	F	II	PLXNA4	Body	opensea
cg13850893	0.889643	-4.64346	3.18e-05	0.864568	0.9087	0.0441322	1	176664947	R	II	PAPPA2	Body	opensea
cg12270950	0.897899	4.63869	3.23e-05	0.905841	0.891863	-0.0139787	7	157216766	R	I		IGR	island	chr7:157216598-157216949
cg16812606	0.908035	-4.62245	3.41e-05	0.899268	0.914698	0.0154298	20	1161338	R	II	C20orf46	3'UTR	shore	chr20:1161625-1161921
cg04182207	0.879695	-4.62067	3.42e-05	0.853774	0.899395	0.0456205	7	143013161	R	II	CLCN1	TSS200	opensea
cg11298960	0.261191	4.62056	3.43e-05	0.284753	0.243285	-0.041468	7	154862548	R	II	HTR5A	5'UTR	shore	chr7:154862680-154863245
cg02288831	0.893243	-4.62008	3.43e-05	0.877872	0.904925	0.0270528	1	243723585	R	II	AKT3	Body	opensea
cg03958269	0.0297439	4.61303	3.51e-05	0.0346949	0.0259811	-0.00871379	5	134094426	R	I	DDX46	TSS200	island	chr5:134094169-134094771
cg11991942	0.7197	-4.60814	3.57e-05	0.688799	0.743185	0.0543853	7	220911	R	I	FAM20C	Body	shore	chr7:218309-218951
cg26025505	0.740751	-4.60358	3.62e-05	0.7145	0.760701	0.0462013	11	35138084	F	II		IGR	opensea
cg18151134	0.831879	-4.57678	3.94e-05	0.806388	0.851252	0.0448644	21	42614392	F	II	BACE2	Body	shelf	chr21:42617817-42618020
cg06627354	0.955638	4.57491	3.97e-05	0.964947	0.948564	-0.0163823	2	234891753	R	II	TRPM8	Body	opensea
cg08741688	0.91319	-4.56407	4.11e-05	0.897251	0.925303	0.0280526	4	3415352	F	II	RGS12	Body	island	chr4:3414681-3415353
cg22645421	0.869467	4.55295	4.26e-05	0.902313	0.844504	-0.0578099	5	6749246	R	II	POLS	Body	opensea
cg08168844	0.866665	-4.54397	4.38e-05	0.856999	0.874012	0.0170126	16	29830973	F	I	C16orf53	Body	shelf	chr16:29826662-29828302
cg07661704	0.628623	4.53725	4.48e-05	0.67149	0.596044	-0.0754452	4	139144433	F	II	SLC7A11	Body	opensea
cg16814808	0.315987	-4.53343	4.53e-05	0.263807	0.355643	0.0918356	7	64349706	F	I		IGR	island	chr7:64349424-64350151
cg12505390	0.261395	4.51486	4.81e-05	0.360008	0.18645	-0.173559	17	4848355	R	II	RNF167	3'UTR	shelf	chr17:4850942-4853907
cg11466832	0.95062	4.51234	4.85e-05	0.959799	0.943643	-0.0161567	2	11885560	R	II	LPIN1	TSS1500	shore	chr2:11886249-11887207
cg10075405	0.962083	-4.51183	4.86e-05	0.953663	0.968482	0.014819	14	102685893	R	II	WDR20	Body	opensea
cg14008631	0.919312	-4.5004	5.04e-05	0.909402	0.926843	0.0174406	9	125377340	R	II	OR1Q1	1stExon	opensea
cg20517149	0.912467	4.49391	5.15e-05	0.931225	0.898211	-0.0330133	3	59960363	F	II	FHIT	Body	opensea
cg03872623	0.963652	-4.49177	5.18e-05	0.957515	0.968317	0.0108016	3	186338816	R	II	AHSG	3'UTR	opensea
cg17259886	0.977327	4.48992	5.21e-05	0.981383	0.974244	-0.00713859	5	147040667	F	II	JAKMIP2	Body	opensea
cg15899112	0.820725	-4.47746	5.42e-05	0.797871	0.838094	0.0402236	11	1228752	R	II		IGR	island	chr11:1228751-1229024
cg10800003	0.0498373	-4.46973	5.56e-05	0.0417273	0.0560009	0.0142736	3	169940158	R	II	PRKCI	TSS200	island	chr3:169940157-169940778
cg21058391	0.798895	4.46541	5.64e-05	0.82203	0.781313	-0.0407165	4	160027487	R	I		IGR	shelf	chr4:160023787-160025437
cg03302448	0.796525	4.4643	5.66e-05	0.834652	0.767549	-0.0671031	10	11046334	R	II	CUGBP2	TSS1500	opensea
cg07298081	0.970951	4.46366	5.67e-05	0.97473	0.968079	-0.00665087	6	168386753	F	I		IGR	shelf	chr6:168390141-168390354
cg01729491	0.183315	4.46299	5.68e-05	0.200444	0.170296	-0.0301472	7	27225772	F	II	HOXA11AS	Body	shore	chr7:27227520-27229043
cg02817123	0.084004	-4.4557	5.81e-05	0.0697619	0.0948281	0.0250662	6	27775750	R	I	HIST1H2AI	TSS1500	island	chr6:27775329-27776258
cg23174481	0.952122	-4.45272	5.87e-05	0.944648	0.957803	0.0131551	19	7562555	F	II	C19orf45	1stExon	shelf	chr19:7565704-7566313
cg14289294	0.280397	-4.4462	5.99e-05	0.254169	0.300331	0.0461612	11	1974984	R	I	MRPL23	Body	shore	chr11:1974039-1974333
cg12661624	0.913871	-4.43655	6.18e-05	0.897688	0.92617	0.0284824	7	157957646	F	II	PTPRN2	Body	shore	chr7:157956911-157957273
cg14716058	0.952009	4.42648	6.38e-05	0.959126	0.9466	-0.0125267	2	159987950	R	II	TANC1	Body	opensea
cg00729039	0.939604	4.4233	6.45e-05	0.948504	0.93284	-0.0156638	7	148722798	R	II	PDIA4	Body	shelf	chr7:148725047-148726161
cg04436083	0.84883	-4.42021	6.51e-05	0.820177	0.870606	0.0504285	4	24567220	R	II	DHX15	Body	opensea
cg04349219	0.939285	-4.41793	6.56e-05	0.931578	0.945141	0.0135634	14	105688129	F	II	BRF1	Body	shelf	chr14:105684955-105685159
cg07993112	0.886147	-4.40948	6.74e-05	0.86313	0.903641	0.0405109	2	44363533	R	II		IGR	opensea
cg09063936	0.504807	4.40911	6.74e-05	0.555082	0.466597	-0.0884848	2	74408977	R	II		IGR	shelf	chr2:74405352-74406164
cg19764066	0.857646	-4.39791	6.99e-05	0.837195	0.873189	0.0359945	2	3819033	R	II		IGR	opensea
cg12797017	0.938925	4.39659	7.02e-05	0.948019	0.932014	-0.0160045	14	89059249	F	II	ZC3H14	TSS1500	opensea
cg23236404	0.0266441	-4.39258	7.11e-05	0.0218352	0.0302989	0.00846374	1	26232706	F	I	STMN1	5'UTR	island	chr1:26231950-26233624
cg15931557	0.0543341	-4.3888	7.19e-05	0.0482737	0.05894	0.0106664	1	46598759	R	I	PIK3R3	TSS200	island	chr1:46598126-46599129
cg09585269	0.760416	4.38812	7.21e-05	0.800563	0.729904	-0.0706592	20	56886118	R	II	RAB22A	Body	shore	chr20:56884738-56885222
cg04573935	0.120974	4.38532	7.27e-05	0.134571	0.110641	-0.02393	17	63133668	R	II	RGS9	1stExon	shore	chr17:63133330-63133592
cg17671035	0.744681	4.3774	7.46e-05	0.791257	0.709283	-0.0819737	6	53787018	F	II	LRRC1	Body	opensea
cg02753990	0.944836	4.37283	7.57e-05	0.955932	0.936403	-0.0195292	15	38541740	R	II		IGR	shelf	chr15:38544002-38545532
cg13151811	0.0113376	-4.37261	7.57e-05	0.00604364	0.015361	0.00931741	11	68197334	R	II	LRP5	Body	shelf	chr11:68201118-68201321
cg17876806	0.0899374	4.37169	7.6e-05	0.101128	0.0814324	-0.0196957	6	13874251	R	I		IGR	island	chr6:13873765-13874262
cg09527769	0.816342	-4.36666	7.72e-05	0.779138	0.844616	0.0654781	4	190582456	R	II		IGR	opensea
cg14816007	0.93321	-4.35198	8.09e-05	0.923437	0.940637	0.0171992	4	903188	R	II	GAK	Body	shelf	chr4:899774-899985
cg04704947	0.973787	4.35113	8.11e-05	0.977691	0.97082	-0.00687132	1	28167586	F	I	PPP1R8	5'UTR	opensea
cg21369919	0.95535	-4.35063	8.12e-05	0.945244	0.963031	0.0177864	10	21318882	R	II	NEBL	Body	opensea
cg26139606	0.823917	4.34441	8.28e-05	0.844358	0.808382	-0.0359754	13	44990002	R	II		IGR	opensea
cg04923919	0.918521	-4.33765	8.46e-05	0.907175	0.927144	0.0199692	4	6123380	R	II	JAKMIP1	5'UTR	opensea
cg25341674	0.924238	4.33285	8.59e-05	0.939045	0.912985	-0.0260606	2	224908376	F	II		IGR	shelf	chr2:224903221-224904735
cg00598912	0.90966	-4.33283	8.59e-05	0.892918	0.922384	0.0294657	8	1468625	R	II	DLGAP2	5'UTR	opensea
cg13551074	0.765113	-4.33246	8.6e-05	0.729831	0.791928	0.0620964	2	243017952	F	II		IGR	opensea
cg06033194	0.819924	4.32926	8.69e-05	0.857678	0.791232	-0.0664454	7	35079111	R	II	DPY19L1	TSS1500	shore	chr7:35076136-35077808
cg24595586	0.757898	-4.32739	8.74e-05	0.731103	0.778262	0.0471598	1	172009861	F	II	DNM3	Body	opensea
cg21626540	0.772522	4.32361	8.85e-05	0.800904	0.750952	-0.0499512	2	10720198	R	II	NOL10	Body	opensea
cg05824174	0.952777	4.32234	8.88e-05	0.961528	0.946126	-0.0154023	12	3142845	F	I	TEAD4	Body	opensea
cg13091538	0.0796919	-4.31384	9.12e-05	0.069233	0.0876407	0.0184077	2	103059886	F	II	IL18RAP	Body	opensea
cg12046677	0.901163	-4.30968	9.24e-05	0.882255	0.915532	0.0332769	12	2360663	F	II	CACNA1C	Body	opensea
cg18918090	0.964696	4.30104	9.5e-05	0.969537	0.961017	-0.00852065	22	38549412	R	II	PLA2G6	Body	opensea
cg18887033	0.241503	-4.29874	9.57e-05	0.221331	0.256833	0.0355016	2	7005947	R	I	CMPK2	TSS200	island	chr2:7005163-7006340
cg16730559	0.186639	-4.29592	9.66e-05	0.170991	0.198531	0.0275399	16	157371	R	I	C16orf35	Body	opensea
cg18964706	0.778193	-4.29449	9.7e-05	0.737767	0.808916	0.0711499	6	30921630	F	II	DPCR1	3'UTR	shore	chr6:30923208-30923624
cg05215011	0.823205	-4.29447	9.7e-05	0.772511	0.861732	0.0892211	16	84181000	R	II	LRRC50	Body	shore	chr16:84178000-84179223
cg25424488	0.869537	-4.28203	0.000100878	0.854134	0.881244	0.0271093	3	128848784	R	II	ISY1	3'UTR	opensea
cg24493649	0.953	-4.26618	0.000106045	0.942992	0.960606	0.0176141	6	31847922	R	II	EHMT2	Body	opensea
cg24694939	0.922795	-4.26012	0.000108088	0.914362	0.929204	0.0148421	1	117127620	R	II	IGSF3	Body	opensea
cg12037550	0.923885	-4.25929	0.00010837	0.913918	0.93146	0.0175427	10	1705054	F	II	ADARB2	Body	opensea
cg05886626	0.233914	4.25594	0.000109518	0.257674	0.215857	-0.0418172	15	39873553	F	II	THBS1	5'UTR	island	chr15:39872527-39873567
cg07330634	0.401312	-4.25324	0.000110452	0.367525	0.426991	0.0594663	16	16874887	R	II		IGR	opensea
cg20233582	0.868357	-4.24814	0.000112238	0.843398	0.887325	0.0439274	4	165899396	R	II	TRIM61	TSS1500	opensea
cg10939579	0.288517	4.24623	0.000112917	0.325963	0.260059	-0.065904	13	20768309	R	II	GJB2	TSS1500	shore	chr13:20766208-20767779
cg23468959	0.817583	-4.24584	0.000113053	0.78848	0.839702	0.0512219	19	18550061	R	II	ISYNA1	TSS1500	shore	chr19:18543828-18549161
cg07097925	0.0615161	-4.23725	0.000116147	0.0523266	0.0685001	0.0161735	19	10401361	F	II	ICAM5	Body	island	chr19:10399844-10405375
cg06627087	0.798292	-4.23515	0.000116916	0.751781	0.83364	0.0818588	19	57376177	R	II		IGR	island	chr19:57375842-57376422
cg19896655	0.0456206	-4.23385	0.000117397	0.0406813	0.0493744	0.00869313	15	52264224	F	I	LEO1	TSS1500	island	chr15:52263568-52264225
cg02758155	0.0918927	4.2324	0.000117933	0.101211	0.0848107	-0.0164005	6	24775011	F	II	GMNN	TSS200	shore	chr6:24775046-24775729
cg23602829	0.0897686	4.22951	0.000119008	0.0967942	0.0844291	-0.0123651	11	76757171	R	II		IGR	island	chr11:76757052-76757358
cg02698576	0.64396	-4.22704	0.000119934	0.584157	0.68941	0.105253	1	151104750	R	II	SEMA6C	3'UTR	island	chr1:151103685-151106100
cg13021278	0.119107	-4.21934	0.000122868	0.101198	0.132718	0.03152	5	159866414	R	I		IGR	opensea
cg27359279	0.878302	-4.21856	0.000123169	0.857843	0.89385	0.0360071	16	88603234	F	II		IGR	shore	chr16:88599610-88601530
cg12080157	0.83408	4.2158	0.00012424	0.861101	0.813544	-0.0475571	3	122888362	F	II		IGR	opensea
cg19082708	0.197148	-4.21375	0.000125042	0.14446	0.237191	0.0927305	7	64349557	R	I		IGR	island	chr7:64349424-64350151
cg11740927	0.940616	-4.21285	0.000125394	0.932193	0.947017	0.0148247	20	5451697	R	II	LOC643406	TSS200	opensea
cg13696752	0.186964	4.21176	0.000125826	0.204739	0.173454	-0.0312844	9	4662858	R	II	C9orf68	Body	island	chr9:4662252-4662951
cg20668447	0.979668	-4.21094	0.000126148	0.97467	0.983466	0.00879549	12	57579444	F	II	LRP1	Body	island	chr12:57579320-57579625
cg14938111	0.187091	4.20971	0.000126637	0.199974	0.177299	-0.0226751	19	695083	F	II	PRSSL1	Body	opensea
cg27599783	0.944887	-4.20918	0.000126846	0.936762	0.951061	0.0142986	10	45480162	F	II	RASSF4	Body	opensea
cg11518826	0.767007	-4.20621	0.000128034	0.735285	0.791116	0.0558307	2	230385182	R	II	DNER	Body	opensea
cg06045757	0.848488	4.20383	0.000128992	0.880847	0.823895	-0.0569524	18	28897372	R	II	DSG1	TSS1500	opensea
cg27412987	0.0822152	4.20161	0.000129891	0.0899152	0.0763631	-0.013552	2	159825138	R	I	TANC1	TSS200	island	chr2:159824854-159826401
cg11688553	0.871683	-4.20064	0.000130287	0.851767	0.886819	0.0350515	10	131151653	R	II		IGR	opensea
cg13059113	0.929647	-4.19974	0.000130655	0.918314	0.93826	0.0199459	14	60001474	F	II	C14orf38	Body	opensea
cg20456218	0.835205	4.19741	0.000131612	0.86503	0.812537	-0.0524925	5	156273969	F	II		IGR	shelf	chr5:156277302-156277685
cg21920167	0.761038	-4.19539	0.000132447	0.718957	0.79302	0.0740628	14	77451623	F	II		IGR	opensea
cg07068956	0.628695	-4.19529	0.00013249	0.569388	0.673768	0.10438	7	100330872	R	I	ZAN	TSS1500	opensea
cg22999864	0.800373	4.19425	0.00013292	0.830014	0.777846	-0.0521683	6	109118918	F	II		IGR	opensea
cg07238058	0.794376	4.19347	0.000133245	0.846135	0.755039	-0.091096	12	19936611	R	II		IGR	opensea
cg11205797	0.871201	4.19226	0.000133752	0.898563	0.850406	-0.0481571	10	86281765	F	II		IGR	opensea
cg10279535	0.94125	-4.18981	0.000134782	0.926577	0.952402	0.0258241	2	129250911	F	I		IGR	island	chr2:129250636-129251304
cg18062588	0.939006	4.18452	0.000137031	0.94923	0.931235	-0.0179943	17	47864577	F	II	MYST2	TSS1500	shore	chr17:47865974-47866724
cg19206150	0.0624918	-4.1836	0.000137429	0.0533065	0.0694726	0.0161661	17	47022499	F	II	SNF8	TSS1500	shore	chr17:47022062-47022344
cg00026455	0.880765	-4.18119	0.000138469	0.864108	0.893424	0.0293158	16	90032736	F	II	DEF8	3'UTR	shore	chr16:90030509-90030740
cg11459714	0.0838164	4.18113	0.000138496	0.0930757	0.0767793	-0.0162964	19	51520658	R	I	KLK10	Body	island	chr19:51520153-51520907
cg25420298	0.245835	4.17939	0.000139252	0.254778	0.239039	-0.0157395	19	11456894	R	II	CCDC159	TSS1500	island	chr19:11456744-11457251
cg16436164	0.658787	4.17778	0.000139953	0.697808	0.62913	-0.0686778	12	19936663	R	II		IGR	opensea
cg14232218	0.706647	-4.17377	0.000141719	0.65464	0.746173	0.091533	9	93922330	F	II		IGR	island	chr9:93922196-93922679
cg09279458	0.821437	-4.16936	0.000143686	0.790716	0.844785	0.0540691	10	104674367	R	II		IGR	shelf	chr10:104677315-104679312
cg16540262	0.34404	-4.16761	0.000144473	0.295911	0.380618	0.0847071	15	72883661	R	II		IGR	opensea
cg20402000	0.0483409	-4.16381	0.000146198	0.0421515	0.0530449	0.0108933	5	107007640	F	II	EFNA5	TSS1500	island	chr5:107005130-107008191
cg09261791	0.917708	-4.1633	0.000146435	0.902642	0.929159	0.0265175	14	52347968	R	II	GNG2	5'UTR	opensea
cg25306432	0.907638	-4.16213	0.00014697	0.887977	0.92258	0.0346028	8	20104343	R	II	LZTS1	3'UTR	shelf	chr8:20107432-20107658
cg02195201	0.92888	-4.16186	0.000147093	0.913073	0.940893	0.0278202	11	19135951	F	II		IGR	shelf	chr11:19138497-19139216
cg05869732	0.944817	-4.15482	0.000150365	0.935145	0.952167	0.017022	7	158319148	R	II	PTPRN2	Body	island	chr7:158318970-158319172
cg24773324	0.121137	-4.15231	0.000151545	0.108813	0.130503	0.0216899	19	15529844	F	I	AKAP8L	TSS200	island	chr19:15529290-15529902
cg18720828	0.638135	-4.15149	0.000151932	0.593343	0.672177	0.0788342	18	55862058	F	II	NEDD4L	5'UTR	shore	chr18:55862653-55862873
cg16430862	0.222891	-4.15011	0.000152588	0.191132	0.247027	0.0558947	1	17493806	R	II		IGR	opensea
cg20912593	0.0533071	-4.14601	0.000154554	0.045207	0.0594631	0.0142561	19	45972316	F	II	FOSB	Body	island	chr19:45970799-45972668
cg24561641	0.916751	-4.14585	0.000154629	0.901732	0.928166	0.0264333	11	16533876	R	II		IGR	opensea
cg18437039	0.47188	-4.1442	0.000155428	0.372721	0.547241	0.17452	19	1444202	F	II		IGR	shore	chr19:1444918-1447214
cg18333220	0.798999	4.14351	0.000155763	0.833474	0.772797	-0.0606771	2	75655854	R	II		IGR	opensea
cg10193997	0.960238	-4.13891	0.000158014	0.955533	0.963814	0.0082815	16	7813190	F	I		IGR	opensea
cg19406113	0.803283	-4.13037	0.000162276	0.780739	0.820417	0.0396778	6	170558063	R	I		IGR	opensea
cg13443797	0.874855	-4.12986	0.000162535	0.851482	0.892618	0.0411357	7	50133024	F	II	ZPBP	TSS200	shore	chr7:50132572-50132921
cg02973156	0.792872	-4.12487	0.00016508	0.759059	0.81857	0.0595111	12	127544951	R	II		IGR	opensea
cg04158612	0.84056	-4.12314	0.000165973	0.821278	0.855214	0.0339352	16	1157349	F	I		IGR	shelf	chr16:1152947-1153355
cg24269434	0.0960052	4.12172	0.000166709	0.104786	0.0893318	-0.0154542	3	126076368	F	I	KLF15	TSS200	island	chr3:126074783-126076865
cg08852149	0.928324	-4.12154	0.000166801	0.918407	0.93586	0.0174536	19	4283152	F	II	SHD	Body	shelf	chr19:4279042-4279809
cg20822028	0.729196	-4.12071	0.000167234	0.69502	0.755171	0.0601506	15	61038077	R	II	RORA	Body	opensea
cg12760573	0.935551	4.11982	0.000167695	0.946997	0.926852	-0.0201448	6	39271517	R	II	KCNK17	Body	island	chr6:39271516-39271758
cg10050900	0.260193	4.11528	0.000170085	0.27618	0.248043	-0.0281371	1	9712928	F	II	C1orf200	Body	island	chr1:9711780-9713001
cg03575292	0.8731	-4.11446	0.000170519	0.84812	0.892084	0.0439648	16	1477230	R	II	C16orf91	Body	shore	chr16:1478221-1478812
cg08923624	0.867274	4.11392	0.000170801	0.896348	0.845178	-0.0511691	4	725336	R	II	PCGF3	5'UTR	island	chr4:724335-726070
cg20853943	0.92275	-4.11127	0.000172217	0.910194	0.932293	0.022099	2	49082301	R	II		IGR	opensea
cg22994582	0.916401	4.10946	0.000173192	0.935071	0.902212	-0.0328588	6	1774548	F	II	GMDS	Body	opensea
cg08129366	0.86212	-4.10837	0.000173776	0.838693	0.879925	0.0412322	11	621297	R	II	MUPCDH	Body	shore	chr11:621963-622176
cg03024742	0.549093	4.10587	0.000175134	0.586001	0.521043	-0.0649576	7	154863244	F	II	HTR5A	1stExon	island	chr7:154862680-154863245
cg26691200	0.962845	4.10559	0.000175287	0.969311	0.957932	-0.0113793	1	12181213	R	II	TNFRSF8	Body	opensea
cg00109923	0.925248	-4.10366	0.000176339	0.916503	0.931893	0.0153901	7	6631520	R	II	C7orf26	Body	shore	chr7:6629328-6630235
cg09867143	0.878602	-4.1025	0.000176976	0.860727	0.892187	0.0314597	16	1514413	R	II	CLCN7	Body	island	chr16:1514412-1514859
cg10482356	0.943204	4.10125	0.000177665	0.954443	0.934663	-0.0197798	16	56328421	R	II	GNAO1	Body	opensea
cg24689177	0.886705	-4.10051	0.000178074	0.865898	0.902519	0.0366208	7	137230873	F	II	DGKI	Body	opensea
cg25578048	0.827968	-4.09996	0.00017838	0.795153	0.852907	0.0577538	6	158018055	R	II	ZDHHC14	Body	shelf	chr6:158013812-158014256
cg06784198	0.930816	-4.09663	0.000180237	0.920516	0.938645	0.0181289	1	2777213	F	II		IGR	island	chr1:2777157-2777361
cg22588307	0.0640327	-4.09569	0.000180762	0.05511	0.070814	0.0157041	17	33775394	F	I	SLFN13	5'UTR	island	chr17:33775294-33775794
cg26795923	0.0601364	4.09054	0.000183677	0.0676334	0.0544386	-0.0131948	22	19165960	F	I	SLC25A1	Body	island	chr22:19165061-19166816
cg01556929	0.0347537	-4.09031	0.000183809	0.0285294	0.0394841	0.0109547	8	145654081	F	I	VPS28	TSS200	island	chr8:145653335-145654145
cg16365424	0.90215	4.08615	0.0001862	0.925445	0.884446	-0.040999	1	234700636	F	II		IGR	opensea
cg18934822	0.948449	4.08269	0.000188208	0.963983	0.936643	-0.0273406	1	2191402	F	I	SKI	Body	opensea
cg04163632	0.941404	-4.07956	0.000190042	0.93198	0.948567	0.0165877	13	113830117	F	II		IGR	opensea
cg03863499	0.956917	4.07567	0.000192351	0.963705	0.951759	-0.0119453	3	191670165	R	II		IGR	opensea
cg02934504	0.721629	-4.07137	0.000194934	0.692031	0.744123	0.0520918	4	25655007	R	II		IGR	shelf	chr4:25657119-25657547
cg08761926	0.814881	-4.06991	0.000195814	0.797318	0.82823	0.0309121	10	133664101	F	II		IGR	opensea
cg17961725	0.639602	4.0659	0.000198265	0.670402	0.616194	-0.0542085	2	150454027	F	II		IGR	opensea
cg15971953	0.427476	-4.06398	0.00019945	0.407365	0.44276	0.035395	7	1447698	F	I		IGR	island	chr7:1447612-1447842
cg06604589	0.623883	4.05853	0.000202843	0.65295	0.601792	-0.0511578	17	800512	F	II	NXN	Body	opensea
cg16331929	0.219767	-4.05405	0.000205674	0.19556	0.238165	0.0426045	4	185937863	F	I		IGR	shore	chr4:185939222-185942747
cg07763376	0.506589	4.04937	0.000208674	0.532249	0.487087	-0.0451628	5	178016195	R	II	COL23A1	Body	shore	chr5:178016558-178017670
cg05038367	0.957731	-4.04769	0.000209765	0.952216	0.961922	0.00970606	22	42479360	R	II	C22orf32	3'UTR	shelf	chr22:42475474-42476094
cg23983726	0.94027	4.04669	0.000210417	0.948525	0.933997	-0.0145279	1	65642217	R	I	AK3L1	Body	opensea
cg14331858	0.828072	-4.04441	0.000211904	0.802245	0.847701	0.0454559	17	26694306	R	II	VTN	3'UTR	opensea
cg24036039	0.834507	-4.04299	0.000212832	0.791217	0.867408	0.076191	1	3397125	R	II	ARHGEF16	Body	shore	chr1:3394701-3395191
cg09793776	0.967719	4.04277	0.000212983	0.974557	0.962523	-0.0120341	11	67166216	F	II	PPP1CA	Body	shore	chr11:67166292-67166522
cg02267992	0.554448	4.04154	0.000213788	0.586858	0.529816	-0.057042	5	176982116	R	II	FAM193B	TSS1500	shore	chr5:176980789-176981789
cg11542165	0.906922	-4.03833	0.000215926	0.899125	0.912848	0.0137221	20	43029992	R	I	HNF4A	1stExon	opensea
cg24877731	0.0913122	-4.03768	0.000216358	0.0796382	0.100184	0.0205462	2	216301766	F	II	FN1	TSS1500	shore	chr2:216300267-216300997
cg01631064	0.372454	4.03437	0.000218581	0.577816	0.216379	-0.361437	15	65377975	R	II		IGR	opensea
cg22381395	0.854548	-4.03062	0.000221131	0.822529	0.878882	0.0563532	1	118214574	F	II		IGR	opensea
cg23776186	0.0508673	4.02997	0.000221571	0.0558986	0.0470435	-0.00885514	15	57599066	R	II	LOC283663	Body	island	chr15:57598538-57599313
cg17608440	0.970343	4.02808	0.000222871	0.97319	0.968179	-0.00501175	10	114912149	F	I	TCF7L2	Body	opensea
cg10135717	0.410254	4.02796	0.000222952	0.435111	0.391363	-0.043748	15	100882647	R	II	ADAMTS17	TSS1500	shore	chr15:100880957-100882438
cg14634563	0.917682	-4.02652	0.000223946	0.90671	0.926022	0.019312	17	7127025	R	II	ACADVL	Body	shelf	chr17:7123038-7123718
cg17979719	0.813632	4.02649	0.000223968	0.841229	0.792657	-0.0485718	6	152620697	F	II	SYNE1	Body	shelf	chr6:152623279-152623480
cg14647190	0.770491	-4.02301	0.000226384	0.725675	0.804552	0.078877	11	67326023	R	II		IGR	opensea
cg21255438	0.123042	4.01944	0.000228892	0.133764	0.114894	-0.0188703	8	70983760	F	II	PRDM14	TSS200	island	chr8:70981873-70984888
cg01283625	0.767327	4.01705	0.000230587	0.799138	0.74315	-0.0559882	10	13568099	F	II		IGR	shelf	chr10:13570128-13570864
cg27577720	0.952355	-4.01316	0.00023337	0.943218	0.959299	0.0160804	12	128245658	R	II		IGR	island	chr12:128245592-128245836
cg19015511	0.760828	-4.01278	0.000233649	0.737745	0.77837	0.0406251	17	3698179	R	II	ITGAE	Body	opensea
cg05718146	0.0668521	4.00933	0.000236141	0.0726255	0.0624644	-0.0101611	15	80544652	R	I		IGR	island	chr15:80544014-80544662
cg22916215	0.95619	4.00718	0.000237717	0.963936	0.950304	-0.0136322	14	100055921	F	II	CCDC85C	Body	opensea
cg15989167	0.927337	-4.00681	0.000237989	0.917255	0.935	0.0177456	10	133639339	R	II		IGR	opensea
cg14512004	0.0487911	-4.00372	0.000240263	0.0430209	0.0531764	0.0101555	2	88355186	R	I	KRCC1	1stExon	island	chr2:88354840-88355574
cg17970032	0.922835	-4.0025	0.000241164	0.915375	0.928504	0.0131294	19	40947514	R	II	SERTAD3	Body	shore	chr19:40949148-40949548
cg15365210	0.0498021	3.99766	0.000244793	0.0554147	0.0455365	-0.00987824	1	178511785	R	II	C1orf220	TSS200	island	chr1:178511362-178512356
cg07677047	0.940968	3.99382	0.000247702	0.94825	0.935434	-0.0128154	4	95587592	F	II	PDLIM5	3'UTR	opensea
cg12869958	0.847989	-3.99319	0.000248182	0.835348	0.857597	0.0222489	11	67017687	F	I	KDM2A	Body	island	chr11:67017607-67017822
cg22547775	0.910358	-3.99309	0.000248261	0.888182	0.927211	0.0390291	5	2537634	R	II		IGR	opensea
cg22337375	0.940609	-3.98574	0.000253936	0.924477	0.95287	0.0283936	7	157351042	R	II	PTPRN2	Body	shore	chr7:157352995-157353232
cg13102028	0.744141	-3.98295	0.000256126	0.719912	0.762555	0.0426434	17	78668008	F	II	RPTOR	Body	opensea
cg05566397	0.0246737	-3.97833	0.000259788	0.0209097	0.0275343	0.00662455	7	104654900	R	II	MLL5	1stExon	island	chr7:104653119-104654966
cg15372603	0.128294	3.97768	0.000260308	0.13883	0.120288	-0.018542	7	27197239	R	II	HOXA7	TSS1500	shore	chr7:27198182-27198514
cg03163459	0.164441	3.97709	0.000260782	0.193126	0.14264	-0.0504867	5	76373719	F	II	ZBED3	5'UTR	island	chr5:76372882-76373720
cg27059379	0.657205	-3.97648	0.000261274	0.616006	0.688516	0.0725101	16	84224564	F	II	ADAD2	TSS200	shore	chr16:84224731-84225085
cg16189643	0.17614	3.97572	0.000261879	0.192723	0.163537	-0.0291854	6	1555389	R	II		IGR	island	chr6:1555262-1555581
cg00989505	0.960497	3.97175	0.000265093	0.965832	0.956443	-0.00938883	14	101489496	F	II	MIR299	TSS1500	opensea
cg03912267	0.0333749	3.97072	0.000265933	0.0369355	0.0306688	-0.00626673	16	69458953	F	II	CYB5B	Body	shore	chr16:69458264-69458626
cg00646546	0.960392	3.96707	0.000268937	0.966514	0.95574	-0.0107748	1	2853362	R	II		IGR	shelf	chr1:2850665-2850873
cg25365544	0.912389	-3.96498	0.000270669	0.896439	0.924511	0.0280718	2	238707589	R	I	RBM44	5'UTR	island	chr2:238707008-238708021
cg19582538	0.769577	3.96119	0.000273829	0.795653	0.74976	-0.0458935	6	38127734	R	I		IGR	opensea
cg27211088	0.834181	-3.96037	0.000274524	0.812339	0.850781	0.0384422	17	72345476	R	I	KIF19	Body	shelf	chr17:72347924-72348322
cg26907302	0.968544	-3.96023	0.000274643	0.962335	0.973264	0.0109288	10	127464488	R	II	MMP21	TSS200	shore	chr10:127462230-127462987
cg14443726	0.070157	-3.95955	0.000275213	0.0604681	0.0775205	0.0170524	9	129468049	R	II		IGR	shore	chr9:129468130-129468336
cg24157892	0.581927	3.95943	0.000275318	0.60313	0.565812	-0.0373177	17	59473707	F	I		IGR	island	chr17:59473060-59483266
cg07207670	0.745165	-3.95736	0.000277067	0.71169	0.770605	0.0589154	2	127933484	F	II		IGR	opensea
cg00270093	0.967738	-3.95694	0.000277429	0.961001	0.972859	0.0118578	19	50027944	F	II	FCGRT	Body	island	chr19:50027777-50028011
cg15095622	0.86199	-3.956	0.000278231	0.829384	0.88677	0.0573854	1	113242047	R	II	MOV10	Body	opensea
cg12530103	0.936393	-3.95241	0.000281309	0.931223	0.940322	0.00909926	10	432066	F	I	DIP2C	Body	opensea
cg10907727	0.825458	3.95093	0.000282585	0.846289	0.809627	-0.0366618	6	86324303	F	I	SYNCRIP	Body	opensea
cg23447233	0.653296	3.95077	0.000282724	0.683041	0.630689	-0.0523519	4	1295047	R	I	MAEA	Body	opensea
cg05584605	0.885144	-3.95054	0.000282931	0.857974	0.905793	0.047819	4	1657368	R	II	FAM53A	Body	shore	chr4:1656735-1657315
cg09106984	0.958445	-3.94747	0.000285606	0.950662	0.964361	0.0136993	6	34004360	F	II	GRM4	Body	shore	chr6:34003551-34004227
cg15054281	0.88525	-3.94675	0.00028623	0.85602	0.907465	0.051445	11	1082155	R	II	MUC2	Body	shore	chr11:1083134-1083358
cg10580513	0.787184	-3.94266	0.000289847	0.756823	0.810258	0.0534344	1	248111283	F	II	OR2L8	TSS1500	opensea
cg10915772	0.0327714	-3.94102	0.0002913	0.0268014	0.0373086	0.0105072	7	12610078	R	II	SCIN	TSS200	shore	chr7:12610165-12610834
cg26710055	0.0388066	-3.94048	0.000291785	0.0322851	0.043763	0.0114779	3	15468825	F	I	EAF1	TSS1500	shore	chr3:15468932-15469432
cg05674829	0.764666	3.94004	0.000292183	0.803283	0.735317	-0.0679659	2	59152826	R	II		IGR	opensea
cg10786870	0.628653	-3.93743	0.000294522	0.592592	0.656059	0.0634675	19	44616116	F	II	ZNF225	TSS1500	shore	chr19:44617490-44617831
cg17737641	0.0573696	-3.93689	0.000295009	0.0502558	0.062776	0.0125203	12	71834466	F	II	LGR5	Body	shore	chr12:71833192-71834389
cg01609268	0.886857	-3.9363	0.000295542	0.860377	0.906981	0.0466044	13	112236854	F	II		IGR	shore	chr13:112238672-112238893
cg04575343	0.0309243	-3.93593	0.000295877	0.0276053	0.0334468	0.00584147	12	40499262	F	II	SLC2A13	1stExon	island	chr12:40498962-40500017
cg16973520	0.103325	3.93241	0.000299088	0.111906	0.0968031	-0.015103	2	219763176	F	II		IGR	island	chr2:219762987-219763537
cg13528344	0.207173	3.93224	0.000299243	0.236107	0.185183	-0.0509239	13	20768138	R	II	GJB2	TSS1500	shore	chr13:20766208-20767779
cg04876693	0.906029	-3.92656	0.000304488	0.896776	0.913061	0.0162853	1	26699508	F	II	ZNF683	TSS1500	opensea
cg13169065	0.357088	3.92488	0.000306058	0.386384	0.334823	-0.0515613	2	166650947	F	II	GALNT3	TSS200	island	chr2:166649909-166650966
cg10441401	0.815102	-3.92362	0.000307235	0.783271	0.839293	0.0560223	10	578084	F	II	DIP2C	Body	shore	chr10:575898-576131
cg05100596	0.0292098	3.92351	0.000307344	0.0326352	0.0266065	-0.00602862	16	57318616	R	I	PLLP	TSS200	island	chr16:57317967-57318964
cg22697821	0.862966	-3.91994	0.000310713	0.840966	0.879687	0.0387207	12	125103252	F	II		IGR	opensea
cg03423077	0.795652	3.91971	0.000310937	0.820074	0.777091	-0.0429837	1	87599262	R	I	LOC339524	Body	shore	chr1:87597543-87598515
cg13183355	0.962758	-3.91918	0.000311435	0.955769	0.968069	0.0122998	14	93409645	R	II	ITPK1	Body	opensea
cg05907986	0.943801	-3.91894	0.000311661	0.936488	0.949358	0.0128699	6	31635366	F	II	CSNK2B	Body	shore	chr6:31632815-31634093
cg10418217	0.0329008	-3.91659	0.000313913	0.0284659	0.0362712	0.00780532	11	776838	F	II	PDDC1	Body	island	chr11:776803-777998
cg18780491	0.241674	3.91626	0.000314228	0.278966	0.213332	-0.0656335	13	20692403	R	II		IGR	shore	chr13:20692524-20692767
cg02335804	0.137611	-3.91624	0.000314244	0.118917	0.151818	0.0329009	17	36105239	R	II	HNF1B	TSS200	shore	chr17:36105334-36105583
cg14183712	0.687533	-3.91613	0.000314354	0.641772	0.722311	0.0805397	7	157811918	F	II	PTPRN2	Body	opensea
cg07950803	0.898962	-3.91315	0.000317225	0.881159	0.912493	0.0313337	1	158223934	F	II	CD1A	1stExon	opensea
cg01770164	0.868178	-3.91296	0.000317415	0.837891	0.891197	0.0533065	11	2109726	F	II		IGR	opensea
cg27065478	0.936658	-3.91037	0.000319935	0.92391	0.946347	0.0224362	8	1310451	R	II		IGR	shore	chr8:1311387-1311626
cg22209166	0.055703	-3.9101	0.0003202	0.0479396	0.0616031	0.0136635	10	126480113	F	II	METTL10	Body	island	chr10:126480092-126480810
cg19635501	0.840849	-3.90728	0.000322965	0.81352	0.861618	0.0480981	4	8154405	F	II	ABLIM2	Body	island	chr4:8154077-8154406
cg22341471	0.367913	3.90706	0.000323182	0.385887	0.354252	-0.0316346	12	123451323	F	II	ABCB9	5'UTR	shore	chr12:123450868-123451207
cg26574964	0.135645	3.90598	0.000324251	0.141616	0.131107	-0.0105095	11	117049906	R	I	SIDT2	TSS200	island	chr11:117049399-117050234
cg10507121	0.142341	3.90432	0.000325896	0.149879	0.136612	-0.013267	5	118324332	F	I	DTWD2	TSS200	island	chr5:118323847-118324404
cg00240598	0.855191	3.90212	0.000328091	0.88907	0.829443	-0.059627	5	76363946	F	II		IGR	opensea
cg19130677	0.856541	-3.90175	0.000328465	0.832426	0.874869	0.042443	7	109570287	R	II		IGR	opensea
cg05019479	0.918572	3.90151	0.000328709	0.934387	0.906553	-0.0278343	4	109224652	R	II		IGR	opensea
cg12221864	0.856924	-3.90055	0.00032967	0.831276	0.876417	0.0451408	2	29127558	F	II	WDR43	Body	opensea
cg03704355	0.966916	3.8995	0.000330729	0.97393	0.961586	-0.0123436	12	102270112	F	II	DRAM1	TSS1500	shore	chr12:102270754-102271801
cg02682955	0.865392	-3.89732	0.000332933	0.841551	0.883511	0.0419602	2	128503403	R	II	WDR33	Body	opensea
cg10351440	0.90674	-3.89403	0.000336293	0.893485	0.916814	0.0233287	17	16838176	F	II		IGR	opensea
cg27495845	0.698115	-3.89368	0.000336652	0.677778	0.713572	0.0357939	1	161693088	R	II	FCRLB	Body	shelf	chr1:161695637-161697298
cg13599499	0.0716088	-3.89353	0.000336809	0.0628817	0.0782413	0.0153596	14	105444874	F	I	AHNAK2	TSS200	island	chr14:105444319-105445225
cg05588271	0.876659	-3.89164	0.000338747	0.854927	0.893176	0.0382488	16	1112257	R	II		IGR	shore	chr16:1110905-1111227
cg25012529	0.804508	3.89086	0.000339556	0.837513	0.779424	-0.058089	13	113793489	F	II	F10	Body	opensea
cg12073594	0.190336	3.88981	0.000340649	0.206783	0.177836	-0.0289473	20	61903495	R	II	ARFGAP1	TSS1500	shore	chr20:61903907-61904701
cg13777717	0.190974	3.88653	0.000344069	0.208179	0.177898	-0.0302808	5	76250527	R	I	CRHBP	Body	island	chr5:76249435-76250528
cg23886009	0.940129	3.88545	0.000345199	0.950173	0.932495	-0.0176772	2	190081975	F	II		IGR	opensea
cg10804254	0.572899	-3.88506	0.000345617	0.532425	0.603659	0.0712346	1	218633247	R	II		IGR	opensea
cg24582781	0.759122	-3.88212	0.000348725	0.735065	0.777406	0.0423403	3	47450915	F	II	PTPN23	Body	opensea
cg02236134	0.0551969	3.87839	0.000352703	0.0597382	0.0517455	-0.00799266	2	64752073	F	II	AFTPH	5'UTR	island	chr2:64751141-64752083
cg02492759	0.0559896	-3.87641	0.000354835	0.0497716	0.0607153	0.0109436	16	1401824	F	I	C16orf42	5'UTR	island	chr16:1401334-1402348
cg17024952	0.0442163	3.87596	0.000355326	0.0507525	0.0392488	-0.0115037	6	116422486	R	II	NT5DC1	Body	shore	chr6:116421673-116422382
cg08162892	0.889025	-3.87594	0.000355348	0.868105	0.904923	0.0368181	12	132221187	F	II	SFRS8	Body	shore	chr12:132219327-132219539
cg07744547	0.949841	3.87282	0.000358739	0.955491	0.945547	-0.0099433	8	2046498	F	I	MYOM2	Body	shore	chr8:2046691-2046963
cg04893833	0.941901	3.87273	0.000358839	0.947421	0.937706	-0.00971422	20	32436391	F	I	CHMP4B	Body	opensea
cg19579176	0.930348	-3.87129	0.000360413	0.914818	0.94215	0.0273316	4	58032797	F	II		IGR	shelf	chr4:58029841-58030526
cg00861009	0.116112	-3.86834	0.000363655	0.0978746	0.129972	0.0320974	2	176973688	F	I	HOXD11	Body	island	chr2:176973427-176973718
cg00005817	0.840698	3.8682	0.000363818	0.870785	0.817833	-0.0529519	4	75168741	R	II	MTHFD2L	3'UTR	opensea
cg14302083	0.82174	-3.86541	0.000366916	0.786797	0.848297	0.0614998	6	43608326	R	II	MAD2L1BP	3'UTR	opensea
cg23404776	0.960489	-3.86485	0.000367538	0.95466	0.964919	0.0102596	14	77890519	R	II	C14orf148	TSS1500	opensea
cg07549735	0.0485175	-3.86428	0.000368176	0.0446675	0.0514435	0.00677604	11	6495256	F	I	TRIM3	TSS200	island	chr11:6494725-6495453
cg09531019	0.718719	3.86428	0.000368181	0.746148	0.697874	-0.0482741	5	159321157	R	II		IGR	opensea
cg15550930	0.888476	3.86378	0.000368739	0.896502	0.882377	-0.0141255	7	73586169	F	I		IGR	shelf	chr7:73588252-73589341
cg01605945	0.0746411	3.86369	0.000368843	0.0812832	0.0695932	-0.01169	1	43638365	F	II	WDR65	5'UTR	shore	chr1:43637503-43638052
cg18625303	0.882402	-3.86366	0.000368877	0.868055	0.893307	0.025252	2	27226681	R	II	MAPRE3	5'UTR	opensea
cg08949862	0.109109	3.85844	0.000374766	0.115291	0.104411	-0.0108796	2	63277672	F	I	OTX1	TSS1500	island	chr2:63274475-63279430
cg15055965	0.818958	-3.85842	0.000374791	0.791432	0.839878	0.0484464	11	70976779	F	II		IGR	opensea
cg01511166	0.824791	-3.858	0.00037527	0.794915	0.847497	0.0525826	16	46683644	R	II		IGR	opensea
cg02437787	0.854487	3.85766	0.000375658	0.870626	0.842221	-0.0284044	16	84600292	R	I	COTL1	3'UTR	opensea
cg03409144	0.613466	3.85653	0.000376954	0.663661	0.575318	-0.0883432	10	185935	F	II	ZMYND11	5'UTR	shelf	chr10:180582-182452
cg26622634	0.955784	3.85314	0.00038085	0.96362	0.949829	-0.0137913	10	117886935	R	II	GFRA1	Body	shore	chr10:117884813-117885029
cg14213978	0.196051	-3.85313	0.000380869	0.169159	0.216489	0.0473298	9	130461917	R	I		IGR	shore	chr9:130461543-130461839
cg01965822	0.0629228	-3.85208	0.00038208	0.0530376	0.0704356	0.0173979	7	55322307	F	II		IGR	island	chr7:55322162-55323553
cg24534381	0.0419696	3.85096	0.000383379	0.0459917	0.0389129	-0.0070788	11	77348924	R	I	CLNS1A	TSS200	island	chr11:77348423-77348959
cg15380508	0.794174	3.84945	0.00038514	0.822776	0.772437	-0.0503398	5	166874870	R	II	ODZ2	Body	opensea
cg05346287	0.896367	-3.84905	0.000385618	0.879045	0.909532	0.0304867	7	50611884	R	II	DDC	5'UTR	opensea
cg25364880	0.0235667	-3.84855	0.000386199	0.0186074	0.0273358	0.00872837	3	44379878	R	I	C3orf23	5'UTR	island	chr3:44379532-44380310
cg05933815	0.741654	-3.84835	0.000386433	0.71545	0.761569	0.0461199	16	22012743	R	II	C16orf65	TSS1500	opensea
cg14436735	0.754644	-3.84784	0.000387035	0.725512	0.776785	0.0512734	9	139593588	F	II		IGR	shelf	chr9:139595845-139596130
cg00106808	0.639626	-3.84549	0.000389802	0.616911	0.65689	0.0399793	2	3045057	R	II		IGR	opensea
cg19865727	0.829179	-3.84448	0.000391001	0.794084	0.855851	0.0617678	14	52827805	F	II		IGR	opensea
cg07304736	0.93812	-3.84424	0.000391288	0.931015	0.943519	0.0125041	16	88789094	F	II	FAM38A	Body	island	chr16:88788033-88789440
cg05218490	0.0380868	3.84397	0.000391609	0.0421664	0.0349863	-0.00718006	2	148778969	F	II	ORC4L	5'UTR	shore	chr2:148778222-148778530
cg15976404	0.850225	-3.84296	0.000392812	0.837345	0.860014	0.022669	1	42619118	R	I	GUCA2B	1stExon	opensea
cg27300494	0.218643	-3.84238	0.000393503	0.170249	0.255422	0.0851724	17	77093531	R	I	HRNBP3	Body	island	chr17:77093291-77093805
cg13181385	0.904103	-3.84202	0.000393922	0.890766	0.914238	0.0234716	13	112874202	R	II		IGR	opensea
cg07560287	0.848708	-3.84185	0.000394131	0.832124	0.861312	0.0291873	6	41529888	F	II	FOXP4	5'UTR	shore	chr6:41528266-41528900
cg10998291	0.932615	3.84121	0.0003949	0.943504	0.924339	-0.0191655	3	194876449	F	II	C3orf21	Body	opensea
cg13100965	0.16843	-3.84012	0.000396203	0.135055	0.193795	0.0587397	7	64349450	R	I		IGR	island	chr7:64349424-64350151
cg03359468	0.0648477	-3.83871	0.000397897	0.0593005	0.0690636	0.00976314	8	26240463	F	I	BNIP3L	TSS200	island	chr8:26240290-26241017
cg03038850	0.902795	-3.8382	0.000398517	0.888194	0.913892	0.0256973	6	2415405	R	II		IGR	opensea
cg11824172	0.139309	3.83732	0.000399581	0.161826	0.122195	-0.0396303	1	60280096	R	II	HOOK1	TSS1500	shore	chr1:60280624-60281048
cg08533674	0.873874	-3.83588	0.000401328	0.855211	0.888058	0.0328466	1	46993347	F	II		IGR	opensea
cg25970454	0.91233	3.83543	0.000401878	0.932254	0.897189	-0.0350649	12	76957699	R	II		IGR	shelf	chr12:76952707-76953830
cg05882680	0.105175	-3.83342	0.000404336	0.0973861	0.111094	0.0137081	17	48042605	R	I		IGR	island	chr17:48041282-48043064
cg25486472	0.0222274	-3.82645	0.000412968	0.0189417	0.0247245	0.00578278	5	141348514	R	II	RNF14	TSS200	shore	chr5:141348531-141349104
cg26342533	0.942474	-3.8255	0.000414152	0.933489	0.949303	0.015814	11	2299679	R	II		IGR	opensea
cg18426444	0.0322815	3.82458	0.000415306	0.0408403	0.0257768	-0.0150635	17	41132655	R	I	AARSD1	TSS200	island	chr17:41132462-41133367
cg27618252	0.895436	-3.82138	0.000419355	0.880464	0.906815	0.0263512	6	128554002	R	II	PTPRK	Body	opensea
cg26103828	0.0402663	-3.82042	0.000420579	0.035816	0.0436485	0.00783255	18	2655079	R	I	SMCHD1	TSS1500	island	chr18:2654918-2656817
cg11910782	0.808263	-3.82018	0.000420874	0.78044	0.829407	0.0489671	19	40266791	R	II	LEUTX	TSS1500	opensea
cg13967908	0.322281	3.82009	0.000420992	0.367937	0.287583	-0.0803539	9	117159457	F	II		IGR	shore	chr9:117160139-117161064
cg00661564	0.0642884	3.81987	0.000421277	0.0685064	0.0610827	-0.00742366	1	185286520	R	II	IVNS1ABP	TSS200	island	chr1:185285329-185286735
cg11457119	0.091263	3.81932	0.00042198	0.103319	0.0821001	-0.0212191	2	172959114	F	II		IGR	shore	chr2:172959267-172962054
cg19104757	0.923714	-3.81776	0.000423975	0.916115	0.92949	0.0133755	7	226563	F	I	FAM20C	Body	shore	chr7:223970-225989
cg22036165	0.808934	-3.81738	0.000424457	0.794465	0.819931	0.0254659	8	101871315	R	I		IGR	opensea
cg16993043	0.158331	-3.81712	0.000424793	0.131069	0.17905	0.0479814	1	200008026	F	I	NR5A2	Body	shore	chr1:200008392-200009047
cg18015809	0.961375	-3.81512	0.000427374	0.956277	0.96525	0.00897286	6	47202254	F	II	TNFRSF21	Body	opensea
cg01702009	0.942062	3.81488	0.000427687	0.952256	0.934315	-0.0179411	6	42883762	R	II	PTCRA	5'UTR	opensea
cg08967764	0.521104	-3.81414	0.000428639	0.489507	0.545118	0.0556105	3	88050264	R	II		IGR	opensea
cg09662823	0.900578	-3.81402	0.000428792	0.882972	0.913959	0.0309871	19	3825441	F	II	ZFR2	Body	island	chr19:3825120-3825516
cg13749266	0.912193	3.81347	0.000429517	0.935086	0.894794	-0.0402924	9	4133112	R	II	GLIS3	Body	opensea
cg02736928	0.915366	3.81276	0.000430442	0.933707	0.901427	-0.0322793	8	99055967	F	II	RPL30	Body	shore	chr8:99057537-99057900
cg23246320	0.894679	-3.81265	0.000430577	0.869695	0.913666	0.0439718	19	2843138	R	II	ZNF555	Body	shore	chr19:2840864-2842213
cg07412048	0.0384352	3.81147	0.000432116	0.0601173	0.0219568	-0.0381605	10	111967303	F	II	MXI1	TSS200	shore	chr10:111967428-111970723
cg05468156	0.873828	3.81115	0.00043254	0.906179	0.849241	-0.0569385	2	106885926	F	II		IGR	shore	chr2:106886118-106886738
cg16922557	0.0650542	3.8095	0.000434701	0.0729949	0.0590193	-0.0139756	1	114471747	F	II	HIPK1	TSS1500	shore	chr1:114471965-114472899
cg14399930	0.237632	-3.80867	0.000435794	0.204277	0.262981	0.0587036	17	37123669	F	I	FBXO47	TSS200	opensea
cg19589358	0.933294	3.80834	0.000436221	0.940709	0.927658	-0.0130511	14	103410516	F	II	CDC42BPB	Body	shelf	chr14:103406206-103406683
cg02587156	0.910535	3.80637	0.000438834	0.924242	0.900117	-0.0241254	19	44424452	F	II	ZNF45	Body	opensea
cg06962867	0.901927	-3.80539	0.000440129	0.882263	0.916872	0.034609	20	8110080	F	II		IGR	shelf	chr20:8112884-8113592
cg08531025	0.901745	3.80516	0.00044044	0.923817	0.884969	-0.038848	12	99041644	R	II	APAF1	5'UTR	shelf	chr12:99038272-99039483
cg11582018	0.488903	3.80512	0.00044049	0.527344	0.459689	-0.0676553	1	87598069	R	I	LOC339524	Body	island	chr1:87597543-87598515
cg10399824	0.908784	-3.8042	0.000441721	0.891982	0.921553	0.0295707	10	121048354	F	II	GRK5	Body	opensea
cg07040338	0.961425	-3.80121	0.000445732	0.954508	0.966681	0.012173	7	2402133	R	II	EIF3B	Body	opensea
cg12359381	0.957156	3.80103	0.000445976	0.96606	0.950389	-0.0156705	16	85465283	F	II		IGR	island	chr16:85465046-85465284
cg10069607	0.0470268	-3.80076	0.000446335	0.0413288	0.0513573	0.0100285	16	19896122	F	I	GPRC5B	1stExon	island	chr16:19894965-19897156
cg18914514	0.110199	3.80053	0.00044665	0.119062	0.103463	-0.0155983	18	18822123	R	I	GREB1L	TSS200	island	chr18:18821383-18823349
cg04991747	0.817004	3.80031	0.000446942	0.848582	0.793005	-0.0555778	1	230207211	R	II	GALNT2	Body	shelf	chr1:230202494-230204209
cg17030238	0.881585	-3.79922	0.000448415	0.866388	0.893136	0.0267479	1	156180190	R	II	SLC25A44	Body	shelf	chr1:156182584-156183097
cg22490991	0.944356	3.79909	0.000448598	0.955073	0.936211	-0.0188627	4	96465502	R	II	UNC5C	Body	shelf	chr4:96469456-96469667
cg06703092	0.0705845	-3.79633	0.000452343	0.0621693	0.0769802	0.0148109	19	45943381	F	I		IGR	island	chr19:45942865-45943396
cg16672956	0.496495	-3.79501	0.000454155	0.463852	0.521304	0.0574515	16	88091767	R	II	BANP	Body	opensea
cg09508770	0.0443704	3.79368	0.000455978	0.0496309	0.0403724	-0.00925855	1	107684255	F	I	NTNG1	5'UTR	island	chr1:107682889-107684463
cg19890879	0.228053	3.79366	0.000456008	0.246863	0.213758	-0.0331055	3	44039289	F	II		IGR	island	chr3:44036407-44041104
cg17783815	0.949075	-3.79336	0.000456424	0.940969	0.955235	0.0142663	17	9082744	F	II	NTN1	Body	opensea
cg16910042	0.921835	-3.79224	0.000457961	0.906281	0.933656	0.0273745	7	157867291	R	II	PTPRN2	Body	opensea
cg14641266	0.94798	-3.79211	0.00045815	0.941262	0.953085	0.0118227	10	134540888	R	II	INPP5A	Body	shore	chr10:134539817-134540026
cg14034858	0.62278	3.79167	0.000458751	0.711423	0.555412	-0.156011	10	86001254	F	II	LRIT1	TSS200	shelf	chr10:85997109-85997427
cg15801573	0.0792771	3.79016	0.000460847	0.0888311	0.072016	-0.016815	8	128750924	R	II	MYC	Body	island	chr8:128747805-128751279
cg01960300	0.850837	3.7901	0.000460929	0.869323	0.836787	-0.0325367	1	145727016	F	II	PDZK1	TSS1500	opensea
cg14480095	0.499411	-3.78984	0.000461294	0.472709	0.519704	0.046995	6	25732956	F	II		IGR	island	chr6:25732692-25732957
cg16712866	0.96231	3.78953	0.000461719	0.971062	0.955659	-0.0154027	16	12359297	F	II	SNX29	Body	shelf	chr16:12355013-12355989
cg16490896	0.0314378	-3.78944	0.000461854	0.0275346	0.0344043	0.00686964	11	72853324	F	I	FCHSD2	TSS200	island	chr11:72852176-72854160
cg22508626	0.862762	-3.78912	0.000462303	0.814127	0.899725	0.0855979	6	30879905	R	II	GTF2H4	Body	shore	chr6:30881533-30882296
cg17361449	0.0939829	-3.78871	0.000462862	0.0865062	0.0996653	0.0131591	20	43104463	R	I	TTPAL	TSS200	island	chr20:43104406-43104654
cg23300509	0.912697	-3.78758	0.000464451	0.900675	0.921834	0.0211595	18	77608384	R	II		IGR	island	chr18:77608383-77609118
cg01056678	0.935896	3.78667	0.000465732	0.944346	0.929474	-0.0148716	5	66459436	R	II	MAST4	Body	island	chr5:66459035-66459595
cg19262972	0.391771	-3.78664	0.00046577	0.344673	0.427566	0.0828936	18	77672524	F	II	PQLC1	Body	shelf	chr18:77675198-77675485
cg17324128	0.108231	3.785	0.000468075	0.118695	0.100278	-0.0184173	10	45455500	F	II	RASSF4	5'UTR	shore	chr10:45454795-45455044
cg15699524	0.745663	3.78482	0.000468331	0.774086	0.724062	-0.050024	5	170845610	R	II	FGF18	TSS1500	shore	chr5:170845760-170848124
cg09009259	0.0941672	-3.78378	0.000469806	0.084963	0.101162	0.0161994	19	1354522	R	II	MUM1	TSS1500	island	chr19:1354420-1355350
cg05478348	0.0658449	3.78286	0.000471104	0.0712269	0.0617545	-0.00947237	12	30907260	R	II	CAPRIN2	5'UTR	shore	chr12:30907359-30908245
cg12128262	0.832474	3.78271	0.000471326	0.866709	0.806456	-0.0602536	18	44703596	F	II	IER3IP1	TSS1500	shore	chr18:44702571-44702840
cg07296665	0.760869	-3.78068	0.000474215	0.725972	0.787391	0.0614185	11	2109690	F	II		IGR	opensea
cg07185854	0.726997	-3.77895	0.000476687	0.699442	0.747939	0.048497	16	65071589	R	II	CDH11	5'UTR	opensea
cg02700130	0.863025	-3.77841	0.000477467	0.839675	0.880771	0.0410958	3	63087245	F	II	LOC285401	TSS1500	opensea
cg06509598	0.942707	3.778	0.000478057	0.950504	0.936781	-0.0137225	3	129436051	R	II	TMCC1	Body	opensea
cg08678437	0.822656	-3.77775	0.000478423	0.808384	0.833503	0.0251193	16	930077	R	II	LMF1	Body	shore	chr16:928142-928380
cg03227850	0.960022	3.77742	0.000478903	0.967634	0.954237	-0.013397	9	998261	R	II		IGR	shore	chr9:998463-999034
cg02106683	0.873638	-3.77729	0.000479087	0.850493	0.891228	0.040735	2	127933644	F	II		IGR	opensea
cg17707140	0.275209	-3.77601	0.000480931	0.249782	0.294534	0.0447522	4	111559355	R	II	PITX2	TSS1500	shore	chr4:111560563-111560808
cg13262212	0.877971	-3.77508	0.000482291	0.864026	0.88857	0.0245445	2	242666066	F	II	ING5	3'UTR	shore	chr2:242664207-242665154
cg00827239	0.957432	3.77493	0.000482495	0.962789	0.95336	-0.00942839	1	3791597	F	II	DFFB	Body	island	chr1:3790864-3791611
cg02027010	0.0329536	-3.7735	0.00048459	0.0294828	0.0355914	0.00610864	9	116163386	F	II	ALAD	5'UTR	island	chr9:116163208-116163848
cg15064964	0.619549	-3.77019	0.000489445	0.569169	0.657838	0.0886683	2	239329744	R	II		IGR	opensea
cg15165399	0.0360413	-3.7697	0.000490159	0.0302925	0.0404104	0.010118	11	66035629	R	II	RAB1B	TSS1500	shore	chr11:66035828-66036808
cg05364179	0.738703	-3.76861	0.000491774	0.709919	0.760579	0.0506606	4	760039	F	II	PCGF3	3'UTR	opensea
cg06753827	0.915373	3.76396	0.000498707	0.924628	0.908338	-0.0162902	6	170492847	F	I		IGR	shore	chr6:170491356-170492449
cg19731044	0.123137	-3.76161	0.000502245	0.111874	0.131697	0.0198228	1	91172982	F	I		IGR	shore	chr1:91172102-91172771
cg22798121	0.698393	-3.76124	0.000502808	0.668728	0.720939	0.052211	5	152896564	R	II	GRIA1	Body	opensea
cg06950070	0.0647625	3.76076	0.000503528	0.069015	0.0615305	-0.00748455	19	6502301	R	I	TUBB4	1stExon	island	chr19:6502090-6502411
cg10982500	0.941985	3.76034	0.000504171	0.954938	0.93214	-0.0227979	5	107252830	R	II	FBXL17	Body	opensea
cg02590409	0.693234	3.75993	0.000504783	0.736933	0.660022	-0.0769113	12	34506462	R	II		IGR	shelf	chr12:34503354-34503614
cg14891651	0.894069	-3.75909	0.000506071	0.882803	0.90263	0.0198272	11	3690320	F	II	CHRNA10	Body	shore	chr11:3688375-3689007
cg03694868	0.114891	-3.75852	0.000506934	0.108848	0.119485	0.0106368	2	62684297	R	I		IGR	island	chr2:62684122-62684552
cg25214789	0.040205	-3.75841	0.000507094	0.0343759	0.0446351	0.0102592	5	7850070	F	II	C5orf49	Body	island	chr5:7849945-7850439
cg18194038	0.0455926	3.75769	0.000508203	0.051426	0.0411592	-0.0102668	19	1270018	F	II	CIRBP	Body	shore	chr19:1265854-1269943
cg22764338	0.0348912	-3.75672	0.00050968	0.0299788	0.0386247	0.00864595	5	141257604	F	II	PCDH1	Body	island	chr5:141255564-141257968
cg12895701	0.946166	-3.75491	0.000512457	0.935162	0.95453	0.0193676	10	102319912	F	II		IGR	shore	chr10:102321832-102322395
cg18622493	0.0335084	-3.75427	0.000513444	0.029138	0.0368299	0.00769194	4	78979559	F	II	FRAS1	Body	shore	chr4:78980042-78980410
cg25045098	0.029458	-3.74808	0.000523087	0.0259011	0.0321612	0.00626015	20	5100907	F	II	PCNA	TSS1500	shore	chr20:5099993-5100866
cg02254898	0.786292	3.74606	0.000526272	0.811159	0.767393	-0.043766	5	180074878	F	II	FLT4	Body	shore	chr5:180075688-180076906
cg20380470	0.917235	-3.74409	0.000529394	0.908879	0.923585	0.0147061	10	131987945	R	I		IGR	shore	chr10:131988211-131989332
cg02812487	0.922242	3.74366	0.000530081	0.940936	0.908035	-0.0329013	12	125577625	R	II	AACS	Body	shore	chr12:125578348-125578588
cg00334399	0.945791	3.74248	0.000531961	0.95581	0.938178	-0.0176322	6	147824334	R	II		IGR	shelf	chr6:147827913-147828120
cg04665046	0.219643	3.74177	0.000533089	0.238342	0.205431	-0.0329107	9	123691674	F	II		IGR	island	chr9:123690771-123691675
cg07224310	0.899511	-3.73855	0.000538266	0.88726	0.908822	0.0215625	22	50862956	F	II	SAPS2	Body	island	chr22:50862756-50862967
cg01403246	0.0836786	3.73849	0.000538365	0.0913417	0.0778546	-0.0134871	8	144512192	F	II	MAFA	1stExon	island	chr8:144510850-144513957
cg06620016	0.782361	3.73579	0.000542747	0.815253	0.757364	-0.057889	10	134141831	R	II		IGR	shelf	chr10:134145177-134146025
cg20497359	0.940407	-3.73576	0.000542792	0.932155	0.946678	0.014523	7	100254948	R	II	ACTL6B	TSS1500	shore	chr7:100253782-100254150
cg03168108	0.039038	3.73571	0.000542881	0.0441519	0.0351514	-0.00900052	2	51259697	F	II	NRXN1	TSS200	opensea
cg05924031	0.847759	-3.73554	0.000543152	0.83265	0.859241	0.026591	16	1227335	F	I	CACNA1H	Body	island	chr16:1227260-1227476
cg09739165	0.77022	-3.73509	0.000543885	0.754898	0.781866	0.0269681	16	27637519	R	II	KIAA0556	Body	opensea
cg16007508	0.848221	3.73333	0.000546766	0.877571	0.825915	-0.0516561	17	14027721	R	II	COX10	Body	opensea
cg14860928	0.895218	-3.73327	0.000546875	0.883339	0.904245	0.0209066	4	859328	R	II	GAK	Body	opensea
cg07402310	0.771174	-3.73301	0.000547287	0.736695	0.797378	0.0606832	17	40424590	F	II	STAT5B	5'UTR	shelf	chr17:40427951-40429036
cg01558403	0.697613	-3.73207	0.000548831	0.669755	0.718784	0.0490292	5	40309379	R	II		IGR	opensea
cg04274827	0.78486	-3.729	0.000553911	0.748086	0.812808	0.0647222	7	157277617	R	II		IGR	shore	chr7:157276326-157276556
cg07184316	0.830655	3.72896	0.000553987	0.860965	0.807619	-0.0533461	1	157669111	R	II	FCRL3	Body	opensea
cg12439432	0.893282	-3.7289	0.000554083	0.869543	0.911323	0.0417795	8	145163960	R	II	KIAA1875	Body	island	chr8:145163068-145165467
cg16389924	0.926219	3.72861	0.000554561	0.933194	0.920919	-0.0122751	15	79298604	R	I	RASGRF1	TSS1500	opensea
cg05304393	0.959336	3.72851	0.000554726	0.966528	0.95387	-0.0126579	16	1545405	R	I	TELO2	Body	shore	chr16:1543098-1544426
cg18772231	0.881803	-3.72735	0.000556656	0.862673	0.896341	0.0336678	12	132982231	R	I		IGR	shore	chr12:132983167-132984354
cg11232944	0.247132	3.72712	0.000557048	0.265786	0.232956	-0.03283	1	18433572	F	II	IGSF21	TSS1500	shore	chr1:18434105-18434813
cg04907802	0.830885	-3.72629	0.000558436	0.798167	0.855751	0.0575833	11	2753950	F	II	KCNQ1	Body	opensea
cg07893968	0.974587	-3.72421	0.00056192	0.969641	0.978346	0.00870454	3	43121422	R	II	C3orf39	Body	island	chr3:43121421-43121669
cg21722141	0.0395407	-3.72323	0.000563569	0.035101	0.0429149	0.0078139	17	27070940	R	I	TRAF4	TSS200	island	chr17:27070538-27071570
cg26261431	0.073941	3.72279	0.00056432	0.0839027	0.0663701	-0.0175326	8	27695615	R	II	PBK	TSS1500	shore	chr8:27695095-27695479
cg08822625	0.701968	3.72058	0.000568065	0.732953	0.67842	-0.0545324	6	11310619	F	II	NEDD9	5'UTR	opensea
cg05822356	0.933356	3.72044	0.0005683	0.942305	0.926555	-0.0157498	7	152620910	R	II		IGR	shore	chr7:152621916-152622149
cg12547063	0.904798	3.72038	0.000568397	0.926791	0.888083	-0.0387075	19	3879687	F	II	ATCAY	TSS1500	shore	chr19:3880718-3881278
cg14585353	0.886556	-3.72032	0.000568509	0.869781	0.899304	0.0295233	17	38023679	F	II	ZPBP2	TSS1500	shore	chr17:38024145-38024637
cg11943190	0.894541	-3.71843	0.000571731	0.877905	0.907184	0.0292794	6	41790313	R	II	USP49	5'UTR	opensea
cg02313836	0.954286	3.71828	0.000571988	0.960383	0.949653	-0.0107306	11	75382581	R	II		IGR	shelf	chr11:75378416-75379882
cg24347894	0.887658	-3.71782	0.000572777	0.872663	0.899054	0.0263912	4	146684278	R	II	ZNF827	3'UTR	shore	chr4:146682510-146682817
cg02770946	0.0423498	3.71652	0.000575021	0.0471617	0.0386927	-0.00846892	19	10401731	R	II	ICAM5	Body	island	chr19:10399844-10405375
cg06902765	0.893272	3.71637	0.000575276	0.909837	0.880683	-0.0291547	8	108263868	F	II	ANGPT1	3'UTR	opensea
cg00852398	0.518589	3.71414	0.000579129	0.534145	0.506765	-0.0273799	7	154862969	F	I	HTR5A	1stExon	island	chr7:154862680-154863245
cg04848426	0.922958	3.71412	0.000579164	0.936832	0.912413	-0.0244187	2	106735003	R	II	UXS1	Body	opensea
cg23198815	0.775512	-3.71407	0.000579253	0.740891	0.801823	0.0609322	11	87184120	R	II		IGR	opensea
cg22831953	0.93105	3.71281	0.000581429	0.939067	0.924957	-0.0141105	2	134764559	R	II		IGR	shelf	chr2:134767365-134767691
cg16236740	0.0287871	-3.70732	0.000591062	0.0248336	0.0317917	0.00695817	3	113775472	F	I	KIAA1407	TSS200	island	chr3:113775147-113775582
cg07068883	0.0534144	3.7067	0.000592157	0.0584333	0.0495999	-0.00883339	8	81398502	R	I	ZBTB10	1stExon	island	chr8:81398429-81399618
cg17598339	0.74489	-3.70623	0.00059299	0.699599	0.779311	0.0797122	2	170624727	R	I		IGR	island	chr2:170624684-170625480
cg20451727	0.0606517	-3.70619	0.000593058	0.0551346	0.0648447	0.00971004	4	83931713	F	I	LIN54	1stExon	island	chr4:83931642-83932194
cg24366489	0.587367	-3.70619	0.000593068	0.558663	0.609181	0.050518	5	140052475	F	II	DND1	Body	island	chr5:140052059-140053381
cg01512854	0.395357	-3.70431	0.00059641	0.363454	0.419604	0.0561501	5	140480967	R	II	PCDHB3	1stExon	shore	chr5:140481546-140482460
cg05415980	0.964239	3.7029	0.000598921	0.971784	0.958505	-0.0132788	2	208688897	F	II	PLEKHM3	3'UTR	opensea
cg01695533	0.0372469	-3.70176	0.000600958	0.0312424	0.0418103	0.0105679	16	86542905	R	II	FOXF1	TSS1500	island	chr16:86541430-86545228
cg26555126	0.885242	3.70149	0.000601458	0.899752	0.874214	-0.0255377	6	33998729	R	II	GRM4	Body	shelf	chr6:33995938-33996164
cg08134803	0.768878	-3.70093	0.000602466	0.743564	0.788116	0.0445515	11	1218913	R	II		IGR	shelf	chr11:1221571-1221863
cg18189298	0.94433	-3.69841	0.000607017	0.937666	0.949395	0.0117287	1	223257618	F	II		IGR	shelf	chr1:223254818-223255041
cg24092907	0.707589	-3.69805	0.000607673	0.67232	0.734394	0.0620745	7	12729367	F	II	ARL4A	3'UTR	shelf	chr7:12726156-12727248
cg15578601	0.960662	-3.69603	0.000611349	0.954121	0.965634	0.0115129	7	1659211	R	II		IGR	island	chr7:1659040-1659765
cg08312330	0.907508	-3.69467	0.000613824	0.89623	0.916079	0.0198494	8	6783670	F	II	DEFA6	TSS200	opensea
cg19621579	0.0255127	-3.69304	0.000616827	0.0215747	0.0285056	0.00693097	12	57623725	R	II	SHMT2	Body	island	chr12:57623420-57623903
cg19090549	0.961786	3.69222	0.000618347	0.968232	0.956887	-0.0113447	1	85355904	F	II	LPAR3	5'UTR	shelf	chr1:85358359-85359187
cg11241206	0.137149	3.69052	0.000621482	0.213009	0.0794945	-0.133515	11	27723128	R	I	BDNF	TSS1500	shore	chr11:27721661-27722639
cg19731164	0.0306798	3.69052	0.000621492	0.0340672	0.0281053	-0.00596189	5	172571834	R	I	BNIP1	Body	opensea
cg10967990	0.887482	-3.69048	0.00062155	0.866584	0.903364	0.0367796	1	17738370	F	II	RCC2	Body	shelf	chr1:17734435-17734645
cg26594503	0.950939	3.69025	0.000621984	0.958691	0.945047	-0.0136443	5	96210394	F	II	ERAP2	TSS1500	opensea
cg03663456	0.975244	-3.68967	0.000623069	0.969236	0.979811	0.0105749	7	170757	R	II		IGR	opensea
cg06271630	0.952939	3.68915	0.000624034	0.960481	0.947207	-0.0132741	10	3329765	R	II		IGR	opensea
cg02852436	0.0956045	-3.68897	0.000624363	0.0897588	0.100047	0.0102885	20	2821472	F	I	FAM113A	TSS200	island	chr20:2820509-2821911
cg13267247	0.902041	-3.68728	0.000627517	0.879731	0.918997	0.0392654	6	31599034	F	II	BAT2	Body	shore	chr6:31599519-31599761
cg12025832	0.808373	-3.68682	0.000628382	0.77359	0.834809	0.0612189	14	101003831	F	II	BEGAIN	3'UTR	shore	chr14:101004067-101005681
cg01588464	0.134782	3.68536	0.000631125	0.145309	0.126781	-0.018528	1	182360063	R	II	GLUL	5'UTR	island	chr1:182359697-182361563
cg25155846	0.0468561	-3.68439	0.000632965	0.0394393	0.0524929	0.0130536	10	50821078	F	II	CHAT	TSS1500	shore	chr10:50821487-50821688
cg02867242	0.958979	3.68352	0.000634606	0.963829	0.955293	-0.0085359	6	31832445	F	I	SLC44A4	Body	shore	chr6:31830299-31830948
cg04835652	0.863329	-3.68294	0.000635706	0.83868	0.882063	0.0433837	12	94761621	R	II	CCDC41	Body	opensea
cg01080375	0.0556323	3.68269	0.000636174	0.0625233	0.0503952	-0.0121281	14	71109264	R	I	TTC9	Body	island	chr14:71108008-71109332
cg19768312	0.0905249	-3.68143	0.000638562	0.0799281	0.0985785	0.0186504	7	150783409	R	I	AGAP3	TSS1500	shore	chr7:150783480-150785040
cg03185704	0.290689	3.68026	0.000640807	0.327443	0.262757	-0.0646862	7	150020125	F	II	LRRC61	TSS200	island	chr7:150019950-150020752
cg22299694	0.755457	-3.68	0.000641303	0.726615	0.777377	0.0507618	19	11303830	F	II	KANK2	Body	island	chr19:11303697-11304609
cg03815350	0.666619	-3.67903	0.00064315	0.635979	0.689905	0.0539262	12	53663042	F	II	ESPL1	Body	shore	chr12:53661928-53662429
cg27537561	0.049753	-3.67851	0.000644144	0.0434425	0.054549	0.0111065	12	48298656	F	I	VDR	5'UTR	island	chr12:48298645-48299537
cg26590064	0.447896	3.67804	0.000645056	0.475048	0.427261	-0.0477863	15	65395067	F	II	LOC390595	Body	shore	chr15:65394413-65395041
cg23347120	0.829284	-3.67699	0.000647072	0.798604	0.852601	0.0539971	6	47623462	F	II	GPR111	TSS1500	opensea
cg03834031	0.220892	3.67689	0.000647275	0.243674	0.203578	-0.0400958	22	46465717	F	II		IGR	shore	chr22:46465976-46468528
cg13052034	0.103887	3.67674	0.000647564	0.126306	0.086849	-0.0394571	1	66999238	R	I	SGIP1	TSS1500	shore	chr1:66998728-66999060
cg25300694	0.525646	-3.67627	0.00064847	0.476902	0.562691	0.0857881	2	151184358	R	II		IGR	opensea
cg18574995	0.941999	-3.67553	0.000649901	0.929308	0.951644	0.0223356	12	8815634	R	II	MFAP5	TSS1500	opensea
cg15089846	0.945523	3.67478	0.000651351	0.954438	0.938748	-0.0156902	6	75798778	F	II	COL12A1	Body	shelf	chr6:75794880-75795088
cg07192559	0.0507938	3.67439	0.000652109	0.0553386	0.0473398	-0.00799872	1	28696462	R	I	PHACTR4	5'UTR	island	chr1:28696041-28696731
cg19392504	0.613359	-3.67425	0.000652389	0.583158	0.636311	0.0531523	3	57811622	R	II	SLMAP	Body	opensea
cg24760819	0.889819	-3.67329	0.000654242	0.868773	0.905813	0.0370401	14	91980788	R	II		IGR	shelf	chr14:91975670-91977326
cg15238419	0.94483	3.67318	0.00065447	0.954372	0.937577	-0.0167952	3	153834915	F	II		IGR	shelf	chr3:153838787-153840380
cg20685431	0.054103	3.67254	0.000655712	0.0600637	0.0495728	-0.0104909	4	186347356	F	II	UFSP2	TSS1500	island	chr4:186346794-186347571
cg04587581	0.821354	-3.67249	0.000655806	0.799726	0.837791	0.0380644	16	88933182	R	II	PABPN1L	TSS200	shelf	chr16:88937055-88937387
cg10318066	0.945881	-3.67214	0.000656488	0.940113	0.950264	0.010151	2	74045551	R	I		IGR	opensea
cg04045009	0.0770018	3.67123	0.000658283	0.0945069	0.063698	-0.0308088	19	55667663	F	II	TNNI3	Body	island	chr19:55667532-55668465
cg05950854	0.0320027	-3.67089	0.000658944	0.0276409	0.0353177	0.00767676	6	144416850	R	I	SF3B5	TSS200	island	chr6:144416219-144416854
cg12989534	0.169663	3.67036	0.000659983	0.188421	0.155406	-0.0330149	19	55987403	R	II	ZNF628	TSS1500	shore	chr19:55987544-55988171
cg20661893	0.15049	3.66978	0.000661122	0.163098	0.140908	-0.0221899	13	46961813	R	II	C13orf18	TSS200	shore	chr13:46960684-46961670
cg08684581	0.950895	3.66956	0.000661566	0.957577	0.945816	-0.0117609	4	93309639	R	II	GRID2	Body	opensea
cg24807198	0.78631	-3.66923	0.000662204	0.760066	0.806256	0.0461898	10	121210090	F	II	GRK5	Body	opensea
cg16517298	0.717569	3.66922	0.000662232	0.747717	0.694657	-0.0530597	1	230413174	F	II	GALNT2	Body	shelf	chr1:230415342-230415689
cg09841972	0.813593	3.66882	0.000663027	0.847038	0.788174	-0.0588634	13	76337398	R	II	LMO7	5'UTR	opensea
cg07046870	0.825594	3.66681	0.000666996	0.849768	0.807222	-0.042546	3	122803153	F	II	PDIA5	Body	opensea
cg06998507	0.199955	3.66649	0.000667642	0.215563	0.188092	-0.0274707	16	84273740	F	II	KCNG4	TSS1500	shelf	chr16:84270421-84270857
cg08065795	0.921331	3.66469	0.000671227	0.930301	0.914514	-0.015787	7	157323060	F	I		IGR	shelf	chr7:157320462-157320669
cg07145531	0.973486	3.66456	0.000671481	0.978709	0.969517	-0.00919135	5	141993716	R	II	FGF1	5'UTR	opensea
cg06369108	0.946164	3.66304	0.000674515	0.954489	0.939837	-0.0146525	2	240523524	F	II		IGR	opensea
cg05288711	0.955721	-3.66283	0.000674941	0.946933	0.9624	0.0154669	3	501673	R	II		IGR	opensea
cg12640937	0.0603423	3.66119	0.000678247	0.064407	0.057253	-0.007154	11	44117231	F	I	EXT2	1stExon	island	chr11:44117117-44117994
cg22474130	0.963119	-3.66094	0.000678741	0.955532	0.968885	0.0133532	6	32017048	R	II	TNXB	Body	opensea
cg15682797	0.887617	-3.66061	0.000679414	0.868703	0.901991	0.0332873	8	1049394	R	II		IGR	shore	chr8:1048559-1048873
cg18340059	0.854805	-3.65939	0.000681889	0.828604	0.874719	0.0461153	14	101347194	R	II	RTL1	1stExon	shore	chr14:101348385-101348698
cg03316176	0.0530948	3.65938	0.000681912	0.0617758	0.0464971	-0.0152787	19	6199365	F	II		IGR	island	chr19:6199292-6199551
cg03949820	0.825298	-3.65936	0.000681953	0.797044	0.846772	0.0497273	6	144506873	F	II	STX11	5'UTR	shore	chr6:144507826-144508697
cg06370422	0.972724	3.65893	0.000682823	0.979619	0.967485	-0.0121339	11	125815188	R	II		IGR	opensea
cg05186509	0.943827	-3.65705	0.000686644	0.935677	0.950022	0.0143454	17	48235891	R	II		IGR	shelf	chr17:48238772-48239073
cg13656149	0.903703	-3.65624	0.000688303	0.890961	0.913386	0.0224243	14	105676686	F	II	BRF1	3'UTR	opensea
cg07257768	0.128665	3.65492	0.000691011	0.14465	0.116516	-0.028134	6	30684736	F	II	MDC1	5'UTR	shore	chr6:30684836-30685503
cg17798944	0.130695	3.65482	0.000691216	0.1467	0.118531	-0.028169	22	39715225	F	II	SNORD43	TSS200	shore	chr22:39715473-39715945
cg10673140	0.0662141	-3.65469	0.000691486	0.0583363	0.0722012	0.0138649	8	134583731	F	II	ST3GAL1	5'UTR	island	chr8:134581969-134584875
cg09545579	0.535508	-3.65427	0.000692358	0.492717	0.568028	0.0753109	17	79377548	F	II	BAHCC1	Body	island	chr17:79377529-79377870
cg14355911	0.420142	3.65413	0.000692629	0.443798	0.402163	-0.0416354	17	59473456	F	II		IGR	island	chr17:59473060-59483266
cg14388195	0.0593157	-3.65376	0.000693405	0.0522226	0.0647065	0.012484	17	1546961	R	I	SCARF1	Body	island	chr17:1546742-1547324
cg15151731	0.975931	3.65333	0.000694286	0.98099	0.972087	-0.00890312	5	162970939	R	II		IGR	opensea
cg17306814	0.915402	3.65176	0.000697531	0.93214	0.90268	-0.0294598	3	170291232	R	II	SLC7A14	5'UTR	opensea
cg12587615	0.511831	-3.65051	0.000700126	0.478017	0.53753	0.0595134	19	11472397	F	II	LPPR2	Body	shore	chr19:11473094-11473354
cg15391375	0.955123	3.64928	0.00070269	0.96107	0.950603	-0.0104669	7	150110226	R	I		IGR	opensea
cg27525248	0.0628761	3.64891	0.000703457	0.0680102	0.0589742	-0.00903598	2	134877576	F	I		IGR	island	chr2:134877407-134879168
cg14079656	0.687752	3.64779	0.000705818	0.726469	0.658327	-0.0681418	6	168261473	R	II	MLLT4	Body	opensea
cg01677628	0.458651	3.64764	0.000706116	0.503455	0.4246	-0.0788553	11	8361190	F	I		IGR	opensea
cg08194933	0.938239	-3.64602	0.00070952	0.929399	0.944957	0.0155578	16	11271052	F	II	CLEC16A	Body	shore	chr16:11272246-11272503
cg08529179	0.829866	3.64562	0.00071038	0.854342	0.811265	-0.0430776	11	64176908	R	II		IGR	opensea
cg24424615	0.113589	-3.64536	0.000710914	0.101203	0.123001	0.0217981	2	219537140	R	I	RNF25	TSS1500	shore	chr2:219536410-219536813
cg07733567	0.934268	3.6451	0.000711479	0.942192	0.928246	-0.0139454	17	19247918	F	I	MIR1180	TSS200	island	chr17:19247785-19248069
cg12627537	0.153	3.64491	0.000711877	0.163146	0.145289	-0.0178564	22	43485414	F	I	TTLL1	Body	island	chr22:43485057-43485545
cg05567763	0.0487945	3.64326	0.000715364	0.0535764	0.0451603	-0.00841607	6	30028564	F	I	ZNRD1	TSS1500	shore	chr6:30028936-30029195
cg15726814	0.842588	-3.64318	0.000715536	0.824241	0.856532	0.0322911	5	178594990	R	II	ADAMTS2	Body	shore	chr5:178593903-178594656
cg13690989	0.0403734	-3.64281	0.000716316	0.0330405	0.0459463	0.0129059	5	88180146	F	II	MEF2C	5'UTR	island	chr5:88179866-88180258
cg04609245	0.277486	3.64205	0.000717947	0.304234	0.257157	-0.0470773	4	41646293	R	II	LIMCH1	Body	island	chr4:41646292-41646582
cg05888385	0.943329	3.64167	0.000718763	0.954576	0.934782	-0.0197938	6	134362836	R	II	SLC2A12	Body	opensea
cg25790435	0.892562	-3.64158	0.000718953	0.871799	0.908341	0.0365422	15	75104978	R	II	LMAN1L	TSS1500	opensea
cg05239609	0.939042	3.64152	0.000719064	0.951687	0.929431	-0.022256	11	34129779	R	II	NAT10	Body	shelf	chr11:34126828-34127573
cg08949621	0.214857	3.64148	0.000719165	0.222138	0.209324	-0.0128131	15	42265044	F	I	EHD4	TSS1500	shore	chr15:42264156-42264861
cg18384106	0.953174	-3.64085	0.000720507	0.943863	0.96025	0.0163875	16	89315320	F	II		IGR	island	chr16:89315019-89315321
cg02135122	0.954516	3.64071	0.000720795	0.962709	0.948289	-0.0144194	10	76642824	F	II	MYST4	Body	opensea
cg14392652	0.671242	-3.64071	0.000720809	0.638642	0.696018	0.0573764	17	6927424	R	II	BCL6B	Body	island	chr17:6925400-6927527
cg09473264	0.0430109	-3.64055	0.000721139	0.0393009	0.0458305	0.00652958	6	27301083	F	II		IGR	opensea
cg20090290	0.751381	-3.64043	0.000721394	0.724799	0.771583	0.0467837	11	46543695	F	II	AMBRA1	Body	opensea
cg19649172	0.706222	-3.63907	0.000724322	0.657274	0.743422	0.086148	10	134499266	R	II	INPP5A	Body	opensea
cg09234859	0.0396957	3.63879	0.00072492	0.0433907	0.0368875	-0.00650317	7	23145933	F	II	KLHL7	Body	island	chr7:23145211-23146037
cg12133125	0.959238	-3.63849	0.000725557	0.951434	0.965169	0.013735	17	18874794	R	II	SLC5A10	Body	island	chr17:18874684-18874887
cg08117431	0.95287	3.63848	0.000725587	0.958595	0.948519	-0.0100761	19	5455497	F	I	ZNRF4	5'UTR	island	chr19:5455481-5456262
cg24622205	0.0509736	3.63796	0.000726701	0.0559136	0.0472192	-0.00869447	11	6625060	R	I	ILK	5'UTR	island	chr11:6624552-6625073
cg23055818	0.0901511	3.63733	0.000728059	0.10132	0.0816626	-0.0196575	1	65885868	R	II	LEPROT	TSS1500	island	chr1:65885856-65886704
cg04385193	0.953049	-3.63696	0.000728877	0.9468	0.957799	0.0109991	16	84215192	F	II	TAF1C	Body	shore	chr16:84214835-84215036
cg13400512	0.412669	3.6367	0.000729426	0.444895	0.388178	-0.0567177	6	32064578	F	I	TNXB	Body	island	chr6:32063533-32065044
cg23463008	0.885365	3.63496	0.000733206	0.907026	0.868902	-0.0381248	3	179598680	F	II	PEX5L	Body	opensea
cg07733800	0.137008	3.63486	0.000733416	0.152937	0.124901	-0.0280363	11	112831841	F	II	NCAM1	TSS200	shore	chr11:112832524-112834490
cg09517033	0.80373	3.63477	0.000733629	0.833917	0.780787	-0.0531304	6	29461584	R	II		IGR	opensea
cg23119827	0.846857	-3.63361	0.000736154	0.817679	0.869033	0.0513546	5	1212490	F	II	SLC6A19	Body	island	chr5:1212467-1212668
cg00936722	0.657169	-3.63321	0.000737024	0.613652	0.690241	0.0765886	7	101713	F	II		IGR	opensea
cg20005705	0.725018	-3.6329	0.000737696	0.686231	0.754495	0.0682638	10	6297801	R	II		IGR	opensea
cg00187614	0.13297	3.6325	0.000738568	0.143617	0.124878	-0.0187394	1	42500967	F	II		IGR	island	chr1:42500855-42501980
cg09373511	0.86145	-3.63218	0.000739269	0.834575	0.881874	0.047299	10	127560294	F	II	DHX32	Body	opensea
cg19827089	0.806859	-3.63196	0.000739764	0.76692	0.837213	0.0702927	4	144254752	R	II		IGR	shelf	chr4:144256931-144258527
cg20187526	0.934	3.63193	0.00073982	0.94119	0.928536	-0.0126536	3	99944116	R	I		IGR	island	chr3:99944104-99944332
cg23340935	0.793785	3.63137	0.000741051	0.83396	0.763252	-0.0707081	2	218354150	R	I	DIRC3	Body	opensea
cg08633242	0.949004	-3.63105	0.000741757	0.94207	0.954273	0.0122035	5	134099637	F	II	DDX46	Body	opensea
cg23244254	0.951038	-3.62983	0.000744452	0.945361	0.955352	0.00999069	1	246954479	R	II	LOC149134	Body	shore	chr1:246952214-246952511
cg11592377	0.891608	3.6282	0.000748044	0.909321	0.878147	-0.0311734	12	57143114	R	II	PRIM1	Body	shelf	chr12:57145948-57146333
cg11782208	0.841844	-3.62661	0.000751578	0.817776	0.860135	0.0423591	1	917892	F	II	C1orf170	TSS1500	shore	chr1:919726-919927
cg16049941	0.933965	-3.62552	0.000754003	0.924711	0.940999	0.0162874	1	228466971	R	I	OBSCN	Body	shore	chr1:228467964-228468497
cg09902062	0.903317	-3.62499	0.000755188	0.888484	0.914591	0.0261068	1	152944334	R	II	SPRR4	5'UTR	opensea
cg16309622	0.902874	-3.62484	0.000755538	0.888298	0.913952	0.0256543	6	163661774	R	II	PACRG	Body	opensea
cg21498233	0.0975061	-3.62386	0.000757729	0.0870663	0.10544	0.0183742	17	7788284	R	I	CHD3	1stExon	island	chr17:7788261-7789091
cg20008101	0.726039	3.62302	0.000759609	0.759051	0.70095	-0.0581002	14	55595227	R	II	LGALS3	TSS1500	shore	chr14:55595697-55596692
cg22040381	0.945605	3.6211	0.000763947	0.954632	0.938744	-0.0158877	1	160865146	R	II		IGR	opensea
cg12591148	0.969754	-3.62094	0.000764302	0.961882	0.975737	0.0138547	19	56108955	R	II	FIZ1	Body	island	chr19:56108954-56109238
cg24819266	0.667568	-3.62015	0.000766096	0.641113	0.687674	0.0465609	10	35893624	F	II	GJD4	TSS1500	shelf	chr10:35896518-35897461
cg17147589	0.794833	3.61967	0.000767182	0.825961	0.771176	-0.0547852	1	54639076	R	II	CYB5RL	3'UTR	opensea
cg10209635	0.0541457	3.61869	0.000769415	0.0585207	0.0508208	-0.00769992	21	37692467	F	I	MORC3	TSS200	island	chr21:37692208-37693059
cg18590590	0.0922505	3.61854	0.000769769	0.101434	0.0852711	-0.0161627	1	54411251	F	I	LRRC42	TSS1500	island	chr1:54411057-54411943
cg20289491	0.967029	3.61844	0.000769991	0.973109	0.962409	-0.0107001	3	138071101	R	II	MRAS	5'UTR	shelf	chr3:138066795-138067854
cg07474269	0.81134	-3.61795	0.000771104	0.779996	0.835162	0.0551655	5	166722513	F	II	ODZ2	Body	opensea
cg26540370	0.872465	3.61775	0.000771566	0.898034	0.853032	-0.0450018	19	1374742	R	II	MUM1	Body	shore	chr19:1376554-1377568
cg11525643	0.111377	3.61752	0.000772082	0.126538	0.0998555	-0.0266822	15	35046765	F	II	GJD2	TSS200	island	chr15:35046443-35047480
cg07607462	0.030381	3.61611	0.000775327	0.0337184	0.0278445	-0.00587394	15	43398173	R	II	UBR1	1stExon	opensea
cg00209206	0.955939	3.61583	0.000775957	0.963072	0.950518	-0.0125541	16	1574816	R	II	IFT140	Body	island	chr16:1574515-1574986
cg27483395	0.958099	-3.61507	0.000777702	0.951481	0.963128	0.0116473	2	102486378	R	II	MAP4K4	Body	opensea
cg12938565	0.0301638	3.61493	0.000778039	0.0349605	0.0265183	-0.00844221	6	74020018	F	I	C6orf147	Body	island	chr6:74019428-74020053
cg25504430	0.959608	-3.61374	0.000780776	0.953318	0.964389	0.0110718	2	68675745	R	II		IGR	opensea
cg08925046	0.842058	3.61295	0.000782592	0.867268	0.822899	-0.0443685	10	97008920	R	II	PDLIM1	Body	opensea
cg08390732	0.960837	-3.61254	0.000783559	0.953879	0.966126	0.0122468	19	30101243	R	II	POP4	Body	island	chr19:30101233-30101452
cg03783126	0.786295	-3.61236	0.000783957	0.761268	0.805315	0.0440475	2	105119953	F	II	LOC150568	Body	opensea
cg23158189	0.900361	-3.61191	0.000785019	0.883696	0.913027	0.0293307	12	132845336	F	I	GALNT9	Body	shore	chr12:132845758-132846356
cg05323058	0.934226	3.6113	0.000786436	0.943407	0.927248	-0.0161591	7	1969193	R	II	MAD1L1	Body	shore	chr7:1970627-1970924
cg03080336	0.791012	-3.61109	0.000786911	0.754795	0.818537	0.0637424	4	186033378	F	II		IGR	opensea
cg25064352	0.91492	-3.61109	0.000786918	0.903187	0.923837	0.0206501	4	6305036	F	II		IGR	shore	chr4:6303533-6304210
cg11828932	0.884937	3.61061	0.000788029	0.915744	0.861523	-0.0542203	14	30274774	R	II	PRKD1	Body	opensea
cg12400680	0.0328247	-3.6103	0.000788749	0.027211	0.0370912	0.00988012	5	59064579	F	I	PDE4D	Body	opensea
cg15907134	0.948005	-3.60934	0.000790992	0.93654	0.956719	0.020179	17	96086	F	II	RPH3AL	Body	shelf	chr17:99719-100301
cg04700055	0.688753	-3.6087	0.000792505	0.648828	0.719096	0.0702672	5	65182255	F	II		IGR	opensea
cg07190630	0.638877	-3.60862	0.000792691	0.613752	0.657973	0.0442206	1	11160325	R	I	EXOSC10	TSS1500	shore	chr1:11159387-11160136
cg26033879	0.0281406	-3.60808	0.000793954	0.0253709	0.0302455	0.00487467	10	104192437	F	II	CUEDC2	TSS200	island	chr10:104191984-104192527
cg14272049	0.817341	3.60784	0.00079452	0.850881	0.79185	-0.059031	12	92453691	F	II		IGR	opensea
cg20389653	0.711029	-3.60608	0.000798664	0.682098	0.733016	0.0509171	1	16766715	R	II	NECAP2	TSS1500	shore	chr1:16766998-16767803
cg07280206	0.303147	3.60595	0.000798975	0.32036	0.290064	-0.030296	16	56554249	R	II	BBS2	TSS1500	shore	chr16:56553529-56554075
cg21367957	0.850677	-3.60586	0.000799177	0.823916	0.871016	0.0471002	13	113776252	F	II	F10	TSS1500	shelf	chr13:113772727-113773012
cg14781890	0.971644	3.60583	0.000799264	0.975422	0.968773	-0.00664926	6	158093910	F	I	ZDHHC14	Body	island	chr6:158093810-158094080
cg25498107	0.33937	-3.60564	0.000799693	0.262498	0.397793	0.135296	15	41100233	R	II	DNAJC17	TSS1500	shore	chr15:41099243-41099878
cg24496088	0.963628	-3.60527	0.000800567	0.956117	0.969336	0.0132185	1	243650228	F	II	SDCCAG8	Body	shore	chr1:243650990-243651529
cg16165294	0.931401	3.60519	0.000800772	0.939445	0.925287	-0.0141579	1	152010113	F	II	S100A11	TSS1500	shore	chr1:152008838-152009112
cg26579653	0.20453	3.60278	0.000806483	0.232808	0.183039	-0.0497696	14	74319300	R	II	PTGR2	5'UTR	shore	chr14:74318412-74318785
cg27114026	0.954845	3.60218	0.000807923	0.962683	0.948889	-0.0137937	12	51740258	F	II	CELA1	Body	opensea
cg03624899	0.824153	-3.60213	0.000808039	0.812605	0.832929	0.0203238	16	18802161	F	I	RPS15A	TSS1500	shore	chr16:18801251-18801866
cg03120102	0.92274	3.60184	0.000808741	0.93712	0.911812	-0.0253073	16	78991723	R	II	WWOX	Body	opensea
cg24459738	0.0439637	-3.59993	0.000813298	0.0367699	0.049431	0.0126611	19	57751996	R	I	ZNF805	TSS200	island	chr19:57751888-57752286
cg23969380	0.84862	-3.59985	0.000813496	0.818783	0.871296	0.0525131	12	131708174	F	I		IGR	opensea
cg00226580	0.892748	3.59955	0.000814213	0.915464	0.875484	-0.0399801	5	89000691	F	II		IGR	opensea
cg21899461	0.519455	-3.59853	0.000816684	0.476822	0.551856	0.0750341	2	169097849	R	II	STK39	Body	opensea
cg02567788	0.055498	3.59828	0.000817287	0.0616446	0.0508266	-0.010818	10	71992279	F	II	PPA1	Body	shore	chr10:71992414-71993467
cg06032735	0.864102	-3.59676	0.000820948	0.842302	0.88067	0.0383677	6	84227227	R	II	PRSS35	5'UTR	opensea
cg18391323	0.33842	3.59673	0.000821031	0.363488	0.319369	-0.0441193	13	20716432	F	II	GJA3	Body	island	chr13:20716137-20717372
cg18477816	0.902292	-3.5961	0.000822559	0.885975	0.914692	0.0287171	11	612588	R	II	IRF7	3'UTR	shore	chr11:611691-611943
cg23907926	0.0483248	3.59593	0.000822965	0.054468	0.043656	-0.010812	12	131303621	R	II	STX2	Body	island	chr12:131303093-131303836
cg02401614	0.934045	3.59563	0.000823701	0.94726	0.924002	-0.0232581	3	182509366	R	II		IGR	shore	chr3:182510866-182512282
cg15688324	0.750755	-3.59451	0.000826421	0.723268	0.771644	0.0483757	4	8102944	F	II	ABLIM2	Body	shelf	chr4:8098825-8099074
cg01409873	0.951138	-3.59406	0.000827525	0.944961	0.955832	0.0108705	11	1298460	F	II	TOLLIP	Body	island	chr11:1298009-1298476
cg11450001	0.123007	3.59379	0.000828194	0.129816	0.117833	-0.0119831	12	10365596	F	II	GABARAPL1	1stExon	island	chr12:10365369-10365721
cg23047434	0.0627491	-3.5923	0.000831851	0.0553081	0.0684042	0.0130961	12	54410491	R	II	HOXC4	TSS200	shore	chr12:54411709-54412131
cg09620277	0.962763	-3.5921	0.000832329	0.956107	0.967821	0.0117139	16	3166467	R	II	MGC3771	TSS1500	shelf	chr16:3169353-3170228
cg27067158	0.92902	-3.59185	0.000832937	0.921271	0.93491	0.0136393	17	7187929	F	II	SLC2A4	Body	shelf	chr17:7184024-7185687
cg05200614	0.872394	-3.59149	0.000833838	0.850272	0.889207	0.0389344	14	101323508	R	II	MEG3	Body	opensea
cg19683608	0.850227	3.59091	0.000835263	0.873451	0.832577	-0.0408743	10	695403	R	II	C10orf108	TSS1500	opensea
cg04851652	0.945326	-3.59072	0.000835715	0.936613	0.951948	0.015335	7	130798757	F	II	MKLN1	5'UTR	shelf	chr7:130794689-130795032
cg01274421	0.917617	-3.59057	0.000836091	0.903517	0.928332	0.0248149	12	76084549	F	II		IGR	opensea
cg25929552	0.676979	-3.58987	0.000837835	0.647463	0.69941	0.0519471	2	67551782	R	II		IGR	opensea
cg20661176	0.0317826	3.58935	0.000839117	0.0347433	0.0295325	-0.00521082	7	21985589	R	I	CDCA7L	TSS200	island	chr7:21985071-21985842
cg06189235	0.945563	-3.58882	0.000840436	0.936283	0.952615	0.0163315	1	167175573	R	II		IGR	opensea
cg01412654	0.925272	3.58828	0.000841769	0.941083	0.913256	-0.0278269	3	12328084	F	II	PPARG	TSS1500	shore	chr3:12328994-12329227
cg00927503	0.935919	3.58775	0.000843081	0.945081	0.928956	-0.0161257	2	150983033	R	II		IGR	opensea
cg03172341	0.939511	3.58748	0.000843746	0.946068	0.934528	-0.0115405	8	141577150	F	I	EIF2C2	Body	opensea
cg02724919	0.936564	-3.58673	0.000845626	0.92555	0.944935	0.0193848	4	1537692	R	II		IGR	shelf	chr4:1541591-1541868
cg25753631	0.697708	-3.58601	0.00084741	0.67607	0.714153	0.0380836	6	25732923	F	I		IGR	island	chr6:25732692-25732957
cg16982435	0.896129	-3.58594	0.000847591	0.88249	0.906494	0.0240039	7	98602908	F	II	TRRAP	Body	opensea
cg20089715	0.936718	-3.58586	0.000847799	0.927931	0.943396	0.0154651	17	37354769	F	II	CACNB1	TSS1500	shore	chr17:37356486-37356945
cg16171838	0.216777	-3.58583	0.000847856	0.201129	0.228669	0.0275407	2	158454083	F	I	ACVR1C	TSS200	island	chr2:158453799-158454111
cg22367970	0.0880274	-3.58473	0.000850624	0.0775344	0.0960021	0.0184677	1	155826954	F	II	GON4L	1stExon	shelf	chr1:155829109-155829431
cg26875073	0.688741	3.5841	0.000852211	0.710713	0.672042	-0.0386704	15	25200490	R	I	SNRPN	5'UTR	island	chr15:25200035-25201054
cg03549948	0.149653	3.58326	0.000854311	0.15634	0.144571	-0.0117691	6	41909736	F	I	CCND3	5'UTR	shore	chr6:41908745-41909711
cg27275193	0.875614	-3.58318	0.000854524	0.858959	0.888271	0.0293125	10	14862453	R	II	CDNF	Body	opensea
cg02272710	0.945884	-3.58311	0.000854693	0.939033	0.951091	0.0120577	11	6622398	F	II	RRP8	Body	shelf	chr11:6624552-6625073
cg02380064	0.902549	-3.58279	0.000855492	0.885363	0.91561	0.0302464	4	143301382	R	II	INPP4B	Body	opensea
cg20282429	0.857988	-3.58234	0.000856632	0.848705	0.865044	0.0163386	11	679841	R	I	DEAF1	Body	opensea
cg08066306	0.957052	3.58228	0.000856801	0.964185	0.951631	-0.0125544	3	107642358	F	II	LOC285205	Body	opensea
cg05750618	0.926373	3.582	0.000857504	0.942138	0.914392	-0.0277464	7	155023017	F	II		IGR	opensea
cg02164335	0.764756	-3.57956	0.000863674	0.728075	0.792635	0.0645598	11	58731634	F	II		IGR	shore	chr11:58731311-58731535
cg07584789	0.922542	-3.57928	0.000864392	0.915988	0.927523	0.011535	2	240288697	R	II	HDAC4	5'UTR	opensea
cg04746197	0.153296	3.57857	0.000866218	0.169638	0.140876	-0.0287616	11	2951300	F	II	PHLDA2	TSS1500	island	chr11:2949788-2951756
cg08121954	0.961226	3.57823	0.000867076	0.969823	0.954693	-0.0151302	4	156825203	F	II	TDO2	Body	opensea
cg04014586	0.915075	3.5781	0.000867398	0.927228	0.905838	-0.0213894	1	245704710	R	II	KIF26B	Body	opensea
cg04274356	0.800373	3.57717	0.000869785	0.826377	0.780609	-0.045768	10	45248889	F	II		IGR	opensea
cg01433836	0.893868	3.57655	0.000871371	0.910688	0.881085	-0.0296031	2	205414107	F	II	PARD3B	Body	shelf	chr2:205409939-205410910
cg14209047	0.228803	-3.57636	0.000871864	0.210154	0.242976	0.0328217	19	7933648	R	II		IGR	island	chr19:7933263-7934898
cg24157651	0.0897808	3.57628	0.000872064	0.0969433	0.0843373	-0.0126061	18	47018588	F	I	SNORD58A	TSS1500	island	chr18:47018434-47018948
cg10835365	0.957297	-3.57619	0.000872291	0.947773	0.964535	0.0167617	22	50169858	F	II	BRD1	Body	island	chr22:50169612-50169864
cg01027229	0.927081	-3.57578	0.000873364	0.918842	0.933343	0.0145011	7	86572891	R	II	KIAA1324L	Body	opensea
cg00093542	0.82646	3.57438	0.000876953	0.859036	0.801702	-0.0573344	8	27144453	F	II	TRIM35	3'UTR	shore	chr8:27145131-27145601
cg17482368	0.887252	-3.57406	0.000877799	0.864027	0.904902	0.0408746	19	33698870	R	II	LRP3	3'UTR	shore	chr19:33696189-33697298
cg26786147	0.0541511	-3.57342	0.000879437	0.0488219	0.0582013	0.00937946	3	52232021	F	I	ALAS1	TSS200	island	chr3:52231942-52232541
cg00207873	0.858114	-3.57331	0.000879725	0.840246	0.871695	0.0314491	16	84492862	F	II	ATP2C2	Body	opensea
cg26120485	0.942018	3.57327	0.000879825	0.94899	0.936719	-0.0122704	7	112119501	F	II	C7orf53	TSS1500	opensea
cg14864302	0.782013	-3.5728	0.00088105	0.756792	0.80118	0.0443875	3	49067508	R	II	QRICH1	3'UTR	shore	chr3:49066573-49066983
cg23640703	0.888627	3.57195	0.000883254	0.900427	0.879659	-0.0207683	14	20918993	R	II	OSGEP	Body	shelf	chr14:20922740-20924023
cg16371518	0.955299	-3.57181	0.00088362	0.949113	0.960001	0.010888	11	46564493	R	II	AMBRA1	Body	opensea
cg05119810	0.860663	-3.57132	0.000884909	0.838209	0.877727	0.039518	12	133419166	R	II	CHFR	Body	shore	chr12:133417238-133417472
cg15599875	0.798528	3.57129	0.000884984	0.839632	0.76729	-0.0723423	11	60489528	R	II		IGR	opensea
cg23531697	0.78063	-3.57127	0.000885025	0.762558	0.794365	0.0318072	11	117373249	F	I	DSCAML1	Body	opensea
cg27407385	0.961883	-3.57037	0.000887369	0.953618	0.968164	0.0145457	16	860721	R	II	PRR25	Body	shelf	chr16:863278-863917
cg04604962	0.957794	3.56891	0.000891194	0.963618	0.953368	-0.0102504	1	233430241	R	II	PCNXL2	Body	shore	chr1:233431149-233431540
cg21368402	0.894628	3.56818	0.000893123	0.912863	0.880768	-0.0320948	10	130507705	R	II		IGR	shore	chr10:130508443-130508658
cg10257895	0.907577	-3.568	0.00089358	0.89739	0.915318	0.0179283	21	45584142	R	II		IGR	island	chr21:45584141-45584451
cg02585329	0.482273	3.56796	0.000893697	0.507624	0.463007	-0.0446169	6	89294475	F	II		IGR	opensea
cg24387129	0.875724	3.56757	0.000894713	0.895213	0.860912	-0.034301	10	45798249	R	II	OR13A1	3'UTR	opensea
cg16131859	0.0855787	3.56706	0.000896072	0.0905845	0.0817743	-0.00881016	3	11684712	R	II	VGLL4	Body	island	chr3:11684192-11684930
cg23406451	0.882344	3.5664	0.000897811	0.899489	0.869314	-0.0301752	18	32171998	F	II	DTNA	5'UTR	opensea
cg16721202	0.0806131	3.56568	0.000899702	0.0904179	0.0731615	-0.0172563	7	21467390	R	II	SP4	TSS1500	island	chr7:21466646-21467806
cg19313660	0.872764	-3.56488	0.000901829	0.850215	0.8899	0.0396849	1	219606404	R	II		IGR	opensea
cg09143801	0.62597	-3.56468	0.00090235	0.584882	0.657198	0.072316	1	151105049	R	I	SEMA6C	Body	island	chr1:151103685-151106100
cg12126859	0.439183	3.56427	0.00090346	0.469848	0.415878	-0.0539696	8	335281	F	II		IGR	opensea
cg19892287	0.19937	-3.56361	0.00090521	0.163689	0.226487	0.0627988	12	54412688	F	I	HOXC4	5'UTR	shore	chr12:54412990-54413346
cg23670599	0.0342372	-3.56314	0.000906468	0.0293045	0.0379861	0.00868155	15	60884729	F	I	RORA	Body	island	chr15:60883298-60885350
cg05880945	0.117259	3.56196	0.000909619	0.126786	0.110018	-0.0167686	9	38622480	F	II	C9orf122	Body	island	chr9:38619908-38622631
cg08113245	0.14403	-3.56163	0.00091048	0.133714	0.15187	0.0181555	12	96252176	F	I	SNRPF	TSS1500	island	chr12:96252020-96252246
cg15933823	0.0657812	3.56064	0.000913145	0.0722409	0.0608718	-0.0113691	7	149571373	F	II	ATP6V0E2	Body	shore	chr7:149570366-149571272
cg25608949	0.858966	3.56022	0.000914279	0.88324	0.840519	-0.042721	21	43816355	F	II	TMPRSS3	TSS200	opensea
cg08933237	0.822237	3.56007	0.000914681	0.846115	0.804089	-0.0420251	3	65361530	R	II	MAGI1	Body	shelf	chr3:65364942-65365261
cg27168661	0.875978	-3.55998	0.000914908	0.860539	0.887712	0.027173	2	238248542	R	II	COL6A3	Body	opensea
cg27298072	0.875115	-3.55983	0.000915321	0.851865	0.892784	0.0409188	1	6105944	F	II	KCNAB2	Body	opensea
cg16324746	0.0927329	-3.55863	0.000918552	0.0801216	0.102318	0.022196	6	149886971	F	I	C6orf72	TSS1500	shore	chr6:149887317-149888252
cg22668533	0.0227228	3.55835	0.000919311	0.0254072	0.0206826	-0.00472461	3	160117570	R	II	SMC4	5'UTR	island	chr3:160117012-160118878
cg09139409	0.699052	-3.55834	0.000919332	0.673846	0.718209	0.0443632	16	1242561	F	II	CACNA1H	Body	shelf	chr16:1244669-1245067
cg26082320	0.973471	-3.55824	0.00091961	0.96955	0.976451	0.00690105	14	23240781	R	II	OXA1L	3'UTR	opensea
cg10003284	0.568278	3.55761	0.00092131	0.609718	0.536784	-0.072934	15	99559956	R	II		IGR	shore	chr15:99557978-99559170
cg17013303	0.848987	-3.55731	0.000922122	0.832584	0.861453	0.0288686	11	58189993	F	II	OR5B2	1stExon	opensea
cg06866605	0.960942	-3.55723	0.000922342	0.954221	0.96605	0.0118283	16	58031974	R	II	ZNF319	Body	shore	chr16:58033947-58035548
cg23031484	0.915725	-3.55684	0.000923401	0.905632	0.923395	0.017763	1	11936586	F	II		IGR	opensea
cg15151364	0.356752	3.55679	0.000923536	0.395471	0.327326	-0.0681457	1	167298762	R	II	POU2F1	5'UTR	opensea
cg16655424	0.980254	3.55442	0.000929989	0.984563	0.976979	-0.00758434	1	35442963	F	II		IGR	shore	chr1:35442237-35442936
cg21245122	0.837795	-3.5544	0.000930031	0.813487	0.85627	0.0427828	20	47934568	F	II		IGR	shore	chr20:47934839-47935684
cg27041868	0.8518	-3.55385	0.000931548	0.827591	0.870198	0.042607	7	5541566	F	II	FBXL18	Body	island	chr7:5539957-5541567
cg06721473	0.771735	3.55325	0.000933203	0.793427	0.755249	-0.0381784	3	50355416	F	II	HYAL2	3'UTR	shelf	chr3:50357453-50357683
cg00339682	0.148066	-3.55278	0.000934488	0.131063	0.160989	0.0299258	4	13531163	F	II		IGR	island	chr4:13530847-13531244
cg19289921	0.852114	-3.55215	0.000936201	0.829288	0.869461	0.0401732	7	44153867	R	II	AEBP1	3'UTR	shore	chr7:44152227-44152505
cg05434363	0.951489	-3.55109	0.000939127	0.942457	0.958353	0.0158968	7	157233804	F	II		IGR	shore	chr7:157234113-157235242
cg26140240	0.882479	-3.55109	0.000939134	0.867273	0.894035	0.0267616	7	157650160	F	II	PTPRN2	Body	shelf	chr7:157647800-157648007
cg25817430	0.856093	-3.55069	0.000940231	0.828032	0.87742	0.0493875	12	102928914	R	II		IGR	opensea
cg00731650	0.874735	-3.54912	0.000944588	0.854864	0.889837	0.0349738	17	80771634	F	II	TBCD	Body	shore	chr17:80772792-80773003
cg24964883	0.973907	3.54832	0.000946799	0.979122	0.969943	-0.00917916	6	30018178	F	II	NCRNA00171	Body	opensea
cg13690063	0.957595	3.54789	0.000947991	0.966917	0.95051	-0.0164068	4	40921171	R	II	APBB2	Body	opensea
cg20224693	0.0315165	-3.54763	0.000948707	0.02754	0.0345386	0.00699866	10	45360486	F	I		IGR	island	chr10:45360174-45360526
cg07271512	0.799801	-3.54747	0.000949174	0.773692	0.819643	0.0459506	16	89146121	R	II		IGR	shore	chr16:89146936-89147176
cg23445461	0.315408	3.54739	0.000949393	0.344436	0.293347	-0.0510883	5	140864733	R	I	PCDHGA4	Body	island	chr5:140864527-140864748
cg20326117	0.950597	-3.54726	0.00094976	0.944762	0.955031	0.0102695	17	41601305	R	II	DHX8	3'UTR	opensea
cg20311839	0.935118	-3.54725	0.00094978	0.92585	0.942162	0.0163125	20	61197101	F	II		IGR	shore	chr20:61196870-61197072
cg08934492	0.0298851	-3.5472	0.000949914	0.0264156	0.032522	0.00610645	1	31769261	R	II	SNRNP40	Body	island	chr1:31769246-31769978
cg27284032	0.883048	-3.5471	0.000950188	0.861912	0.899111	0.0371993	7	134420849	R	II		IGR	opensea
cg06326926	0.0569186	-3.54693	0.000950668	0.0518698	0.0607558	0.008886	12	108523472	F	II	WSCD2	TSS200	island	chr12:108522950-108523852
cg08554114	0.962604	-3.54648	0.000951926	0.956879	0.966955	0.0100755	14	53163204	R	II	ERO1L	TSS1500	shore	chr14:53161838-53162780
cg04505076	0.944806	3.54621	0.000952682	0.949141	0.941512	-0.00762919	2	21255298	R	I	APOB	Body	opensea
cg10343367	0.557351	3.54576	0.000953951	0.592245	0.530831	-0.0614142	16	86375065	F	I	LOC732275	Body	opensea
cg01994243	0.974289	3.54551	0.000954632	0.979045	0.970675	-0.00836967	4	59081902	R	II		IGR	opensea
cg16316042	0.903879	-3.54521	0.000955486	0.886683	0.916948	0.0302653	12	7188426	R	II	C1R	Body	opensea
cg01170160	0.901366	-3.544	0.000958883	0.886975	0.912304	0.0253283	9	36189411	R	II	CLTA	TSS1500	shore	chr9:36190870-36191536
cg14056881	0.782255	3.54355	0.00096014	0.818422	0.754769	-0.0636527	2	216879099	R	II	MREG	TSS1500	shore	chr2:216877899-216878352
cg05664317	0.916662	-3.54263	0.000962749	0.906607	0.924305	0.0176979	4	3650474	R	II		IGR	opensea
cg12081282	0.943702	3.54254	0.000962999	0.954006	0.935871	-0.0181352	3	183898694	R	II	AP2M1	Body	opensea
cg24740647	0.662832	3.54141	0.000966185	0.697294	0.636642	-0.060652	10	72681285	R	II		IGR	shelf	chr10:72678306-72678570
cg11787262	0.034541	-3.54129	0.000966529	0.0298958	0.0380713	0.00817551	2	173420763	F	I	PDK1	TSS200	island	chr2:173420200-173421443
cg02737022	0.811202	3.54054	0.00096865	0.836084	0.792292	-0.0437921	1	246761343	F	II	CNST	Body	opensea
cg02224329	0.952657	-3.54005	0.00097005	0.945089	0.958408	0.0133191	2	185740590	R	II	ZNF804A	Body	opensea
cg20443314	0.0969919	-3.53939	0.000971934	0.0833949	0.107326	0.0239308	17	40925245	R	II	VPS25	TSS1500	opensea
cg20672430	0.931802	-3.53875	0.000973757	0.9211	0.939936	0.0188367	6	33287248	F	II	DAXX	Body	shore	chr6:33288733-33289008
cg18368125	0.972804	-3.53865	0.000974042	0.968714	0.975913	0.00719903	16	69385827	R	II	TMED6	TSS200	opensea
cg16179589	0.895284	-3.53853	0.000974396	0.873645	0.91173	0.0380853	17	36107292	R	II		IGR	shore	chr17:36105334-36105583
cg21004565	0.945495	3.53769	0.00097679	0.954578	0.938593	-0.0159851	12	94070475	F	II	CRADD	TSS1500	shore	chr12:94071293-94071655
cg08191490	0.764335	3.53734	0.000977776	0.798972	0.738011	-0.0609607	6	112546178	F	II	LAMA4	Body	opensea
cg23539381	0.193943	-3.53718	0.000978259	0.179081	0.205238	0.0261572	19	36606612	R	I	TBCB	Body	island	chr19:36604359-36606906
cg01741397	0.0623664	3.537	0.000978768	0.0659325	0.0596563	-0.0062762	15	89786926	R	II	FANCI	TSS1500	shore	chr15:89786998-89787691
cg03723001	0.655764	3.53683	0.000979263	0.700074	0.622087	-0.077987	12	117147681	F	II		IGR	opensea
cg02304222	0.953133	3.53579	0.000982254	0.961165	0.947029	-0.0141358	7	2082850	F	II	MAD1L1	Body	opensea
cg26184687	0.179603	3.5356	0.000982795	0.207078	0.158722	-0.0483563	19	2042592	F	II	MKNK2	Body	island	chr19:2041823-2042593
cg02644052	0.0975882	-3.53487	0.000984893	0.0849627	0.107184	0.0222209	16	87096408	R	I		IGR	opensea
cg04922501	0.963843	-3.53442	0.000986182	0.958662	0.96778	0.00911883	1	236301160	F	II		IGR	shelf	chr1:236304758-236305025
cg18762986	0.918496	-3.53361	0.000988528	0.908214	0.926311	0.0180976	19	54650962	F	II	CNOT3	Body	opensea
cg14529891	0.917875	3.53313	0.000989932	0.925167	0.912334	-0.0128333	1	21930258	R	I	RAP1GAP	Body	island	chr1:21930179-21930380
cg24679082	0.0522818	3.53236	0.000992158	0.0564977	0.0490777	-0.00741996	17	41623840	R	II	ETV4	TSS1500	island	chr17:41622604-41624165
cg19499998	0.895813	3.53191	0.000993483	0.906508	0.887685	-0.018823	6	160680213	R	I	SLC22A2	TSS1500	shore	chr6:160679377-160679701
cg04618528	0.9533	3.53098	0.000996181	0.959462	0.948617	-0.0108449	17	39645876	F	II	KRT36	1stExon	opensea
cg15412446	0.270407	3.52934	0.00100098	0.322185	0.231055	-0.0911299	2	106886593	R	II		IGR	island	chr2:106886118-106886738
cg16887334	0.8811	3.529	0.00100198	0.893182	0.871918	-0.0212636	20	3052151	F	I	OXT	TSS200	island	chr20:3052097-3053103
cg00336605	0.0330242	-3.52872	0.00100281	0.0290219	0.0360659	0.00704399	19	50879437	F	II	NR1H2	TSS1500	shore	chr19:50879606-50880094
cg17947992	0.948016	3.52777	0.00100559	0.953608	0.943767	-0.00984079	6	2510180	F	I		IGR	opensea
cg26928418	0.320287	-3.5277	0.0010058	0.285005	0.347102	0.0620964	19	52957409	F	I	ZNF578	5'UTR	shore	chr19:52956656-52957245
cg11935027	0.0405728	-3.52689	0.0010082	0.0355413	0.0443967	0.00885545	4	119200246	R	II	SNHG8	Body	shore	chr4:119199620-119200193
cg00392003	0.873695	-3.52527	0.00101297	0.858149	0.88551	0.0273606	6	170040292	R	II	WDR27	Body	opensea
cg15013830	0.963891	-3.5239	0.00101706	0.954588	0.970962	0.0163739	22	24581791	F	II	SUSD2	Body	island	chr22:24581632-24582127
cg12122034	0.0550584	3.52336	0.00101865	0.0626484	0.04929	-0.0133584	2	223170608	R	II		IGR	island	chr2:223170486-223171140
cg10173475	0.86653	-3.52239	0.00102156	0.85365	0.876318	0.0226686	2	242152697	R	I	ANO7	Body	shelf	chr2:242148678-242149079
cg05813781	0.955775	3.52203	0.00102262	0.962088	0.950978	-0.0111094	7	4308209	F	II	SDK1	Body	shelf	chr7:4303079-4305062
cg08333555	0.0645148	3.52171	0.00102359	0.0694031	0.0607998	-0.00860332	16	20817571	R	II	ERI2	Body	island	chr16:20817500-20818514
cg04174658	0.749422	3.51978	0.0010294	0.783966	0.723168	-0.0607985	11	55321480	R	II	OR4C15	TSS1500	opensea
cg14085500	0.909972	-3.51952	0.00103017	0.89491	0.921419	0.0265089	9	119460334	R	II	TRIM32	Body	opensea
cg08882389	0.645097	3.5195	0.00103022	0.709034	0.596505	-0.112528	6	32410690	F	II	HLA-DRA	Body	opensea
cg15169878	0.0789069	3.5188	0.00103234	0.0877706	0.0721704	-0.0156002	22	37447826	R	I	KCTD17	1stExon	island	chr22:37447689-37448238
cg04795662	0.832427	3.51875	0.00103248	0.851011	0.818303	-0.0327075	4	156824883	R	II	TDO2	1stExon	opensea
cg21758446	0.785968	-3.5182	0.00103415	0.755774	0.808915	0.0531411	12	71518879	R	II	TSPAN8	3'UTR	opensea
cg10494981	0.797577	-3.51798	0.0010348	0.772551	0.816598	0.0440467	10	711556	R	II	DIP2C	Body	shore	chr10:711896-712395
cg08151051	0.955572	-3.51706	0.0010376	0.947	0.962088	0.0150881	7	158271757	R	II	PTPRN2	Body	opensea
cg19850406	0.178104	3.51677	0.00103849	0.191578	0.167863	-0.0237153	12	117174732	R	II	RNFT2	TSS1500	shore	chr12:117175623-117176436
cg07633499	0.0368841	-3.516	0.00104083	0.0320536	0.0405554	0.00850179	22	19467075	F	II	UFD1L	TSS1500	island	chr22:19466308-19467811
cg22924015	0.961884	-3.5154	0.00104265	0.954173	0.967745	0.0135718	10	10687311	R	II		IGR	opensea
cg05314310	0.916607	-3.51537	0.00104275	0.90517	0.925299	0.0201288	6	35775304	F	II	LHFPL5	Body	shelf	chr6:35772960-35773172
cg25482853	0.0750324	3.51522	0.00104319	0.0814693	0.0701403	-0.0113289	8	67687455	R	I	SGK3	TSS200	island	chr8:67687305-67687787
cg26281559	0.0462898	-3.51444	0.00104558	0.0415557	0.0498877	0.00833205	19	17581191	R	II	SLC27A1	TSS200	island	chr19:17581190-17581675
cg05589046	0.715851	-3.51444	0.0010456	0.679988	0.743106	0.0631189	3	13742034	F	II	LOC285375	Body	opensea
cg01471910	0.967881	-3.51421	0.00104628	0.960664	0.973367	0.0127025	17	62850671	R	II	LRRC37A3	3'UTR	opensea
cg23102129	0.897844	3.51405	0.00104679	0.914952	0.884841	-0.0301115	5	42926481	F	II		IGR	shore	chr5:42924214-42924670
cg14681207	0.111931	3.51349	0.00104848	0.123093	0.103449	-0.0196442	17	34841934	R	II	ZNHIT3	TSS1500	shore	chr17:34842308-34842930
cg15542283	0.945744	-3.51314	0.00104956	0.937761	0.951811	0.0140493	12	131512498	R	II	GPR133	Body	opensea
cg12751817	0.899273	-3.5122	0.00105246	0.887352	0.908333	0.020981	6	55977770	F	II	COL21A1	Body	opensea
cg08622675	0.960563	3.51141	0.00105489	0.965468	0.956834	-0.00863383	7	6524998	F	I	KDELR2	TSS1500	shore	chr7:6523064-6523897
cg03719947	0.360405	3.51118	0.0010556	0.374929	0.349367	-0.0255616	19	45851959	R	II	KLC3	Body	shore	chr19:45849852-45850054
cg05850869	0.858471	-3.5102	0.00105863	0.837935	0.874078	0.036143	12	133308364	F	II	ANKLE2	Body	shore	chr12:133308488-133310334
cg08312215	0.27618	3.51003	0.00105915	0.41936	0.167363	-0.251997	6	33266943	F	I	RGL2	5'UTR	island	chr6:33266302-33267582
cg04549797	0.0486991	3.50912	0.00106197	0.0525519	0.0457709	-0.00678098	5	134074090	F	I	CAMLG	TSS200	island	chr5:134074083-134074494
cg03310937	0.774087	-3.50813	0.00106503	0.758256	0.786118	0.0278629	3	8648591	R	I		IGR	opensea
cg01546561	0.703101	-3.50788	0.00106582	0.67415	0.725104	0.0509547	6	72455356	F	II		IGR	opensea
cg17830921	0.9319	-3.50685	0.00106902	0.922571	0.93899	0.0164187	1	224044382	F	II		IGR	opensea
cg11692403	0.723201	-3.50674	0.00106937	0.683974	0.753014	0.0690399	10	72191087	R	II		IGR	opensea
cg22371362	0.960751	-3.50481	0.00107543	0.952918	0.966703	0.0137846	22	43805346	R	II		IGR	shelf	chr22:43807400-43808455
cg00371239	0.1034	3.50163	0.00108544	0.113252	0.0959125	-0.0173394	1	91316722	F	II		IGR	island	chr1:91316249-91317390
cg00030501	0.967019	3.50132	0.00108642	0.97315	0.96236	-0.0107898	1	223181473	R	II		IGR	opensea
cg03511749	0.0571882	3.50096	0.00108756	0.0623091	0.0532963	-0.00901286	4	155412536	F	II	DCHS2	5'UTR	island	chr4:155410623-155413393
cg11004752	0.946029	-3.49877	0.00109455	0.93852	0.951735	0.0132149	17	41912979	R	II		IGR	shelf	chr17:41910030-41910818
cg16928257	0.674288	-3.49741	0.00109891	0.644235	0.697128	0.0528928	17	37330925	R	II	CACNB1	3'UTR	shore	chr17:37331425-37331629
cg16484020	0.86315	-3.49659	0.00110152	0.835758	0.883968	0.0482102	16	23217411	F	II	SCNN1G	Body	opensea
cg04130356	0.881366	-3.49624	0.00110265	0.855374	0.901121	0.0457471	16	810643	F	II	MSLN	TSS1500	opensea
cg07179924	0.0249814	3.4959	0.00110376	0.0283194	0.0224446	-0.00587483	11	18655979	F	I	SPTY2D1	1stExon	island	chr11:18655811-18656482
cg17186073	0.907246	3.49564	0.00110458	0.914783	0.901518	-0.0132648	12	130184591	R	I	TMEM132D	Body	island	chr12:130184541-130184852
cg04589673	0.958815	3.49555	0.00110487	0.965351	0.953847	-0.0115034	10	90016295	F	II		IGR	opensea
cg13587621	0.936293	-3.49526	0.00110581	0.929236	0.941656	0.01242	9	95497984	R	II	BICD2	Body	opensea
cg26775087	0.645318	-3.4951	0.00110632	0.625553	0.66034	0.0347866	3	15382808	R	I	SH3BP5	1stExon	opensea
cg05051464	0.0790899	3.49506	0.00110646	0.0832261	0.0759464	-0.00727968	1	19811322	F	II	CAPZB	Body	shore	chr1:19811703-19812644
cg10530362	0.061958	3.49455	0.00110811	0.0676607	0.0576239	-0.0100369	12	53895076	R	I	TARBP2	1stExon	island	chr12:53894450-53895313
cg04815713	0.856333	-3.49423	0.00110912	0.845129	0.864848	0.0197195	13	111058285	F	I	COL4A2	Body	opensea
cg08468322	0.883967	3.49347	0.0011116	0.892314	0.877624	-0.0146893	5	1137781	R	I		IGR	opensea
cg24311236	0.912432	-3.49282	0.00111371	0.900642	0.921392	0.0207496	1	73381117	F	II		IGR	opensea
cg22570805	0.757289	-3.49236	0.00111518	0.731546	0.776854	0.0453085	7	155384895	F	II		IGR	opensea
cg26499089	0.91165	-3.49233	0.0011153	0.897786	0.922186	0.0244001	10	30248887	R	II		IGR	opensea
cg08239694	0.839271	-3.49215	0.00111587	0.825326	0.84987	0.0245443	19	47636543	F	I	SAE1	Body	shelf	chr19:47633911-47634364
cg01375248	0.870528	3.49181	0.00111699	0.891689	0.854445	-0.0372438	3	142724451	F	II	SR140	Body	shelf	chr3:142720236-142720759
cg04012817	0.0558041	3.49147	0.00111809	0.0607009	0.0520826	-0.00861825	4	147097364	F	II	LSM6	5'UTR	island	chr4:147096877-147097562
cg16296902	0.160672	-3.49133	0.00111855	0.143155	0.173985	0.0308299	5	43396802	F	II	CCL28	Body	shore	chr5:43396897-43397364
cg04558761	0.719345	-3.49075	0.00112045	0.697863	0.735671	0.0378077	12	132616658	F	I		IGR	shelf	chr12:132619197-132620960
cg10670787	0.948913	-3.49056	0.00112105	0.941176	0.954793	0.0136175	8	1383619	R	II		IGR	shore	chr8:1385205-1385432
cg13200664	0.967221	3.49046	0.00112137	0.971407	0.964039	-0.00736826	14	90651048	R	I	KCNK13	Body	opensea
cg13547053	0.928896	3.49045	0.00112141	0.939557	0.920793	-0.018764	2	179184864	R	II	OSBPL6	TSS200	opensea
cg23900609	0.931641	-3.48956	0.00112433	0.923973	0.937469	0.0134962	10	85672373	R	II		IGR	opensea
cg01314555	0.702267	3.48918	0.00112558	0.736871	0.675969	-0.0609022	4	69340916	F	II	TMPRSS11E	Body	opensea
cg01493020	0.893571	-3.4887	0.00112714	0.878587	0.904958	0.0263709	16	1518249	R	II	CLCN7	Body	shelf	chr16:1514412-1514859
cg26740318	0.67214	-3.48869	0.00112718	0.62931	0.704692	0.0753816	11	18477153	F	II	LDHAL6A	TSS1500	shore	chr11:18477298-18477756
cg14555759	0.705229	3.48814	0.00112898	0.738586	0.679879	-0.0587069	5	39167171	F	II	FYB	Body	opensea
cg04619185	0.0474594	-3.48762	0.00113071	0.0412855	0.0521516	0.010866	22	45706476	F	II	FAM118A	5'UTR	island	chr22:45705511-45706616
cg26798039	0.790082	-3.4875	0.0011311	0.750224	0.820375	0.0701508	6	47120567	F	II		IGR	opensea
cg10500570	0.911632	3.48629	0.00113508	0.927034	0.899926	-0.0271081	8	100549776	R	II	MIR599	TSS1500	opensea
cg15961842	0.133241	-3.48626	0.00113519	0.111161	0.150022	0.0388601	2	84743523	R	I	DNAH6	TSS200	island	chr2:84743463-84743685
cg20522046	0.653073	3.48355	0.0011442	0.683876	0.629663	-0.0542127	13	52024792	R	II	INTS6	3'UTR	shore	chr13:52025691-52027946
cg01024458	0.944178	3.48239	0.00114805	0.955678	0.935437	-0.0202404	1	8703816	R	II	RERE	Body	opensea
cg13901453	0.815145	3.48146	0.00115119	0.8477	0.790403	-0.0572979	20	36148375	R	II	BLCAP	5'UTR	shore	chr20:36148603-36150136
cg00741731	0.874284	-3.48142	0.00115132	0.854587	0.889254	0.0346668	19	42348676	R	II	LYPD4	TSS200	island	chr19:42348675-42348920
cg14063191	0.0869704	3.48102	0.00115264	0.098218	0.0784221	-0.0197958	9	131486742	F	II	ZDHHC12	TSS1500	island	chr9:131486215-131486754
cg22836912	0.806414	3.48089	0.00115308	0.844135	0.777746	-0.0663891	19	58099109	R	II	ZIK1	Body	shelf	chr19:58094739-58095764
cg14351127	0.941933	3.48082	0.00115333	0.956939	0.930528	-0.0264111	9	102956206	F	II	INVS	Body	opensea
cg24152776	0.928314	-3.48057	0.00115415	0.917461	0.936562	0.0191014	6	89200366	F	II		IGR	opensea
cg26205751	0.927724	-3.48045	0.00115455	0.922379	0.931786	0.00940711	7	127233634	F	I	FSCN3	TSS200	opensea
cg23513447	0.0373508	3.48043	0.00115463	0.0409753	0.0345961	-0.00637923	8	117778558	R	II	UTP23	TSS200	island	chr8:117778487-117779146
cg06933711	0.77705	3.48029	0.0011551	0.806232	0.754872	-0.0513607	10	30341123	R	II	KIAA1462	5'UTR	opensea
cg12001078	0.91172	-3.47983	0.00115663	0.898052	0.922107	0.0240546	4	100790361	F	II	DAPP1	3'UTR	opensea
cg23511982	0.930153	3.47898	0.00115953	0.937029	0.924927	-0.0121023	13	114084495	F	II	ADPRHL1	Body	shore	chr13:114085423-114085682
cg21828173	0.947149	-3.47787	0.00116327	0.93929	0.953122	0.0138322	20	2797023	F	II	LOC100288797	5'UTR	opensea
cg18163364	0.618609	-3.47776	0.00116365	0.590414	0.640038	0.0496244	14	101528320	R	II	MIR377	TSS200	shelf	chr14:101531643-101532384
cg06634552	0.36342	3.47769	0.00116387	0.383021	0.348523	-0.0344981	6	13873667	F	II		IGR	shore	chr6:13873765-13874262
cg21133251	0.970552	3.4775	0.00116451	0.974936	0.967219	-0.00771681	2	242566890	F	II	THAP4	Body	opensea
cg02311864	0.730423	3.47736	0.00116498	0.771253	0.699392	-0.0718616	6	47215645	F	II	TNFRSF21	Body	opensea
cg04336894	0.953542	3.47733	0.0011651	0.960495	0.948257	-0.0122378	7	111381500	F	II	DOCK4	Body	opensea
cg03507277	0.928701	3.47726	0.00116535	0.938476	0.921273	-0.0172035	7	107765811	F	II	LAMB4	5'UTR	opensea
cg00599393	0.0500637	3.47695	0.00116638	0.0538205	0.0472086	-0.00661189	8	22457479	R	II	C8orf58	Body	island	chr8:22457123-22457753
cg12206648	0.917129	-3.4767	0.00116725	0.90285	0.927981	0.0251317	12	110279332	F	II		IGR	shelf	chr12:110283261-110283482
cg16765706	0.926886	3.47668	0.0011673	0.939575	0.917242	-0.0223329	14	21109008	F	II	OR6S1	1stExon	opensea
cg12020396	0.0573198	-3.47667	0.00116734	0.046307	0.0656895	0.0193825	19	55593580	F	I	EPS8L1	Body	island	chr19:55591905-55593980
cg03135713	0.230358	3.47657	0.00116768	0.248607	0.216489	-0.0321185	13	46961897	R	II	C13orf18	TSS1500	shore	chr13:46960684-46961670
cg04502490	0.167133	3.47572	0.00117057	0.18158	0.156153	-0.0254273	16	30429711	R	II	ZNF771	3'UTR	island	chr16:30428870-30429799
cg12458003	0.829014	3.47512	0.0011726	0.85554	0.808854	-0.0466864	1	204960826	R	II	NFASC	Body	opensea
cg12827530	0.307475	3.47468	0.00117409	0.330807	0.289742	-0.0410648	5	80529121	F	I	RNU5E	Body	opensea
cg07693270	0.402478	-3.47458	0.00117445	0.374989	0.42337	0.0483814	3	186856928	R	II	RPL39L	5'UTR	island	chr3:186856927-186857659
cg15068842	0.77508	3.47368	0.00117753	0.808633	0.749579	-0.0590544	11	60677810	F	II		IGR	shelf	chr11:60681552-60682268
cg10979181	0.88706	3.47364	0.00117768	0.908135	0.871044	-0.0370915	7	136586606	R	II	CHRM2	5'UTR	opensea
cg26337816	0.67212	-3.47285	0.00118036	0.63122	0.703204	0.0719844	11	132582640	R	II	OPCML	Body	opensea
cg04611179	0.0632995	3.47242	0.00118185	0.0684736	0.0593672	-0.00910646	10	22609998	F	II	BMI1	TSS200	opensea
cg05562386	0.885754	3.47226	0.0011824	0.905247	0.870939	-0.0343086	5	93727916	F	II	C5orf36	Body	opensea
cg19736712	0.0257732	3.47213	0.00118284	0.028645	0.0235906	-0.00505437	10	5932028	F	I	ANKRD16	TSS200	island	chr10:5930914-5932389
cg19379178	0.908013	3.47156	0.0011848	0.922943	0.896666	-0.0262767	1	40019240	R	II	LOC728448	Body	opensea
cg16155702	0.881743	-3.47138	0.00118544	0.861651	0.897012	0.0353611	19	49260210	F	II	FGF21	Body	shelf	chr19:49255778-49256495
cg11021321	0.697922	-3.47057	0.00118823	0.666926	0.72148	0.0545538	20	57471660	R	I	GNAS	Body	shelf	chr20:57463652-57467739
cg06358322	0.887184	3.4704	0.00118882	0.905103	0.873566	-0.0315369	10	15253798	F	II	FAM171A1	3'UTR	shore	chr10:15254598-15254852
cg23668905	0.906413	3.469	0.00119367	0.929299	0.889019	-0.0402801	1	202671857	F	II	SYT2	5'UTR	opensea
cg11755819	0.962694	-3.46898	0.00119372	0.956752	0.96721	0.0104584	7	23749852	R	I	STK31	1stExon	opensea
cg03839934	0.0523675	-3.46888	0.00119406	0.04823	0.055512	0.00728199	5	95997987	R	I	CAST	5'UTR	island	chr5:95997717-95999117
cg09640686	0.876329	3.46876	0.0011945	0.898272	0.859652	-0.0386205	16	89496981	F	II	ANKRD11	5'UTR	shelf	chr16:89500025-89500226
cg07031748	0.0416668	3.46873	0.00119461	0.0475926	0.0371632	-0.0104295	17	17184658	F	II	COPS3	TSS200	island	chr17:17183886-17184699
cg02431704	0.065593	3.46867	0.00119482	0.0719736	0.0607437	-0.0112299	21	34602713	F	II	IFNAR2	5'UTR	island	chr21:34602241-34603265
cg21155063	0.065038	3.46865	0.00119486	0.0703744	0.0609823	-0.00939202	1	193074287	F	I	GLRX2	Body	island	chr1:193074174-193074778
cg22798362	0.857058	-3.46865	0.00119488	0.831693	0.876335	0.0446423	17	30850485	F	II	MYO1D	Body	shelf	chr17:30845903-30846702
cg20498872	0.754975	-3.46863	0.00119494	0.731629	0.772717	0.0410881	14	23838801	R	II		IGR	shelf	chr14:23834435-23835947
cg25780543	0.248138	3.46798	0.00119719	0.262082	0.23754	-0.0245428	7	154862770	R	II	HTR5A	1stExon	island	chr7:154862680-154863245
cg16930746	0.968605	-3.46746	0.00119902	0.963561	0.972438	0.00887672	13	33780951	R	II	STARD13	TSS1500	opensea
cg25934954	0.805556	3.46735	0.00119938	0.824495	0.791162	-0.0333334	11	64567121	F	II	MAP4K2	Body	shelf	chr11:64570248-64570901
cg24319102	0.894654	-3.46717	0.00120003	0.879089	0.906484	0.0273944	17	80554998	F	II	FOXK2	Body	island	chr17:80554807-80555019
cg08860119	0.151914	3.46683	0.0012012	0.159291	0.146307	-0.0129845	8	143695901	F	I	ARC	TSS200	island	chr8:143694430-143696166
cg26967755	0.90647	-3.46672	0.0012016	0.893106	0.916628	0.0235218	16	57773694	R	II	KATNB1	Body	shelf	chr16:57769596-57769973
cg08867241	0.135862	-3.46647	0.00120246	0.12234	0.146139	0.0237994	15	53087487	F	II		IGR	island	chr15:53087211-53087488
cg27416489	0.808179	3.46581	0.00120478	0.844866	0.780296	-0.0645702	2	149823115	R	II	KIF5C	Body	opensea
cg14054883	0.803762	-3.46524	0.00120678	0.772092	0.827831	0.0557397	9	93619467	R	II	SYK	Body	opensea
cg21719787	0.0739193	3.46491	0.00120793	0.0783946	0.070518	-0.00787658	7	100303228	R	I	POP7	TSS1500	island	chr7:100303014-100304079
cg20146030	0.288229	3.46481	0.00120829	0.315987	0.267134	-0.0488536	2	166650965	F	II	GALNT3	TSS200	island	chr2:166649909-166650966
cg21376883	0.10632	3.46386	0.00121161	0.121929	0.0944573	-0.0274713	1	236850232	R	II	ACTN2	Body	island	chr1:236849472-236850323
cg16362201	0.935917	-3.46237	0.00121687	0.925108	0.944133	0.019025	4	57518456	F	II	HOPX	Body	shelf	chr4:57521621-57522703
cg05525798	0.954154	-3.4616	0.00121961	0.947656	0.959093	0.0114373	17	80747193	R	II	TBCD	Body	opensea
cg24445405	0.922393	3.46135	0.0012205	0.938648	0.910039	-0.0286091	17	5391238	R	II	MIS12	5'UTR	shore	chr17:5389390-5390283
cg13486833	0.765343	-3.46095	0.00122191	0.725348	0.795738	0.0703899	15	71507300	R	II	THSD4	Body	shore	chr15:71507368-71507696
cg14331493	0.930374	-3.46058	0.00122323	0.920657	0.937759	0.0171012	6	160220721	F	II	PNLDC1	TSS1500	shore	chr6:160221146-160221493
cg02268510	0.934721	-3.46055	0.00122332	0.927623	0.940115	0.0124919	19	38681615	F	II	SIPA1L3	Body	shelf	chr19:38684166-38684411
cg00564465	0.90308	3.46026	0.00122435	0.92088	0.889552	-0.0313274	8	61083352	F	II		IGR	shelf	chr8:61086125-61086327
cg22250586	0.91289	-3.46	0.00122528	0.901379	0.921639	0.0202602	13	33704014	F	II	STARD13	Body	opensea
cg07514659	0.83852	-3.45965	0.00122653	0.816295	0.855411	0.0391152	6	10434907	R	II	C6orf218	Body	opensea
cg07208057	0.93956	-3.45894	0.00122904	0.933275	0.944336	0.0110609	2	84516404	F	II	LOC388965	TSS1500	shore	chr2:84517714-84517951
cg24419856	0.0532034	3.45892	0.00122912	0.0570669	0.0502671	-0.0067998	2	210288540	R	I	MAP2	TSS1500	island	chr2:210288413-210288798
cg26959358	0.0758201	-3.45856	0.00123041	0.0685531	0.081343	0.0127899	8	93107604	R	I	RUNX1T1	TSS200	opensea
cg02120470	0.937326	3.45827	0.00123146	0.944927	0.93155	-0.013377	1	67267129	R	II	INSL5	TSS200	opensea
cg07683594	0.956508	-3.45815	0.00123186	0.949212	0.962052	0.0128409	7	4008986	F	II	SDK1	Body	opensea
cg25072945	0.875115	-3.45769	0.0012335	0.853328	0.891673	0.0383453	4	183957644	R	II	FAM92A3	TSS1500	opensea
cg01561864	0.806294	3.45763	0.00123373	0.826288	0.791099	-0.0351891	7	2679067	R	I	TTYH3	Body	opensea
cg02481918	0.871628	3.45746	0.00123435	0.886247	0.860517	-0.0257303	19	7615222	R	II	PNPLA6	Body	island	chr19:7614785-7615998
cg18315831	0.914926	-3.45745	0.00123439	0.8976	0.928094	0.0304931	7	49811192	R	II		IGR	shore	chr7:49813008-49815752
cg16470877	0.0882212	3.45602	0.0012395	0.0986616	0.0802865	-0.0183751	16	68877286	F	II	TMCO7	TSS1500	shore	chr16:68877358-68877817
cg04670922	0.964304	3.45591	0.0012399	0.970127	0.959878	-0.0102484	7	157527872	F	II	PTPRN2	Body	shore	chr7:157524157-157526741
cg22801075	0.899013	3.45571	0.00124064	0.90907	0.891369	-0.0177017	3	132115332	R	I		IGR	opensea
cg14577155	0.89323	-3.45567	0.00124076	0.873368	0.908325	0.0349571	7	67380832	R	II		IGR	opensea
cg22373079	0.0383117	-3.45453	0.00124487	0.0347905	0.0409879	0.00619739	2	65659605	R	I	SPRED2	1stExon	island	chr2:65657768-65659986
cg07523043	0.372492	3.45294	0.00125064	0.401731	0.35027	-0.0514605	6	30175299	F	II	TRIM26	5'UTR	opensea
cg23316060	0.789472	-3.45239	0.00125263	0.755106	0.81559	0.0604839	19	33761225	F	II		IGR	shelf	chr19:33764349-33764551
cg04350355	0.895562	-3.45213	0.00125358	0.877584	0.909226	0.031642	22	36962768	F	II	CACNG2	Body	shore	chr22:36960369-36961054
cg20140735	0.660859	-3.45153	0.00125578	0.633787	0.681434	0.047647	1	1494726	F	II	SSU72	Body	shelf	chr1:1496761-1496986
cg06259125	0.0749036	-3.4502	0.00126061	0.0631148	0.0838632	0.0207484	6	168720679	F	II	DACT2	TSS1500	shore	chr6:168719681-168720495
cg03823539	0.0334154	3.44975	0.00126227	0.0373148	0.0304518	-0.00686304	17	57785039	R	I	PTRH2	TSS200	island	chr17:57784754-57785108
cg26745770	0.107523	-3.44928	0.00126397	0.0987805	0.114167	0.0153861	19	1513065	R	I	ADAMTSL5	1stExon	island	chr19:1512961-1514034
cg05045335	0.46257	3.44898	0.00126507	0.486021	0.444747	-0.0412731	1	8457417	R	II	RERE	5'UTR	opensea
cg12678462	0.812638	3.4485	0.00126685	0.835649	0.79515	-0.0404996	6	44070391	F	II		IGR	opensea
cg06033764	0.890259	3.44805	0.00126848	0.909638	0.875531	-0.0341066	18	29671448	R	II	RNF138	TSS1500	shore	chr18:29671757-29673314
cg14898263	0.909176	-3.44723	0.00127151	0.899556	0.916486	0.0169303	13	113462013	F	II	ATP11A	Body	shelf	chr13:113464191-113464413
cg25912247	0.800684	3.44667	0.00127358	0.825292	0.781981	-0.0433117	18	6264520	R	II	L3MBTL4	Body	opensea
cg05996795	0.158677	-3.44561	0.0012775	0.140482	0.172506	0.0320246	6	134159303	F	I	MGC34034	Body	island	chr6:134159126-134159349
cg23772843	0.646594	-3.4445	0.0012816	0.621306	0.665812	0.0445065	13	113759909	R	II	F7	TSS200	shore	chr13:113761566-113765534
cg14009820	0.936537	-3.44396	0.00128361	0.928249	0.942836	0.0145879	2	1853176	F	II	MYT1L	Body	opensea
cg06874016	0.289263	3.44396	0.00128362	0.312015	0.271972	-0.0400433	17	40177415	F	II	NKIRAS2	3'UTR	opensea
cg12171183	0.0428772	-3.44339	0.00128572	0.0373022	0.0471143	0.00981209	18	44526700	R	II	KATNAL2	TSS200	shore	chr18:44526866-44527137
cg19051042	0.854464	-3.44336	0.00128583	0.834906	0.869328	0.0344216	17	39680319	R	II	KRT19	Body	shelf	chr17:39683908-39684599
cg13039454	0.837213	-3.44272	0.00128823	0.814589	0.854407	0.0398182	7	41099611	R	II		IGR	opensea
cg08879403	0.0649457	-3.44233	0.00128971	0.0588073	0.0696109	0.0108036	1	45769557	R	I	LOC400752	TSS200	island	chr1:45769213-45769917
cg25519723	0.83674	3.44231	0.00128977	0.87048	0.811097	-0.0593831	8	8402366	F	II		IGR	opensea
cg24195796	0.748815	-3.44223	0.00129005	0.708512	0.779446	0.0709348	15	29362669	R	II	APBA2	Body	opensea
cg08765811	0.720306	3.44186	0.00129144	0.737488	0.707248	-0.0302399	15	77956125	R	I		IGR	opensea
cg22231719	0.858809	3.4413	0.00129353	0.87901	0.843456	-0.0355538	11	77113232	F	II	PAK1	5'UTR	opensea
cg09283154	0.0986055	3.44055	0.00129635	0.107037	0.0921974	-0.0148398	6	118229641	F	II	SLC35F1	Body	island	chr6:118228042-118229811
cg19315479	0.913644	-3.44037	0.00129705	0.901733	0.922696	0.0209629	21	47426939	R	II		IGR	shelf	chr21:47430599-47431011
cg26366262	0.793053	3.44018	0.00129776	0.832798	0.762847	-0.0699511	14	71105122	F	II		IGR	shelf	chr14:71108008-71109332
cg14611892	0.0421738	3.43984	0.00129904	0.0462596	0.0390686	-0.00719102	4	113067071	R	I	C4orf32	Body	island	chr4:113066470-113067379
cg04848343	0.907603	3.4393	0.00130105	0.915137	0.901878	-0.013259	19	4544095	R	I	SEMA6B	Body	island	chr19:4543407-4544578
cg10855531	0.539305	3.43914	0.00130167	0.563242	0.521113	-0.0421286	2	62702472	R	II		IGR	opensea
cg08135503	0.899733	-3.43912	0.00130175	0.886724	0.90962	0.0228955	19	34177741	R	II	CHST8	5'UTR	shore	chr19:34175344-34175768
cg10591385	0.960799	-3.43896	0.00130233	0.954274	0.965757	0.0114832	6	168450911	R	II		IGR	shore	chr6:168449070-168449349
cg09740775	0.780583	-3.43844	0.00130429	0.756593	0.798815	0.0422218	15	91542194	R	II	VPS33B	3'UTR	shelf	chr15:91537236-91538218
cg14906110	0.564192	-3.43743	0.00130812	0.548238	0.576317	0.0280783	14	101528288	F	I	MIR377	TSS200	shelf	chr14:101531643-101532384
cg23948825	0.926972	3.43738	0.0013083	0.940449	0.916731	-0.023718	14	70237960	R	II	SFRS5	Body	shelf	chr14:70233570-70234668
cg04946506	0.951375	3.43712	0.00130929	0.959978	0.944837	-0.0151408	14	104646441	R	II	KIF26A	3'UTR	island	chr14:104645957-104646478
cg05889541	0.226381	3.43686	0.00131027	0.242393	0.214212	-0.0281806	13	103245138	R	II		IGR	shelf	chr13:103248813-103249992
cg04826772	0.0367615	3.43662	0.0013112	0.0400655	0.0342505	-0.00581505	11	108092964	R	II	ATM	TSS1500	shore	chr11:108093211-108093969
cg19586199	0.95797	3.43522	0.00131653	0.963734	0.953589	-0.0101454	19	14225172	F	I	PRKACA	TSS200	shelf	chr19:14228461-14229264
cg06961539	0.875567	-3.435	0.00131736	0.853962	0.891986	0.0380243	5	55574642	F	II		IGR	opensea
cg17567562	0.681133	3.43472	0.00131842	0.707792	0.660871	-0.0469211	3	47687980	F	II	SMARCC1	Body	opensea
cg17128237	0.861839	-3.43408	0.00132085	0.843804	0.875546	0.0317422	11	64792167	R	II		IGR	shelf	chr11:64794832-64795362
cg01152927	0.567291	3.43406	0.00132094	0.583581	0.554911	-0.0286699	6	74071226	R	II	C6orf221	TSS1500	shelf	chr6:74073294-74073561
cg05983363	0.867587	-3.43384	0.00132179	0.848324	0.882226	0.033902	11	1143694	R	II		IGR	opensea
cg09444426	0.794612	-3.43351	0.00132305	0.764861	0.817222	0.0523615	5	160518	R	II	PLEKHG4B	Body	opensea
cg12377113	0.83771	3.43273	0.00132602	0.867513	0.815059	-0.0524546	1	12775955	R	II	AADACL3	TSS200	opensea
cg26261291	0.864105	-3.4322	0.00132805	0.846023	0.877847	0.0318249	17	71434003	F	II	SDK2	Body	shelf	chr17:71431621-71431878
cg27227598	0.906165	-3.43202	0.00132876	0.896177	0.913755	0.0175784	3	10374415	F	II	ATP2B2	Body	shelf	chr3:10370438-10370806
cg26308133	0.955941	-3.43139	0.00133117	0.948427	0.961652	0.0132255	19	8809360	F	II	ACTL9	TSS200	shore	chr19:8807813-8808794
cg21931174	0.87826	3.43128	0.00133161	0.892457	0.867471	-0.0249865	14	20977318	R	II	RNASE10	TSS1500	opensea
cg07957806	0.92544	-3.43074	0.00133367	0.918739	0.930532	0.0117926	17	17046995	R	I	MPRIP	Body	opensea
cg11036315	0.967956	-3.43055	0.0013344	0.960281	0.97379	0.0135092	7	636258	F	II	PRKAR1B	Body	opensea
cg00668182	0.0348263	-3.43037	0.00133511	0.0307601	0.0379166	0.00715648	20	30795591	R	I	POFUT1	TSS200	island	chr20:30795282-30795841
cg01603508	0.940122	-3.42954	0.00133834	0.935672	0.943503	0.00783166	16	30937154	F	I	FBXL19	Body	shore	chr16:30933637-30935774
cg14162927	0.0223268	-3.42946	0.00133862	0.0198409	0.0242161	0.00437528	1	155145774	R	I	TRIM46	TSS1500	island	chr1:155145342-155145938
cg01381586	0.161327	3.42866	0.00134172	0.18026	0.146939	-0.0333214	2	10587627	R	II	ODC1	5'UTR	shore	chr2:10587827-10589155
cg15523238	0.0754943	-3.42801	0.00134426	0.0676167	0.0814812	0.0138645	15	26108796	F	II	ATP10A	TSS1500	island	chr15:26107503-26108818
cg23997640	0.900337	3.42771	0.00134543	0.910424	0.892671	-0.0177529	6	169129596	F	I		IGR	opensea
cg21138501	0.0961251	3.42768	0.00134553	0.10756	0.0874342	-0.0201263	5	137800068	F	II	EGR1	TSS1500	island	chr5:137799615-137802253
cg09377980	0.926951	-3.42759	0.0013459	0.91653	0.934872	0.018342	3	66798910	F	II		IGR	opensea
cg18789918	0.280442	3.42646	0.00135029	0.30683	0.260387	-0.0464434	13	84452994	R	I	SLITRK1	3'UTR	shore	chr13:84453664-84453897
cg18173263	0.748876	-3.42628	0.001351	0.718563	0.771914	0.0533508	17	17465242	R	II	PEMT	Body	island	chr17:17465135-17465397
cg03801898	0.0860855	-3.42583	0.00135275	0.0757549	0.0939368	0.0181818	10	111767685	R	I	ADD3	TSS200	island	chr10:111767087-111768355
cg18775845	0.948016	3.42532	0.00135474	0.957053	0.941148	-0.0159043	6	167017956	R	II	RPS6KA2	Body	opensea
cg27297137	0.901296	3.42475	0.00135698	0.915907	0.890192	-0.0257155	3	128444572	R	II	RAB7A	TSS1500	shore	chr3:128444900-128445650
cg12396306	0.103209	-3.4245	0.00135797	0.0925605	0.111301	0.0187409	5	140602851	F	I	PCDHB14	TSS1500	shore	chr5:140604453-140605304
cg11861709	0.0663343	3.42338	0.00136237	0.0722085	0.0618699	-0.0103386	10	90343220	F	II	RNLS	TSS200	island	chr10:90342528-90343221
cg10490745	0.0548821	3.4232	0.00136309	0.0601649	0.0508672	-0.00929772	17	29876386	F	II		IGR	shore	chr17:29876450-29876932
cg24187415	0.931843	3.42223	0.0013669	0.941129	0.924786	-0.0163422	3	141945790	R	II	GK5	TSS1500	shore	chr3:141943946-141944573
cg16331281	0.945073	3.42199	0.00136783	0.95374	0.938486	-0.0152544	10	4445958	F	II		IGR	opensea
cg17995495	0.955816	-3.4212	0.00137097	0.948755	0.961183	0.0124282	7	150174507	F	II	GIMAP8	Body	opensea
cg18364678	0.915376	3.42072	0.00137289	0.929812	0.904405	-0.025407	10	103586829	F	II	KCNIP2	3'UTR	shelf	chr10:103588913-103589254
cg22245961	0.864346	-3.42058	0.00137341	0.846786	0.877692	0.0309063	2	242977855	R	II		IGR	opensea
cg08433051	0.880785	3.42044	0.00137399	0.903001	0.863902	-0.0390989	6	3800707	R	II		IGR	opensea
cg00904122	0.920899	-3.42024	0.00137476	0.913064	0.926855	0.0137908	6	43612346	F	II	RSPH9	TSS1500	shore	chr6:43612714-43613366
cg23253991	0.858851	-3.42022	0.00137485	0.832052	0.879218	0.0471662	2	173686677	F	II	RAPGEF4	Body	opensea
cg08264297	0.93981	-3.42019	0.00137498	0.933011	0.944977	0.0119659	1	36563430	R	II	COL8A2	Body	opensea
cg25178798	0.0460552	3.41968	0.00137699	0.051748	0.0417287	-0.0100193	8	145981145	F	I	ZNF251	TSS200	island	chr8:145980532-145981234
cg14823666	0.0407204	-3.41878	0.00138059	0.0345783	0.0453884	0.01081	10	70166317	F	I	RUFY2	Body	island	chr10:70166206-70167342
cg14005246	0.223367	3.41831	0.00138247	0.250681	0.202609	-0.0480724	14	54413671	R	I		IGR	island	chr14:54413304-54413764
cg05552717	0.0525362	-3.4182	0.00138291	0.0457097	0.0577243	0.0120146	16	66878871	R	I	CA7	Body	island	chr16:66878172-66879072
cg18257996	0.658688	-3.41683	0.00138836	0.629948	0.680531	0.0505828	4	124571385	F	II		IGR	opensea
cg03555276	0.838473	-3.41581	0.00139246	0.808694	0.861106	0.0524119	13	113260139	F	II		IGR	shore	chr13:113260724-113260925
cg14457429	0.783941	-3.41575	0.00139272	0.751752	0.808404	0.0566517	9	93953180	R	II		IGR	shelf	chr9:93955500-93956420
cg02851312	0.935968	-3.41471	0.00139689	0.926048	0.943508	0.0174597	7	157666398	F	II	PTPRN2	Body	island	chr7:157666069-157666399
cg10206933	0.691914	-3.41415	0.00139917	0.664482	0.712763	0.0482812	10	133786713	R	II	BNIP3	Body	opensea
cg21173406	0.143445	3.41362	0.00140131	0.163329	0.128333	-0.034996	11	44338128	R	I		IGR	island	chr11:44337697-44338783
cg01128850	0.929097	-3.4136	0.00140139	0.920881	0.935342	0.0144604	11	118397867	F	II	TTC36	TSS1500	shelf	chr11:118401235-118402069
cg24547253	0.875035	-3.41334	0.00140244	0.848465	0.895228	0.0467625	1	1962082	R	II	GABRD	3'UTR	shore	chr1:1960942-1961148
cg07104919	0.333483	-3.41333	0.00140247	0.297824	0.360585	0.062761	11	46958073	R	I	C11orf49	TSS200	shore	chr11:46958170-46958529
cg18005217	0.938633	3.41312	0.00140333	0.950097	0.929921	-0.0201757	10	134596302	F	I	INPP5A	3'UTR	shore	chr10:134597357-134602649
cg14072989	0.937553	3.41308	0.00140348	0.947552	0.929954	-0.0175975	17	57974225	F	II	RPS6KB1	Body	shelf	chr17:57970011-57971021
cg06947381	0.945931	3.41238	0.00140634	0.954958	0.93907	-0.0158879	1	214364613	F	II		IGR	shelf	chr1:214360607-214360965
cg19483506	0.0714574	-3.41151	0.00140984	0.0650425	0.0763326	0.0112901	12	110437936	F	I	ANKRD13A	Body	shore	chr12:110437137-110437651
cg02957408	0.867144	-3.41139	0.00141033	0.848757	0.881118	0.0323605	14	34273113	F	II	NPAS3	3'UTR	shelf	chr14:34268946-34270438
cg01004682	0.921623	-3.4111	0.00141152	0.910832	0.929824	0.0189917	16	1939241	R	II		IGR	opensea
cg15603896	0.360336	3.41106	0.00141167	0.386492	0.340457	-0.0460351	7	100231672	F	II	TFR2	Body	shore	chr7:100230649-100231320
cg01872324	0.922238	-3.40983	0.00141671	0.912599	0.929564	0.0169648	19	17684869	F	II	GLT25D1	Body	shelf	chr19:17688012-17688373
cg07941938	0.896007	3.40905	0.00141987	0.908685	0.886372	-0.0223127	17	56315750	F	II	LPO	TSS200	opensea
cg12024887	0.0876555	3.40895	0.00142031	0.105687	0.0739514	-0.0317357	19	6737490	F	II	GPR108	1stExon	island	chr19:6737239-6737780
cg16942135	0.724041	-3.40874	0.00142116	0.710048	0.734676	0.0246276	10	712394	F	I	DIP2C	Body	island	chr10:711896-712395
cg06518233	0.926606	-3.40869	0.00142137	0.920442	0.931291	0.0108487	10	102765350	R	II	LZTS2	Body	island	chr10:102765205-102765448
cg20876028	0.915996	-3.40864	0.00142156	0.908191	0.921928	0.0137374	6	151304681	R	I	MTHFD1L	Body	opensea
cg25216662	0.967297	3.40851	0.00142212	0.973424	0.96264	-0.0107842	6	107021926	R	II	RTN4IP1	Body	opensea
cg01488770	0.320695	3.40796	0.00142436	0.345966	0.301489	-0.044477	17	59474078	F	II		IGR	island	chr17:59473060-59483266
cg23390595	0.651837	-3.40779	0.00142508	0.617811	0.677697	0.0598859	7	121953573	F	II		IGR	shelf	chr7:121956543-121957341
cg24193422	0.941885	-3.4077	0.00142543	0.932346	0.949134	0.0167873	18	29409612	F	II	KIAA1012	3'UTR	opensea
cg10311358	0.945835	-3.4074	0.00142666	0.934316	0.954589	0.0202729	14	103969487	F	II	MARK3	Body	opensea
cg09827496	0.86068	-3.4073	0.00142708	0.826349	0.886772	0.0604229	16	89740639	F	II		IGR	opensea
cg17286476	0.897454	-3.40645	0.00143059	0.881166	0.909832	0.0286656	7	157444501	F	II	PTPRN2	Body	shore	chr7:157440024-157442721
cg12114933	0.88457	3.40565	0.00143389	0.906438	0.86795	-0.038488	6	169631139	R	II	THBS2	Body	shore	chr6:169631759-169632823
cg24678095	0.275922	3.4055	0.00143449	0.306277	0.252852	-0.0534253	2	166650882	R	I	GALNT3	TSS200	island	chr2:166649909-166650966
cg22638542	0.937956	3.40507	0.00143628	0.944995	0.932606	-0.0123891	3	42624573	F	II	SEC22C	TSS1500	shore	chr3:42623214-42623872
cg06924233	0.867872	-3.40445	0.00143887	0.848365	0.882698	0.034333	14	97260744	R	II		IGR	shelf	chr14:97263559-97264274
cg06936768	0.0542985	-3.4037	0.00144198	0.0467778	0.0600141	0.0132363	12	49691316	R	II	PRPH	Body	island	chr12:49688873-49691360
cg25015613	0.696635	-3.40363	0.00144223	0.667165	0.719033	0.0518678	11	102664716	R	II	MMP1	Body	opensea
cg01119912	0.956192	3.40298	0.00144496	0.96197	0.951801	-0.0101686	5	150911450	R	II	FAT2	Body	island	chr5:150911152-150911501
cg18593727	0.964299	3.4029	0.00144529	0.969239	0.960545	-0.0086942	3	121380792	F	II	HCLS1	TSS1500	opensea
cg26886909	0.950212	3.40222	0.00144814	0.956968	0.945078	-0.0118901	1	111859751	R	II	CHIA	Body	opensea
cg01894985	0.837165	3.40207	0.00144875	0.861657	0.818551	-0.0431055	3	123589179	F	II	MYLK	5'UTR	opensea
cg04270274	0.0446103	3.40195	0.00144924	0.0473334	0.0425408	-0.00479265	16	58662988	F	II	CNOT1	5'UTR	island	chr16:58662975-58664048
cg03511806	0.114591	3.40137	0.00145166	0.13034	0.102622	-0.0277178	5	66124801	R	II	MAST4	Body	opensea
cg03703839	0.393361	-3.40131	0.00145194	0.350479	0.425951	0.0754724	16	87990084	R	II	BANP	5'UTR	shore	chr16:87991287-87991596
cg16975367	0.902644	3.40077	0.00145418	0.913375	0.894489	-0.0188861	4	8390148	R	II	ACOX3	Body	shore	chr4:8388395-8388671
cg05630800	0.42935	-3.40076	0.00145424	0.39791	0.453244	0.0553342	1	178840298	R	II	ANGPTL1	TSS200	opensea
cg04258696	0.929974	3.40068	0.00145454	0.939067	0.923064	-0.0160027	7	4174567	F	II	SDK1	Body	opensea
cg02020675	0.940217	-3.40032	0.00145606	0.930816	0.947361	0.0165454	14	92786270	F	II		IGR	shelf	chr14:92788913-92789204
cg21972502	0.943313	-3.39964	0.00145891	0.935177	0.949496	0.0143195	5	148829433	F	II		IGR	opensea
cg06589757	0.583805	-3.39918	0.00146087	0.556184	0.604797	0.0486132	10	77300983	R	II		IGR	opensea
cg24337225	0.954594	-3.39911	0.00146114	0.948877	0.958939	0.0100622	20	44259589	R	II	WFDC10A	Body	opensea
cg09253316	0.0496924	3.39896	0.00146176	0.0674476	0.0361984	-0.0312492	1	55007705	R	II		IGR	island	chr1:55007704-55008448
cg06748470	0.946961	3.39843	0.00146401	0.952821	0.942508	-0.0103135	1	65467980	F	I		IGR	shore	chr1:65468272-65468828
cg02967969	0.43047	3.39778	0.00146676	0.476807	0.395253	-0.0815544	11	66443874	F	II	RBM4B	Body	shore	chr11:66444997-66445471
cg05796178	0.85866	-3.39766	0.00146725	0.833328	0.877913	0.0445852	8	20110988	R	II	LZTS1	Body	shelf	chr8:20107432-20107658
cg10960920	0.812367	-3.39763	0.00146739	0.78079	0.836366	0.055576	8	97918321	R	II	PGCP	Body	opensea
cg10284704	0.706899	3.39664	0.00147157	0.746227	0.677009	-0.0692177	15	89628220	F	II		IGR	shelf	chr15:89631546-89632209
cg00846647	0.800475	-3.39568	0.00147564	0.781314	0.815038	0.0337248	17	44060252	R	I	MAPT	Body	island	chr17:44060246-44060530
cg23144123	0.182153	3.39548	0.00147652	0.188522	0.177312	-0.0112095	6	147828073	F	I		IGR	island	chr6:147827913-147828120
cg13703666	0.0834942	3.39539	0.00147688	0.0874965	0.0804525	-0.00704397	11	66115419	F	II	B3GNT1	TSS1500	island	chr11:66114497-66115525
cg14579051	0.70801	-3.39536	0.00147701	0.672725	0.734826	0.0621008	6	71012852	F	II	COL9A1	TSS200	opensea
cg19428444	0.733347	-3.39478	0.0014795	0.70976	0.751273	0.0415128	2	21023690	F	II	C2orf43	TSS1500	shore	chr2:21022564-21022934
cg08544331	0.77243	-3.39471	0.00147976	0.730373	0.804394	0.074022	1	25246922	F	II	RUNX3	Body	opensea
cg10407113	0.363268	3.39442	0.00148103	0.38632	0.345748	-0.0405723	16	71843647	R	II	AP1G1	TSS1500	shore	chr16:71841923-71843101
cg10501177	0.0525682	-3.39433	0.00148138	0.0439442	0.0591225	0.0151783	8	17435088	F	II	PDGFRL	Body	shore	chr8:17434648-17434954
cg14504440	0.943283	3.39335	0.00148558	0.949661	0.938437	-0.0112241	9	108091371	F	II	SLC44A1	Body	opensea
cg18449879	0.770829	-3.39305	0.00148686	0.71997	0.809482	0.0895112	19	16045054	R	II	CYP4F11	1stExon	opensea
cg22989209	0.874923	3.39255	0.001489	0.898021	0.857368	-0.0406531	5	1274847	F	II	TERT	Body	shelf	chr5:1277467-1277713
cg08141862	0.930953	3.39233	0.00148995	0.94018	0.92394	-0.0162397	3	177458423	F	II		IGR	opensea
cg14843129	0.715946	3.39218	0.00149058	0.752763	0.687965	-0.0647976	5	75810564	R	II	IQGAP2	Body	opensea
cg10756457	0.798698	-3.39206	0.00149111	0.769473	0.820909	0.0514366	2	51252301	R	II	NRXN1	Body	shelf	chr2:51254522-51255498
cg14881371	0.39545	-3.39196	0.00149154	0.367691	0.416548	0.0488567	7	64354042	R	II		IGR	shelf	chr7:64349424-64350151
cg02082342	0.674007	-3.39191	0.00149173	0.638003	0.701371	0.0633684	11	124622373	F	II	VSIG2	TSS1500	opensea
cg10332026	0.957639	-3.39135	0.00149417	0.951956	0.961958	0.0100021	1	154520187	R	II	TDRD10	3'UTR	opensea
cg15226766	0.821606	3.39084	0.00149635	0.843099	0.805271	-0.0378285	6	32944477	R	II	BRD2	Body	shelf	chr6:32939275-32940954
cg22836434	0.874839	3.3907	0.00149693	0.893409	0.860726	-0.0326832	11	86014570	F	II	C11orf73	Body	opensea
cg25285236	0.916591	-3.3904	0.00149825	0.904467	0.925805	0.0213381	13	111093888	R	II	COL4A2	Body	shelf	chr13:111090637-111090860
cg09723511	0.894414	-3.38852	0.00150639	0.87627	0.908203	0.0319325	16	66435676	F	II	CDH5	Body	shore	chr16:66436577-66437079
cg00369333	0.662266	-3.38725	0.00151186	0.634679	0.683232	0.0485538	19	54495381	R	II	CACNG6	TSS200	shore	chr19:54496202-54496612
cg25370392	0.877344	3.38721	0.00151204	0.891329	0.866716	-0.024613	6	158285140	F	II	SNX9	Body	opensea
cg01418441	0.0567749	-3.3872	0.00151208	0.0498922	0.0620058	0.0121137	17	7210958	R	II	EIF5A	TSS1500	island	chr17:7210224-7211740
cg07654843	0.912459	-3.38715	0.00151232	0.896063	0.924919	0.0288562	22	26138429	R	II	MYO18B	5'UTR	opensea
cg14673162	0.0894625	3.38663	0.00151459	0.0998294	0.0815837	-0.0182457	5	176074305	R	I	TSPAN17	TSS200	island	chr5:176074138-176074623
cg22928999	0.8818	3.38659	0.00151476	0.90672	0.862861	-0.0438591	2	48046329	R	II	FBXO11	Body	opensea
cg21903221	0.948954	3.38649	0.00151519	0.954841	0.94448	-0.0103614	14	105851981	R	I	PACS2	Body	island	chr14:105851751-105851987
cg00407812	0.914804	-3.38585	0.00151798	0.904075	0.922958	0.0188829	3	159755214	R	II		IGR	shore	chr3:159756632-159756997
cg12633890	0.0443794	3.38577	0.00151832	0.048183	0.0414887	-0.00669435	1	116382096	R	II	NHLH2	5'UTR	island	chr1:116380359-116382364
cg04952599	0.0437318	-3.38531	0.00152034	0.0389919	0.0473341	0.00834217	16	2479381	R	II	CCNF	TSS200	island	chr16:2478686-2479968
cg05707781	0.788841	-3.38506	0.00152142	0.759863	0.810865	0.0510025	3	188464815	F	II	LPP	Body	opensea
cg08499861	0.151701	3.38466	0.00152319	0.169601	0.138097	-0.0315048	6	1555572	F	II		IGR	island	chr6:1555262-1555581
cg25342125	0.801322	-3.38458	0.00152355	0.776899	0.819884	0.0429855	3	191046380	F	II	CCDC50	TSS1500	shore	chr3:191046948-191047710
cg01406203	0.609168	-3.38274	0.00153162	0.558978	0.647313	0.0883352	1	152768267	R	II	LCE1D	TSS1500	opensea
cg12127863	0.781835	-3.38267	0.00153192	0.754555	0.802568	0.0480129	13	100252695	F	II		IGR	opensea
cg21391023	0.189929	3.38245	0.00153287	0.207415	0.176639	-0.0307759	1	92545580	R	II	BTBD8	TSS1500	shore	chr1:92545819-92546480
cg11812071	0.94261	3.38237	0.00153322	0.95548	0.932829	-0.0226503	6	138200097	F	II	TNFAIP3	Body	opensea
cg10467371	0.72523	-3.38221	0.00153395	0.686306	0.754811	0.0685049	6	167560347	R	II		IGR	opensea
cg26484621	0.946503	3.38202	0.00153478	0.952331	0.942074	-0.0102567	16	2816224	F	I	SRRM2	Body	island	chr16:2815575-2816795
cg17660945	0.959084	3.38137	0.00153766	0.967454	0.952722	-0.0147317	3	149511095	F	II	C3orf16	TSS1500	opensea
cg26783481	0.857394	3.38098	0.00153936	0.883859	0.83728	-0.0465792	5	93125895	R	II	FAM172A	Body	opensea
cg03733760	0.193693	-3.37979	0.00154465	0.173697	0.208889	0.0351922	11	69517841	R	II	FGF19	Body	island	chr11:69517840-69519929
cg08698135	0.966535	-3.37961	0.00154545	0.959932	0.971552	0.0116203	11	44625337	F	II	CD82	Body	opensea
cg10515953	0.0436995	-3.37925	0.00154705	0.0398254	0.0466439	0.00681856	10	61666281	R	I	CCDC6	1stExon	island	chr10:61665656-61666794
cg25990494	0.0254662	3.37925	0.00154705	0.0282561	0.023346	-0.00491017	15	72766486	F	I	ARIH1	TSS200	island	chr15:72766260-72767693
cg13149330	0.0236553	-3.37898	0.00154825	0.0195303	0.0267904	0.00726003	1	174968980	R	I	CACYBP	5'UTR	island	chr1:174968490-174969624
cg24037795	0.84481	3.37891	0.00154854	0.867639	0.82746	-0.040179	7	130135262	R	II	MIR335	TSS1500	shelf	chr7:130130739-130133111
cg19743791	0.749677	-3.37875	0.00154925	0.722153	0.770596	0.0484434	19	12863557	R	II	BEST2	1stExon	shore	chr19:12865419-12865825
cg01008004	0.0367098	3.37832	0.00155116	0.0402712	0.0340031	-0.00626802	12	112280697	R	II	C12orf47	Body	island	chr12:112279692-112280714
cg16099169	0.461276	3.37812	0.00155206	0.555948	0.389326	-0.166622	2	106886729	F	II		IGR	island	chr2:106886118-106886738
cg11721953	0.0364008	-3.37788	0.00155314	0.0320383	0.0397164	0.00767808	6	43484627	R	I	YIPF3	5'UTR	island	chr6:43484561-43484887
cg15567237	0.834679	-3.37782	0.00155342	0.807494	0.85534	0.0478469	7	157277418	R	II		IGR	shore	chr7:157276326-157276556
cg10052118	0.175034	3.37754	0.00155464	0.189248	0.16423	-0.0250181	17	53499747	F	II	MMD	TSS1500	shore	chr17:53498243-53499546
cg15827318	0.766548	-3.37701	0.00155703	0.737072	0.78895	0.0518785	5	140252671	R	II	PCDHA6	Body	shore	chr5:140249734-140250949
cg25675477	0.0524535	3.37655	0.00155908	0.0562522	0.0495665	-0.00668568	6	107781010	F	I	PDSS2	TSS1500	island	chr6:107780774-107781409
cg01128794	0.853976	3.37587	0.0015621	0.880719	0.833651	-0.0470676	21	38342168	F	II	HLCS	5'UTR	shelf	chr21:38338384-38338904
cg00445254	0.851467	-3.37537	0.00156434	0.836093	0.863151	0.0270584	19	24184753	R	II		IGR	opensea
cg20686277	0.906327	3.37514	0.0015654	0.915206	0.899578	-0.0156274	1	20238347	R	I	OTUD3	3'UTR	opensea
cg08276221	0.890642	-3.37498	0.0015661	0.868178	0.907715	0.039537	3	63087266	F	II	LOC285401	TSS1500	opensea
cg23912823	0.0287037	-3.37483	0.00156681	0.0239521	0.032315	0.00836283	12	57481903	F	II	NAB2	TSS1500	island	chr12:57480797-57483116
cg00625021	0.0528095	3.37463	0.00156767	0.0567481	0.0498162	-0.00693191	5	75013185	F	II	C5orf37	5'UTR	island	chr5:75012962-75013515
cg15127705	0.953286	-3.37458	0.00156793	0.946508	0.958438	0.0119294	10	31006017	F	II		IGR	opensea
cg00154986	0.892493	3.37422	0.00156956	0.909908	0.879257	-0.0306515	15	90320609	R	II	MESP2	Body	shore	chr15:90319583-90320476
cg09319227	0.931345	3.3736	0.00157232	0.938809	0.925673	-0.013136	16	352684	F	II	AXIN1	Body	shore	chr16:354243-354446
cg11795262	0.779556	-3.37328	0.00157378	0.758815	0.795319	0.0365031	19	19569574	F	II	GATAD2A	5'UTR	opensea
cg16103098	0.810844	3.37279	0.001576	0.860201	0.773332	-0.0868689	14	101192374	R	II	DLK1	TSS1500	shore	chr14:101192851-101193499
cg07534099	0.954939	-3.37168	0.00158103	0.946282	0.961519	0.0152373	4	185377809	F	II	IRF2	5'UTR	island	chr4:185377596-185377810
cg12162530	0.289041	3.37019	0.0015878	0.308617	0.274164	-0.0344536	13	33591783	F	II	KL	Body	shore	chr13:33589928-33591428
cg13708298	0.477898	3.37016	0.00158791	0.507066	0.455731	-0.0513342	6	24900051	R	II	FAM65B	5'UTR	opensea
cg25548984	0.818966	3.36969	0.00159007	0.853333	0.792847	-0.0604869	4	118007342	F	II	TRAM1L1	TSS1500	shore	chr4:118006538-118006859
cg06978270	0.859401	-3.36948	0.00159103	0.834112	0.878621	0.0445089	1	160031653	R	II	KCNJ10	5'UTR	opensea
cg01540203	0.807656	-3.36908	0.00159285	0.785551	0.824455	0.0389048	17	80662407	F	II		IGR	opensea
cg14911689	0.628048	-3.36883	0.00159399	0.564592	0.676275	0.111682	12	739980	F	I	NINJ2	Body	opensea
cg24507457	0.791208	-3.36877	0.00159427	0.775034	0.803501	0.0284673	8	1623483	R	II	DLGAP2	Body	opensea
cg04019011	0.936934	3.36864	0.00159484	0.944756	0.93099	-0.0137658	6	33335152	F	II	LYPLA2P1	TSS1500	opensea
cg26703989	0.9406	-3.3685	0.00159551	0.932954	0.946411	0.0134574	8	143459774	F	II	TSNARE1	5'UTR	opensea
cg00036115	0.0937922	3.36845	0.00159575	0.102888	0.0868795	-0.0160085	12	69080592	F	II	NUP107	TSS200	island	chr12:69080580-69081152
cg19538674	0.918348	-3.36795	0.00159803	0.912697	0.922643	0.00994574	3	39186541	R	I	CSRNP1	Body	island	chr3:39186524-39186730
cg06897120	0.824664	-3.36773	0.00159904	0.813045	0.833495	0.0204494	16	4613204	F	I	LOC342346	Body	opensea
cg11804940	0.830195	-3.36773	0.00159905	0.814153	0.842387	0.028234	12	122402696	F	I	WDR66	Body	opensea
cg00632811	0.145276	-3.36764	0.00159943	0.128453	0.15806	0.0296072	12	108078821	F	II	PWP1	TSS1500	shore	chr12:108079442-108079893
cg14502484	0.148347	-3.36761	0.00159959	0.116314	0.172693	0.0563792	5	1446208	F	I	SLC6A3	TSS1500	island	chr5:1444678-1446648
cg11999939	0.804832	-3.36757	0.00159976	0.780223	0.823535	0.0433121	11	68821415	R	II	TPCN2	Body	opensea
cg06494844	0.856757	-3.36751	0.00160005	0.844001	0.866451	0.0224501	17	77081196	R	I	ENGASE	Body	opensea
cg14534967	0.0403266	3.36736	0.00160075	0.0437722	0.037708	-0.00606414	7	73153139	R	II	ABHD11	1stExon	island	chr7:73152564-73153716
cg17972789	0.885054	-3.36679	0.00160336	0.864095	0.900984	0.0368885	15	70372105	R	II	TLE3	Body	opensea
cg00542775	0.968136	-3.36657	0.00160435	0.965355	0.970249	0.00489408	1	4188710	R	I		IGR	shelf	chr1:4192633-4193243
cg09610084	0.607706	-3.36641	0.0016051	0.562457	0.642095	0.0796383	8	1324787	F	II		IGR	shelf	chr8:1327331-1327547
cg17472052	0.880721	3.36638	0.00160523	0.908795	0.859385	-0.0494106	3	127347536	F	II	PODXL2	TSS1500	shore	chr3:127347682-127348859
cg02415629	0.791911	3.36621	0.00160602	0.819179	0.771187	-0.0479923	2	792364	F	II		IGR	opensea
cg06852293	0.914114	-3.36584	0.0016077	0.905123	0.920948	0.0158251	17	11459507	R	II	SHISA6	Body	shore	chr17:11461071-11461437
cg21919556	0.968888	3.36582	0.00160781	0.975103	0.964164	-0.010939	3	169755036	F	II	GPR160	TSS1500	shore	chr3:169755594-169756847
cg13814738	0.933228	-3.36572	0.00160829	0.924431	0.939913	0.0154829	9	135981772	F	II	RALGDS	Body	opensea
cg00051979	0.0561651	3.36534	0.00161001	0.0609593	0.0525215	-0.00843781	10	95462161	R	II	C10orf4	5'UTR	island	chr10:95462160-95462500
cg02211735	0.761556	-3.36514	0.00161097	0.735763	0.781158	0.0453951	11	5142602	R	II	OR52A4	1stExon	opensea
cg10494758	0.972266	-3.36414	0.00161556	0.966977	0.976285	0.00930824	20	18483073	F	II		IGR	shelf	chr20:18485170-18485580
cg03025013	0.0653801	3.36399	0.00161626	0.0726782	0.0598336	-0.0128446	17	77006186	F	I	CANT1	TSS1500	shore	chr17:77005746-77006106
cg07922154	0.339098	3.36376	0.00161732	0.356471	0.325894	-0.0305771	14	68087339	F	II	ARG2	Body	shore	chr14:68086277-68086957
cg02408538	0.924025	-3.36361	0.00161805	0.912065	0.933115	0.0210496	10	125803767	F	II	CHST15	Body	shore	chr10:125804001-125804379
cg03004426	0.0428181	-3.36351	0.00161851	0.038456	0.0461333	0.00767728	16	53537293	F	II	AKTIP	TSS200	island	chr16:53536501-53537685
cg17676618	0.862109	-3.36343	0.00161887	0.842344	0.877131	0.0347869	10	80563421	F	II		IGR	opensea
cg03692708	0.855712	-3.36338	0.00161912	0.834719	0.871667	0.0369481	21	44908260	R	II		IGR	shelf	chr21:44904961-44905259
cg03015610	0.0636614	3.36265	0.00162248	0.0704168	0.0585274	-0.0118894	16	58163699	F	II	C16orf80	TSS1500	shore	chr16:58162754-58163682
cg04832916	0.913344	-3.36253	0.00162304	0.903164	0.921081	0.0179171	12	121736579	F	I	CAMKK2	TSS1500	shore	chr12:121734045-121735169
cg06189265	0.0664516	-3.36208	0.00162516	0.0579381	0.0729218	0.0149837	1	173837002	F	II	GAS5	Body	shore	chr1:173837172-173837917
cg16132520	0.0481736	-3.36169	0.00162697	0.0442887	0.0511261	0.00683739	7	134143906	R	I	AKR1B1	TSS200	island	chr7:134143115-134144063
cg06099188	0.860699	-3.36159	0.00162743	0.844466	0.873037	0.0285712	15	22992596	F	II	CYFIP1	Body	opensea
cg03899909	0.142687	-3.36151	0.00162781	0.132605	0.150349	0.0177442	5	179159660	F	I	MAML1	TSS200	island	chr5:179159467-179160534
cg18069705	0.75911	3.36139	0.00162836	0.789181	0.736255	-0.052926	4	128754061	F	II	HSPA4L	3'UTR	opensea
cg18099423	0.878344	-3.36126	0.00162894	0.859273	0.892839	0.033566	10	78798272	R	II	KCNMA1	Body	opensea
cg20305368	0.827258	3.36122	0.00162915	0.851973	0.808474	-0.0434993	1	247921825	F	II	OR1C1	TSS200	opensea
cg03638795	0.40789	3.36118	0.00162936	0.430177	0.390952	-0.0392246	11	416499	F	II	SIGIRR	5'UTR	island	chr11:416419-417650
cg22453656	0.823842	-3.36115	0.00162948	0.798958	0.842755	0.0437971	1	15478618	R	II	TMEM51	TSS1500	shore	chr1:15479219-15481471
cg02326328	0.0430047	3.36058	0.00163213	0.04731	0.0397327	-0.00757735	3	183967536	R	I	ALG3	TSS1500	island	chr3:183967304-183967801
cg19983818	0.0332173	-3.36041	0.00163292	0.0299926	0.035668	0.00567549	5	10441822	F	I	ROPN1L	TSS200	island	chr5:10441605-10442512
cg17729668	0.88524	-3.36002	0.00163474	0.866798	0.899255	0.032457	13	30727927	F	II		IGR	opensea
cg08291996	0.147465	3.35992	0.00163521	0.164415	0.134583	-0.0298318	19	58791159	F	II	ZNF8	Body	shore	chr19:58789914-58790972
cg00885546	0.948365	3.35852	0.00164179	0.957605	0.941344	-0.0162613	2	232570262	R	II		IGR	shore	chr2:232571137-232575833
cg01795199	0.97543	3.35833	0.00164268	0.978845	0.972835	-0.00601005	4	1808807	F	I	FGFR3	Body	shore	chr4:1807117-1807522
cg12696259	0.0560952	-3.3577	0.00164568	0.0510924	0.0598972	0.00880486	2	75185645	R	I	POLE4	TSS200	island	chr2:75185567-75186177
cg18855426	0.0601289	3.35659	0.00165092	0.065202	0.0562734	-0.00892854	11	20631935	R	I	SLC6A5	Body	opensea
cg26103719	0.826315	-3.35612	0.00165313	0.801216	0.84539	0.0441744	14	92336250	R	II	FBLN5	3'UTR	opensea
cg21828345	0.209425	3.35549	0.00165609	0.22759	0.19562	-0.0319696	15	68724752	F	II	ITGA11	TSS1500	shore	chr15:68723367-68724691
cg03833097	0.884715	-3.35464	0.00166012	0.864783	0.899864	0.0350817	5	159903998	R	II		IGR	opensea
cg24852565	0.8953	3.35402	0.00166311	0.907544	0.885994	-0.02155	13	44990174	R	I		IGR	opensea
cg07126979	0.819554	-3.35384	0.00166393	0.788809	0.84292	0.0541117	3	127358879	R	II	PODXL2	Body	opensea
cg26794364	0.333475	-3.35364	0.00166488	0.319106	0.344395	0.0252895	3	9691143	R	I	MTMR14	5'UTR	island	chr3:9690966-9691418
cg04295258	0.788156	3.3536	0.00166511	0.80937	0.772032	-0.0373379	1	209600926	R	II	LOC642587	TSS1500	opensea
cg15134649	0.0301847	-3.3532	0.00166702	0.0264796	0.0330006	0.00652099	16	56659336	R	II	MT1E	TSS1500	island	chr16:56659107-56659660
cg22778132	0.0446594	3.35312	0.00166737	0.0486291	0.0416425	-0.00698659	4	186317907	R	I	ANKRD37	1stExon	island	chr4:186317143-186318255
cg01209278	0.0523676	3.35299	0.00166802	0.0566654	0.0491013	-0.00756417	22	29949371	R	II	THOC5	5'UTR	shore	chr22:29949478-29949824
cg24585210	0.64462	-3.35289	0.00166846	0.609425	0.671367	0.0619419	3	107597020	F	II	LOC151658	TSS200	opensea
cg14315805	0.852059	3.35288	0.00166855	0.871638	0.837178	-0.0344598	8	31498947	F	II	NRG1	Body	shore	chr8:31496525-31498346
cg22374268	0.913184	3.35272	0.00166927	0.927488	0.902314	-0.0251743	11	105011637	F	II	CARD18	TSS1500	opensea
cg17667592	0.900514	3.35262	0.00166976	0.916263	0.888544	-0.0277196	11	123496000	R	II		IGR	opensea
cg05961212	0.156871	3.35233	0.00167113	0.170995	0.146136	-0.0248586	3	119298195	R	II	ADPRH	TSS1500	shore	chr3:119298284-119298983
cg08881614	0.914649	3.35222	0.00167169	0.926435	0.905692	-0.0207435	3	51433428	R	II	VPRBP	3'UTR	shelf	chr3:51428412-51429625
cg02674839	0.95518	3.35179	0.00167373	0.960693	0.95099	-0.00970254	3	49227433	F	II	LOC646498	TSS200	opensea
cg13433951	0.866715	-3.35165	0.00167439	0.843889	0.884062	0.040173	1	44087800	F	II	PTPRF	3'UTR	opensea
cg18210221	0.951951	3.35165	0.00167442	0.95595	0.948911	-0.00703932	11	71150315	R	I	DHCR7	Body	shelf	chr11:71146442-71146862
cg08447922	0.949361	-3.35163	0.00167448	0.942064	0.954907	0.0128434	3	183911506	F	II	ABCF3	3'UTR	opensea
cg17997545	0.953608	3.35144	0.0016754	0.963165	0.946345	-0.0168198	7	4899213	R	II	RADIL	Body	shelf	chr7:4901336-4901753
cg08857479	0.109229	3.35083	0.00167832	0.118276	0.102353	-0.0159228	12	54369987	F	II	HOXC11	3'UTR	shore	chr12:54366815-54369103
cg06792065	0.192484	3.35077	0.00167861	0.215843	0.174731	-0.0411122	13	20711179	F	II		IGR	island	chr13:20710925-20711258
cg24728435	0.0383081	3.35066	0.00167917	0.0433588	0.0344695	-0.00888929	1	45140192	F	I	TMEM53	TSS200	island	chr1:45139770-45140584
cg15033776	0.823358	3.35064	0.00167924	0.859146	0.79616	-0.0629852	11	2463739	R	II		IGR	shore	chr11:2465171-2465648
cg26782150	0.46819	-3.35017	0.0016815	0.428827	0.498106	0.0692785	10	664719	F	II	DIP2C	Body	opensea
cg12728461	0.939267	-3.34993	0.00168266	0.931648	0.945057	0.0134093	22	17646245	F	II	CECR4	Body	opensea
cg19816883	0.209532	3.34988	0.00168293	0.217749	0.203287	-0.0144623	17	35296117	F	I	LHX1	Body	island	chr17:35291899-35300875
cg01638529	0.929503	3.3498	0.00168328	0.935893	0.924646	-0.0112467	11	61687964	R	II		IGR	shelf	chr11:61684591-61685216
cg22590062	0.0841297	3.34862	0.00168896	0.090711	0.0791279	-0.011583	17	62658919	F	II	SMURF2	TSS1500	shore	chr17:62657409-62658858
cg13478588	0.735762	-3.34783	0.00169279	0.712088	0.753754	0.0416656	6	31602130	R	II	BAT2	Body	shelf	chr6:31599519-31599761
cg15952990	0.836771	3.34755	0.00169415	0.86738	0.813509	-0.0538716	14	53332248	F	II	FERMT2	Body	opensea
cg13916352	0.924937	3.34751	0.00169433	0.933468	0.918455	-0.0150131	12	129822165	F	II	TMEM132D	Body	opensea
cg27341045	0.0316887	-3.34751	0.00169434	0.0283642	0.0342153	0.00585113	15	75315928	R	I	PPCDC	5'UTR	island	chr15:75315855-75316178
cg00497177	0.916142	-3.34725	0.0016956	0.907057	0.923047	0.0159901	19	5706039	R	II	LONP1	Body	shore	chr19:5707315-5707524
cg11560627	0.948109	-3.34718	0.00169598	0.94106	0.953466	0.0124063	10	71888428	F	II	AIFM2	5'UTR	shelf	chr10:71892092-71892802
cg23641635	0.813265	-3.34697	0.00169698	0.788994	0.831712	0.0427183	1	100319511	F	II	AGL	Body	shelf	chr1:100315420-100316009
cg04890277	0.82422	3.34527	0.00170523	0.842463	0.810355	-0.0321081	7	45125663	R	II	NACAD	Body	shelf	chr7:45127979-45128263
cg01749054	0.953355	-3.34485	0.00170727	0.946462	0.958594	0.0121313	14	101535459	R	II		IGR	shelf	chr14:101531643-101532384
cg26415571	0.0674498	3.34481	0.0017075	0.078458	0.0590835	-0.0193745	1	91172930	R	II		IGR	shore	chr1:91172102-91172771
cg07816556	0.444823	-3.34476	0.00170771	0.412214	0.469606	0.0573923	6	26017280	R	II	HIST1H1A	3'UTR	shelf	chr6:26020671-26021125
cg19110902	0.396586	3.34423	0.0017103	0.426526	0.373832	-0.0526942	6	30698936	R	I	FLOT1	Body	opensea
cg13990351	0.229029	-3.34406	0.00171113	0.183086	0.263947	0.0808607	7	64349133	F	I		IGR	shore	chr7:64349424-64350151
cg08048279	0.0962178	3.34403	0.00171128	0.106557	0.0883604	-0.0181962	11	61128853	F	II	TMEM138	TSS1500	shore	chr11:61129221-61129879
cg17774395	0.888135	-3.34376	0.0017126	0.868697	0.902908	0.0342111	12	131265728	R	II		IGR	opensea
cg03486485	0.341355	-3.34362	0.00171331	0.317154	0.359748	0.0425943	11	14927004	F	I		IGR	island	chr11:14926471-14927770
cg07536328	0.826356	-3.34351	0.00171386	0.802699	0.844335	0.0416366	10	51592253	F	II	TIMM23	3'UTR	opensea
cg05044851	0.0870884	-3.34319	0.0017154	0.0790859	0.0931703	0.0140844	13	33112220	F	II	N4BP2L2	5'UTR	opensea
cg07573020	0.793567	-3.34294	0.00171662	0.76666	0.814016	0.047356	5	14707001	F	II	ANKH	3'UTR	opensea
cg03096543	0.505076	3.34249	0.00171882	0.531716	0.484829	-0.0468873	6	46922555	F	II	GPR116	5'UTR	opensea
cg04309350	0.0358902	-3.34216	0.00172045	0.0330362	0.0380593	0.00502313	8	67341294	F	II	RRS1	5'UTR	island	chr8:67340796-67342111
cg25004507	0.0336114	3.34203	0.0017211	0.0374611	0.0306856	-0.00677552	17	46103991	F	II	COPZ2	Body	shore	chr17:46100797-46102904
cg27428948	0.838894	3.34122	0.00172508	0.867785	0.816936	-0.0508486	1	232761750	F	II		IGR	shelf	chr1:232765088-232766479
cg07938459	0.229432	3.34121	0.00172514	0.245705	0.217065	-0.02864	12	7055586	R	II	PTPN6	TSS200	shore	chr12:7053149-7053927
cg07872007	0.842253	3.3407	0.00172768	0.863436	0.826153	-0.0372827	6	27881242	R	II	OR2B2	TSS1500	opensea
cg23032215	0.772337	-3.34051	0.00172858	0.74127	0.795947	0.0546766	1	71548950	F	II		IGR	shelf	chr1:71546486-71546783
cg08808724	0.495267	-3.3398	0.00173208	0.467024	0.516731	0.0497063	1	9555113	R	II		IGR	shore	chr1:9555379-9555652
cg01777433	0.842023	3.33975	0.00173234	0.872209	0.819082	-0.0531263	5	57875838	F	II		IGR	shelf	chr5:57878725-57879177
cg05114187	0.137114	-3.33961	0.00173303	0.132069	0.140949	0.00887954	7	8008166	R	I	GLCCI1	TSS1500	island	chr7:8008097-8009495
cg13808278	0.937038	3.33897	0.00173621	0.947442	0.929132	-0.0183102	2	228788883	F	II	WDR69	3'UTR	opensea
cg11553245	0.226644	3.33888	0.00173665	0.244169	0.213324	-0.0308449	8	17355443	R	II	SLC7A2	5'UTR	shore	chr8:17354321-17355250
cg09305503	0.738258	-3.33859	0.0017381	0.712378	0.757926	0.0455484	17	9088206	R	I	NTN1	Body	opensea
cg18958844	0.0950652	3.33851	0.00173851	0.107225	0.0858236	-0.0214016	2	55509779	F	II	PRDXDD1P	Body	shore	chr2:55509233-55509720
cg05170452	0.911751	-3.3385	0.00173855	0.895327	0.924233	0.0289061	5	11965372	R	II		IGR	opensea
cg27204616	0.959434	3.33848	0.00173867	0.965697	0.954673	-0.0110245	6	160679391	R	I	SLC22A2	1stExon	island	chr6:160679377-160679701
cg08402572	0.797522	-3.33816	0.00174023	0.767007	0.820713	0.053706	2	97510201	F	II	ANKRD23	TSS1500	opensea
cg14182517	0.584026	-3.33752	0.0017434	0.546664	0.612421	0.0657572	17	9066686	F	I	NTN1	Body	shore	chr17:9066152-9066388
cg11972598	0.9618	-3.33742	0.0017439	0.956441	0.965873	0.00943163	11	601579	R	II	PHRF1	Body	shelf	chr11:597465-597700
cg03083146	0.921427	3.33721	0.00174495	0.938185	0.90869	-0.0294949	6	32781235	F	II	HLA-DOB	Body	opensea
cg13224075	0.963236	3.33675	0.00174727	0.967523	0.959979	-0.00754376	13	30107081	F	I	SLC7A1	Body	opensea
cg27477251	0.799499	-3.33663	0.00174783	0.779234	0.814901	0.0356663	15	31420951	F	II		IGR	opensea
cg16506513	0.899928	3.3366	0.00174798	0.919497	0.885055	-0.0344423	8	91654585	R	II	TMEM64	Body	shelf	chr8:91657389-91658779
cg04452770	0.0619335	-3.33627	0.00174964	0.0527668	0.0689002	0.0161334	12	53267981	R	II		IGR	island	chr12:53267859-53268290
cg13526476	0.923795	-3.3361	0.00175048	0.912959	0.93203	0.0190711	3	39497727	R	II		IGR	opensea
cg26886686	0.940219	-3.3361	0.00175049	0.93281	0.945849	0.0130397	17	76251566	R	II		IGR	shore	chr17:76250252-76250828
cg24714094	0.716137	-3.33606	0.00175072	0.683557	0.740898	0.0573409	22	23467005	R	II	GNAZ	3'UTR	opensea
cg13608034	0.707685	-3.33576	0.00175221	0.680613	0.72826	0.0476468	9	134762160	F	II	MED27	Body	opensea
cg19182046	0.0628685	3.33569	0.00175257	0.0702636	0.0572483	-0.0130153	14	75179862	R	II	FCF1	1stExon	island	chr14:75179629-75179875
cg16658734	0.854776	-3.33566	0.00175271	0.831156	0.872728	0.0415722	16	68401882	R	II	SMPD3	Body	shelf	chr16:68404907-68406273
cg20672465	0.0594308	-3.33521	0.00175496	0.0485153	0.0677266	0.0192112	1	153508596	F	I	S100A6	5'UTR	island	chr1:153508424-153508840
cg16749247	0.0538335	3.33502	0.00175589	0.0574302	0.0511	-0.00633023	5	148961002	R	II	FLJ41603	TSS200	island	chr5:148960797-148961203
cg01112527	0.936399	3.33494	0.00175632	0.943237	0.931202	-0.0120352	2	1479810	F	II	TPO	Body	shore	chr2:1480758-1481631
cg17675288	0.80769	-3.33467	0.00175764	0.791034	0.820349	0.0293148	19	12228482	R	I		IGR	island	chr19:12228444-12228690
cg11154666	0.954988	-3.33438	0.00175913	0.951042	0.957986	0.00694412	6	31599532	R	I	BAT2	Body	island	chr6:31599519-31599761
cg03607729	0.864042	-3.33352	0.00176343	0.841272	0.881347	0.0400751	16	25138698	F	II	LCMT1	Body	opensea
cg19484160	0.0288512	-3.33335	0.0017643	0.0246363	0.0320546	0.00741821	2	20251973	F	II	LAPTM4A	TSS200	shore	chr2:20251040-20251864
cg21644740	0.226799	-3.33283	0.00176693	0.102477	0.321284	0.218807	6	29599248	F	I	GABBR1	Body	shore	chr6:29600192-29600661
cg00731739	0.903158	-3.3327	0.00176756	0.888711	0.914138	0.0254279	7	23220582	F	II	NUPL2	TSS1500	shore	chr7:23221406-23221980
cg20430063	0.0419932	-3.33246	0.00176878	0.0375403	0.0453773	0.00783698	12	65672888	F	II	MSRB3	5'UTR	island	chr12:65672391-65673250
cg17753476	0.91136	-3.33143	0.001774	0.902788	0.917875	0.015087	10	7621949	F	II	ITIH5	Body	island	chr10:7621718-7621950
cg16817826	0.139719	-3.33139	0.00177417	0.121839	0.153307	0.0314687	3	62356323	F	I	FEZF2	Body	island	chr3:62356119-62356378
cg26612563	0.0807529	3.33112	0.00177554	0.0874391	0.0756715	-0.0117676	11	4115769	R	I	RRM1	TSS200	island	chr11:4115689-4116489
cg14575155	0.952444	3.33055	0.00177846	0.95797	0.948244	-0.00972634	9	128998098	F	I		IGR	shore	chr9:128998130-128998426
cg09967973	0.864497	-3.33041	0.00177917	0.851725	0.874203	0.0224774	17	77037916	F	I	C1QTNF1	5'UTR	opensea
cg11293029	0.60695	3.33027	0.00177987	0.635123	0.585539	-0.0495837	15	34630530	R	II	SLC12A6	TSS1500	shore	chr15:34629575-34630396
cg13582959	0.927245	-3.33021	0.00178019	0.917897	0.934349	0.0164525	10	134462849	R	II	INPP5A	Body	shelf	chr10:134460274-134460479
cg09178190	0.0821449	-3.33003	0.00178108	0.0673669	0.0933761	0.0260091	5	140529580	R	II	PCDHB6	TSS1500	shore	chr5:140531157-140532017
cg27034225	0.923132	-3.32919	0.00178536	0.911779	0.93176	0.0199803	14	23757845	R	II		IGR	shelf	chr14:23755121-23755456
cg25341687	0.902487	-3.32891	0.0017868	0.888932	0.912789	0.0238569	1	5540602	F	II		IGR	opensea
cg19647155	0.930763	-3.32875	0.00178761	0.920457	0.938596	0.0181384	6	31854829	R	II	EHMT2	Body	shelf	chr6:31856896-31857104
cg05207184	0.0384747	-3.32832	0.0017898	0.0345887	0.0414281	0.00683936	12	30907599	F	I	CAPRIN2	TSS200	island	chr12:30907359-30908245
cg26600954	0.147371	3.32756	0.00179369	0.153145	0.142983	-0.010162	7	23719792	F	I	C7orf46	5'UTR	island	chr7:23719619-23720006
cg14258250	0.759953	-3.32719	0.00179556	0.725303	0.786286	0.0609824	9	139255778	R	II		IGR	island	chr9:139255523-139256012
cg11097902	0.967377	3.32703	0.00179641	0.972195	0.963715	-0.0084797	11	78820712	F	II	ODZ4	5'UTR	opensea
cg08466517	0.938538	3.32694	0.00179686	0.947375	0.931822	-0.0155521	4	122138632	F	II	TNIP3	TSS1500	opensea
cg20497713	0.919216	3.3265	0.00179914	0.934824	0.907353	-0.0274712	17	8477182	F	II	MYH10	Body	opensea
cg07573078	0.935862	-3.32648	0.00179919	0.926788	0.942758	0.0159699	1	207626214	R	II	CR2	TSS1500	shore	chr1:207627531-207628280
cg12564012	0.572575	-3.32595	0.00180195	0.541306	0.59634	0.0550339	7	3989045	R	II	SDK1	Body	opensea
cg03885664	0.245373	3.32522	0.00180569	0.263189	0.231832	-0.031357	16	56554271	R	II	BBS2	TSS1500	shore	chr16:56553529-56554075
cg11649068	0.0542442	-3.32505	0.00180654	0.0489456	0.0582711	0.00932553	17	34136647	R	I	TAF15	Body	island	chr17:34135878-34137007
cg00962304	0.0428027	3.32469	0.00180844	0.0490424	0.0380605	-0.010982	19	55896449	F	II	RPL28	TSS1500	island	chr19:55895262-55898164
cg13915702	0.0363246	3.32393	0.00181236	0.0410358	0.032744	-0.00829183	2	70142938	F	II	MXD1	Body	island	chr2:70141359-70142939
cg05664039	0.981152	3.32386	0.00181271	0.984087	0.978922	-0.00516474	6	30131755	R	I	TRIM15	1stExon	opensea
cg17386578	0.238324	3.32357	0.00181419	0.254244	0.226225	-0.0280184	6	99394767	F	II	FBXL4	5'UTR	shore	chr6:99395302-99395855
cg23116910	0.916892	-3.32356	0.00181423	0.908847	0.923007	0.0141596	10	134833825	R	II		IGR	shore	chr10:134834676-134835899
cg04790636	0.879475	3.32338	0.00181519	0.893774	0.868608	-0.0251665	3	195924638	R	II	ZDHHC19	3'UTR	opensea
cg05317024	0.937505	3.32262	0.0018191	0.942469	0.933731	-0.008738	7	4800982	R	II	FOXK1	Body	shore	chr7:4801841-4802219
cg23976336	0.888567	-3.3226	0.00181921	0.876074	0.898062	0.0219875	7	8254711	R	II	ICA1	Body	opensea
cg01947695	0.835989	-3.32195	0.00182258	0.81222	0.854053	0.0418329	16	34378069	F	II		IGR	opensea
cg21131402	0.436742	3.3217	0.0018239	0.460771	0.418479	-0.0422926	12	88423891	F	II	C12orf50	TSS1500	opensea
cg07567260	0.0797948	3.32143	0.00182529	0.0917782	0.0706875	-0.0210907	19	6737494	F	II	GPR108	1stExon	island	chr19:6737239-6737780
cg24922596	0.914374	-3.32118	0.00182659	0.904953	0.921534	0.0165807	18	13915573	F	II	MC2R	TSS200	opensea
cg20242070	0.585835	-3.32082	0.00182845	0.5439	0.617706	0.0738064	6	44510570	R	II		IGR	opensea
cg04876606	0.0386684	3.32076	0.0018288	0.0419035	0.0362098	-0.0056937	3	49977596	R	I	RBM6	5'UTR	island	chr3:49977367-49978196
cg09125532	0.943867	3.3206	0.00182962	0.955585	0.934961	-0.020624	1	21676148	F	II		IGR	shelf	chr1:21671360-21672319
cg22387839	0.0828968	3.3204	0.00183067	0.0874304	0.0794513	-0.0079791	7	44613445	F	I	DDX56	1stExon	island	chr7:44613211-44613875
cg13840308	0.933628	-3.32021	0.00183167	0.926098	0.93935	0.0132521	10	14816201	R	II	FAM107B	Body	opensea
cg20127733	0.829257	-3.32011	0.00183217	0.797685	0.853251	0.0555668	10	33635645	R	II		IGR	opensea
cg12374579	0.834417	-3.32004	0.00183252	0.80909	0.853665	0.0445745	17	79970313	R	II	ASPSCR1	Body	shelf	chr17:79966854-79967138
cg07714420	0.586354	-3.31991	0.00183321	0.56237	0.604581	0.0422108	16	85123342	R	II	KIAA0513	3'UTR	opensea
cg06763909	0.0465666	3.3198	0.00183379	0.0503936	0.043658	-0.00673554	10	25306365	F	II	ENKUR	TSS1500	shore	chr10:25305318-25306024
cg07396827	0.872458	3.31944	0.00183568	0.897863	0.853151	-0.0447124	4	184683218	R	II		IGR	shelf	chr4:184679531-184679788
cg18607418	0.0790815	3.31895	0.00183822	0.0868146	0.0732043	-0.0136103	19	15667338	R	II		IGR	opensea
cg11236966	0.942574	3.31863	0.00183994	0.948175	0.938318	-0.00985712	1	245866255	F	II	KIF26B	3'UTR	opensea
cg15773890	0.955392	3.31783	0.00184413	0.963803	0.948999	-0.0148036	6	17259549	R	II		IGR	opensea
cg20207414	0.757946	3.31762	0.00184522	0.795364	0.729508	-0.0658564	12	55423208	R	II	NEUROD4	3'UTR	opensea
cg16713732	0.790124	-3.31756	0.00184551	0.763981	0.809993	0.0460124	3	127325013	R	II	MCM2	Body	shore	chr3:127323457-127324038
cg24251339	0.0614794	3.31719	0.00184745	0.067286	0.0570664	-0.0102196	6	136571565	R	II	FAM54A	TSS200	island	chr6:136571120-136571814
cg08173919	0.840485	-3.31693	0.00184884	0.811449	0.862552	0.0511027	22	51041213	R	II	MAPK8IP2	TSS1500	shore	chr22:51042293-51043422
cg21896766	0.268308	-3.3168	0.00184952	0.249855	0.282332	0.0324767	8	114444395	F	II	CSMD3	Body	shore	chr8:114444826-114445085
cg13998988	0.848703	3.3166	0.00185057	0.871961	0.831027	-0.0409347	14	58063727	R	II	SLC35F4	TSS200	opensea
cg27558312	0.910491	-3.31643	0.00185147	0.898376	0.919697	0.0213208	2	96905102	R	II	LOC285033	TSS1500	opensea
cg07279638	0.945044	3.31592	0.00185417	0.957853	0.935309	-0.0225444	20	61513495	R	II	DIDO1	Body	island	chr20:61512221-61513707
cg12990974	0.0363961	3.3159	0.00185427	0.0428757	0.0314717	-0.011404	17	75085182	R	II	SCARNA16	TSS1500	shore	chr17:75084622-75085085
cg23929628	0.725359	3.31581	0.00185473	0.737556	0.71609	-0.021466	14	74027105	R	I	HEATR4	TSS1500	opensea
cg00618596	0.800145	-3.31564	0.00185563	0.770353	0.822788	0.052435	16	71088536	R	II	HYDIN	Body	opensea
cg02116996	0.957568	3.31521	0.00185794	0.964282	0.952466	-0.011816	6	30126364	F	II	TRIM10	Body	opensea
cg05141867	0.617598	-3.31502	0.00185893	0.587447	0.640512	0.0530653	6	3075352	R	II		IGR	opensea
cg06660174	0.664122	3.3141	0.00186378	0.704196	0.633665	-0.0705307	16	19892831	R	II	GPRC5B	5'UTR	shelf	chr16:19894965-19897156
cg03962783	0.88966	-3.31403	0.00186415	0.872979	0.902337	0.0293574	11	72312062	R	II	PDE2A	Body	opensea
cg17313269	0.897457	3.31394	0.00186467	0.917912	0.881911	-0.0360009	6	25965330	F	II	TRIM38	5'UTR	opensea
cg21554895	0.86934	3.3132	0.00186859	0.88514	0.857331	-0.0278092	13	20703415	R	I		IGR	shore	chr13:20701817-20702634
cg02958004	0.870772	-3.31284	0.00187049	0.857264	0.881039	0.0237746	18	19997969	R	I	CTAGE1	TSS200	opensea
cg12840245	0.924066	3.31261	0.0018717	0.937797	0.913631	-0.0241667	4	30855141	F	II	PCDH7	Body	opensea
cg14768245	0.0814331	-3.31224	0.0018737	0.0730797	0.0877818	0.0147021	11	14926780	F	II		IGR	island	chr11:14926471-14927770
cg09214983	0.0758312	3.312	0.00187499	0.0798162	0.0728026	-0.00701361	16	639689	F	II	RAB40C	TSS1500	island	chr16:638545-640705
cg04275841	0.149624	-3.31194	0.00187532	0.140997	0.156181	0.0151838	7	143105966	R	I	EPHA1	1stExon	opensea
cg01290287	0.701062	3.31174	0.00187634	0.721425	0.685586	-0.0358383	6	134376081	F	II		IGR	opensea
cg05822416	0.125663	-3.31171	0.00187654	0.114626	0.134052	0.0194254	1	235257363	R	I		IGR	opensea
cg25320587	0.944802	-3.31166	0.00187679	0.938344	0.949711	0.011367	6	1684567	R	II	GMDS	Body	opensea
cg00347673	0.942085	-3.31157	0.00187728	0.93362	0.948518	0.0148979	2	163033514	F	II	FAP	Body	opensea
cg15187790	0.723113	-3.31147	0.00187779	0.684971	0.7521	0.0671299	22	48916910	R	II	FAM19A5	Body	opensea
cg15892785	0.232393	-3.31116	0.00187947	0.177667	0.273986	0.0963189	1	6309343	R	I	GPR153	3'UTR	island	chr1:6309163-6310092
cg13245440	0.922627	3.31115	0.00187952	0.936199	0.912313	-0.0238856	1	19990624	R	II	HTR6	TSS1500	shore	chr1:19991146-19992788
cg18736835	0.807712	-3.31089	0.00188091	0.77824	0.830111	0.0518703	2	174719603	R	II		IGR	opensea
cg27049070	0.93429	-3.31076	0.00188161	0.925444	0.941013	0.0155697	8	22426239	F	II	SORBS3	Body	shelf	chr8:22422534-22423702
cg20638582	0.72372	-3.31021	0.00188452	0.700264	0.741546	0.0412812	6	32151457	F	II	AGER	Body	opensea
cg16440442	0.678728	-3.30991	0.00188615	0.656476	0.695639	0.0391639	5	149980671	R	I	SYNPO	1stExon	opensea
cg04337651	0.892278	-3.30984	0.00188652	0.877745	0.903323	0.0255771	2	239344738	F	II	ASB1	Body	shore	chr2:239344401-239344627
cg15358984	0.762339	-3.30932	0.00188931	0.735626	0.782641	0.0470153	12	132845530	F	II	GALNT9	Body	shore	chr12:132845758-132846356
cg04225197	0.906393	-3.30928	0.00188954	0.891996	0.917335	0.0253395	12	56757806	R	II	APOF	TSS1500	shelf	chr12:56753861-56754323
cg22612330	0.902877	3.30902	0.00189094	0.916131	0.892803	-0.0233285	3	114228062	F	II	ZBTB20	5'UTR	opensea
cg02236668	0.0628668	-3.30805	0.00189618	0.0572231	0.067156	0.00993285	1	197115841	F	I	ASPM	TSS200	opensea
cg11422851	0.955489	-3.30779	0.00189754	0.947469	0.961585	0.0141155	8	38508140	R	II		IGR	shore	chr8:38508299-38508748
cg07521506	0.961906	3.30776	0.00189771	0.969252	0.956324	-0.0129284	14	105871880	R	II		IGR	opensea
cg03942086	0.810119	-3.30756	0.00189878	0.78425	0.829779	0.0455286	1	3081481	F	II	PRDM16	Body	shore	chr1:3080934-3081292
cg11891393	0.134274	3.3072	0.00190072	0.148815	0.123223	-0.0255916	6	100911727	F	II	SIM1	TSS200	shore	chr6:100912071-100913337
cg15952840	0.634006	-3.30687	0.00190254	0.604532	0.656407	0.0518753	8	11451312	F	II		IGR	opensea
cg21857190	0.943065	3.30651	0.00190449	0.952546	0.935859	-0.016687	2	217913299	R	II		IGR	opensea
cg20981402	0.0410248	3.30594	0.00190759	0.0459669	0.0372687	-0.0086982	11	34072820	F	II	CAPRIN1	TSS1500	shore	chr11:34072986-34074703
cg08522784	0.934404	-3.30579	0.00190839	0.926895	0.940111	0.0132154	6	38060312	F	II	ZFAND3	Body	opensea
cg19304507	0.108747	3.30536	0.00191074	0.12158	0.0989948	-0.0225849	22	30278992	R	II	MTMR3	TSS200	island	chr22:30278978-30279858
cg26172385	0.0273016	-3.30489	0.00191326	0.0244906	0.029438	0.00494742	10	120840446	F	I	EIF3A	TSS200	island	chr10:120839592-120840480
cg01882930	0.708067	-3.30473	0.00191416	0.677242	0.731494	0.0542516	22	39713008	R	II	RPL3	Body	shelf	chr22:39715473-39715945
cg14095795	0.914404	3.30471	0.00191424	0.930962	0.901819	-0.0291432	11	129122128	R	II		IGR	opensea
cg20131581	0.76717	-3.30471	0.00191427	0.731571	0.794225	0.062654	8	23787859	R	II		IGR	opensea
cg27063572	0.718072	-3.30455	0.00191511	0.688781	0.740332	0.0515507	11	130607728	F	II		IGR	opensea
cg03919836	0.0743614	-3.30405	0.00191787	0.0704051	0.0773682	0.00696308	16	58426331	R	I	GINS3	5'UTR	island	chr16:58426183-58426865
cg24828496	0.912534	3.30399	0.00191818	0.931584	0.898056	-0.0335275	2	163009887	R	II	GCG	TSS1500	opensea
cg00487780	0.02668	-3.30339	0.00192142	0.0229006	0.0295523	0.0066517	19	41816298	R	I	CCDC97	Body	island	chr19:41816025-41816350
cg12031031	0.923441	-3.30317	0.00192266	0.913153	0.93126	0.0181074	12	103980882	R	II	STAB2	TSS200	opensea
cg09615056	0.48697	-3.30276	0.00192491	0.459371	0.507945	0.0485737	16	1478718	F	I	C16orf91	Body	island	chr16:1478221-1478812
cg20667709	0.66629	3.30255	0.00192602	0.685225	0.6519	-0.0333253	2	237016425	F	I	AGAP1	Body	opensea
cg00815832	0.618795	-3.30194	0.00192936	0.566868	0.658259	0.0913916	1	228658973	F	II		IGR	island	chr1:228658937-228659152
cg10426076	0.85688	3.30127	0.00193307	0.885677	0.834994	-0.0506829	11	57158282	F	II	PRG2	TSS200	opensea
cg12703333	0.871327	-3.30083	0.0019355	0.851368	0.886496	0.0351275	10	76962548	R	II		IGR	opensea
cg19342764	0.0231375	-3.30082	0.00193551	0.0187058	0.0265056	0.0077997	19	53935265	R	I	ZNF761	5'UTR	island	chr19:53935089-53935291
cg21540775	0.0788168	-3.30075	0.00193592	0.0694284	0.085952	0.0165235	12	99038699	F	I	APAF1	TSS1500	island	chr12:99038272-99039483
cg27103585	0.856286	3.3005	0.00193729	0.881993	0.836748	-0.0452448	22	17955274	F	II	CECR2	TSS1500	opensea
cg03990327	0.794441	-3.30039	0.00193789	0.766249	0.815867	0.0496183	4	124425501	F	II		IGR	shore	chr4:124426780-124427157
cg22126032	0.0514971	-3.30023	0.0019388	0.047685	0.0543943	0.00670934	7	116166529	R	II	CAV1	Body	island	chr7:116164703-116166735
cg27510503	0.296909	3.29965	0.00194198	0.306452	0.289656	-0.0167968	22	22012035	F	I		IGR	island	chr22:22011565-22012516
cg16854533	0.830798	-3.29919	0.00194454	0.806204	0.849489	0.0432845	3	133727885	R	II	SLCO2A1	Body	opensea
cg21168038	0.942421	-3.29877	0.00194681	0.935215	0.947898	0.012683	9	131595708	F	II	CCBL1	3'UTR	shelf	chr9:131591751-131592246
cg03790312	0.94	3.29874	0.00194702	0.949192	0.933014	-0.0161779	3	116437373	R	II		IGR	opensea
cg03602013	0.124851	3.29871	0.00194717	0.135514	0.116747	-0.0187664	11	82612022	F	II	C11orf82	TSS1500	shore	chr11:82612259-82612844
cg15458254	0.831772	3.29858	0.0019479	0.866363	0.805483	-0.06088	19	46545605	F	II	IGFL4	TSS1500	opensea
cg18909903	0.69344	-3.29852	0.0019482	0.668746	0.712209	0.0434631	17	1634335	R	II	WDR81	Body	shelf	chr17:1637053-1637492
cg18596621	0.556101	-3.29847	0.0019485	0.519243	0.584114	0.0648705	17	65471321	R	II	PITPNC1	Body	opensea
cg16787483	0.88967	-3.29838	0.00194901	0.867812	0.906281	0.0384696	13	88328251	R	II	SLITRK5	Body	shore	chr13:88329394-88329885
cg27441058	0.0346271	-3.29788	0.00195174	0.0309513	0.0374207	0.00646935	12	94496213	R	II		IGR	island	chr12:94495833-94496230
cg14338062	0.945759	-3.29776	0.00195242	0.941056	0.949333	0.00827702	12	57883279	F	II	MARS	Body	shore	chr12:57881750-57882035
cg19077854	0.790053	-3.29769	0.00195281	0.760102	0.812816	0.0527135	5	122220652	F	II	SNX24	Body	opensea
cg21769600	0.0460164	3.29753	0.00195369	0.0496336	0.0432673	-0.00636631	11	95522144	F	I	CEP57	TSS1500	shore	chr11:95522460-95524043
cg18537617	0.939663	-3.29565	0.00196414	0.93285	0.94484	0.01199	5	156729852	R	II	CYFIP2	Body	opensea
cg24776480	0.714215	-3.29384	0.00197427	0.680587	0.739773	0.0591858	1	2066446	F	II	PRKCZ	5'UTR	island	chr1:2066367-2066666
cg00766497	0.737056	-3.2934	0.00197674	0.709112	0.758294	0.0491814	7	2148973	R	II	MAD1L1	Body	opensea
cg14751503	0.127586	3.29259	0.00198127	0.139308	0.118678	-0.0206295	11	8008354	R	II	EIF3F	TSS1500	shore	chr11:8009047-8009251
cg27068996	0.940065	-3.29243	0.00198216	0.931567	0.946523	0.0149559	19	51513883	F	II	KLK9	TSS1500	opensea
cg23137569	0.0296944	-3.29216	0.00198372	0.0270223	0.0317251	0.00470282	14	54955960	R	II	GMFB	TSS1500	shore	chr14:54955388-54955831
cg11562147	0.885009	-3.29189	0.00198523	0.879174	0.889444	0.0102701	6	36303570	R	I	C6orf222	5'UTR	opensea
cg12861503	0.275702	3.29161	0.00198683	0.289109	0.265513	-0.023596	13	52734071	F	II	NEK3	TSS1500	shore	chr13:52733378-52733861
cg19872890	0.888022	-3.29135	0.00198828	0.873723	0.898889	0.0251666	12	80387345	F	I		IGR	opensea
cg10272968	0.0858921	3.29124	0.00198886	0.0942334	0.0795526	-0.0146808	19	2611105	R	II	GNG7	5'UTR	island	chr19:2610947-2611464
cg05184016	0.955377	-3.29097	0.00199043	0.951375	0.958418	0.00704273	7	149543136	F	I	ZNF862	Body	opensea
cg03397616	0.848472	3.29065	0.00199224	0.869257	0.832675	-0.0365819	11	114577322	R	II	FAM55B	Body	opensea
cg16541026	0.343838	3.29019	0.00199482	0.364916	0.32782	-0.0370959	3	49026934	R	II	P4HTM	TSS1500	shore	chr3:49027116-49028356
cg20953400	0.0365392	3.28997	0.00199605	0.0399938	0.0339136	-0.0060802	4	44680120	R	II	GUF1	TSS1500	shore	chr4:44680343-44680741
cg01089602	0.607399	-3.28996	0.00199611	0.58084	0.627584	0.0467441	13	113760101	F	II	F7	TSS200	shore	chr13:113761566-113765534
cg01055075	0.764447	-3.28984	0.00199681	0.73048	0.790262	0.0597821	7	1877955	R	II	MAD1L1	Body	shelf	chr7:1881181-1881391
cg02844341	0.0341112	3.28976	0.00199727	0.0372373	0.0317354	-0.0055019	7	116593761	R	II	ST7OT4	TSS200	shore	chr7:116593880-116594325
cg13002454	0.892728	-3.2896	0.00199819	0.876854	0.904792	0.0279382	5	81133592	R	II		IGR	opensea
cg00552696	0.753533	-3.28957	0.00199836	0.718922	0.779836	0.0609136	10	29195190	F	II		IGR	opensea
cg09377572	0.82534	-3.28951	0.00199867	0.800034	0.844572	0.0445379	19	48220075	F	II	EHD2	Body	island	chr19:48219831-48220298
cg02192228	0.270588	3.28948	0.00199887	0.292218	0.25415	-0.0380682	3	8809536	R	II	OXTR	Body	island	chr3:8808961-8811280
cg03202738	0.0352672	-3.28916	0.00200064	0.031583	0.0380672	0.0064842	4	156129735	R	II	NPY2R	TSS200	island	chr4:156129168-156130209
cg03855973	0.94787	3.28912	0.00200087	0.955013	0.942441	-0.0125718	6	76315197	F	II	SENP6	Body	shelf	chr6:76311330-76312563
cg02930242	0.0255988	-3.28901	0.00200153	0.0220878	0.0282672	0.00617936	4	1004110	F	I	FGFRL1	TSS1500	island	chr4:1003106-1005455
cg20112838	0.0900079	-3.28885	0.00200243	0.0829437	0.0953767	0.0124331	19	17797656	F	I	UNC13A	Body	island	chr19:17797530-17797748
cg16439823	0.107901	3.28878	0.00200283	0.120124	0.0986115	-0.0215127	15	90728020	R	II	SEMA4B	TSS200	island	chr15:90727879-90728570
cg04924454	0.82663	3.28783	0.00200821	0.860988	0.800518	-0.0604691	7	26327799	F	II		IGR	shelf	chr7:26331463-26331944
cg16909341	0.732937	3.28756	0.00200973	0.762295	0.710625	-0.05167	9	130157113	R	II		IGR	shore	chr9:130158774-130159057
cg18013419	0.702703	-3.2874	0.00201069	0.681277	0.718986	0.0377088	17	80995372	R	II	B3GNTL1	Body	shore	chr17:80997085-80997507
cg10960354	0.919461	-3.28722	0.00201168	0.912743	0.924567	0.0118237	3	195536834	F	II	MUC4	Body	opensea
cg06569947	0.956398	3.28676	0.00201434	0.963283	0.951166	-0.0121168	13	114126889	F	II	DCUN1D2	Body	opensea
cg09843874	0.0592079	-3.2858	0.00201982	0.0518104	0.0648301	0.0130196	19	51162513	F	II		IGR	island	chr19:51161923-51162514
cg27306986	0.901967	-3.28572	0.0020203	0.883877	0.915716	0.0318391	2	74735907	F	II	PCGF1	TSS1500	shore	chr2:74734322-74735273
cg13496915	0.838562	-3.28556	0.00202118	0.812746	0.858182	0.0454361	14	34247003	R	II	NPAS3	Body	opensea
cg10297617	0.697562	-3.28545	0.00202183	0.652442	0.731853	0.0794107	14	91610405	F	II	C14orf159	5'UTR	opensea
cg25580825	0.692372	-3.28525	0.00202295	0.661741	0.715651	0.0539102	19	10116808	F	II	COL5A3	Body	shelf	chr19:10120750-10121231
cg18260343	0.0363479	-3.28485	0.00202526	0.0323213	0.0394081	0.00708674	3	50606637	F	II	HEMK1	TSS1500	island	chr3:50606345-50606972
cg20387087	0.888935	3.28395	0.00203045	0.89707	0.882753	-0.0143168	15	96678806	R	I		IGR	opensea
cg11867599	0.120926	3.28375	0.00203157	0.128474	0.11519	-0.0132845	4	128887130	F	I	MFSD8	5'UTR	shore	chr4:128886004-128886971
cg14160433	0.902053	3.28367	0.00203204	0.92545	0.884272	-0.0411778	9	138749560	R	II	CAMSAP1	Body	opensea
cg10434482	0.161635	-3.28361	0.0020324	0.153714	0.167655	0.013941	10	7708279	R	I	ITIH5	Body	opensea
cg07354124	0.0619326	3.28356	0.00203266	0.0661558	0.0587229	-0.00743289	12	106695998	F	I	TCP11L2	TSS1500	shore	chr12:106696232-106697199
cg16777620	0.072908	3.28345	0.00203331	0.0775971	0.0693443	-0.00825286	3	11761382	R	I	VGLL4	5'UTR	island	chr3:11760638-11762078
cg24592043	0.829236	-3.28265	0.0020379	0.808929	0.844669	0.03574	5	134990707	R	II	LOC340074	TSS1500	opensea
cg02587606	0.77095	-3.28179	0.00204288	0.735993	0.797517	0.0615239	10	77352231	R	II		IGR	opensea
cg25273936	0.960315	3.28053	0.00205018	0.965552	0.956335	-0.0092166	12	6421474	F	II	PLEKHG6	TSS1500	shore	chr12:6419603-6420024
cg11237362	0.699421	-3.28049	0.00205042	0.674981	0.717995	0.0430139	1	94888188	F	II	ABCD3	Body	shelf	chr1:94883525-94884402
cg05355684	0.949356	-3.28023	0.00205194	0.939618	0.956757	0.0171393	16	88720379	F	II	MVD	Body	shore	chr16:88721517-88722066
cg25717917	0.764705	-3.27999	0.00205333	0.737142	0.785652	0.0485099	3	9989555	R	II	PRRT3	Body	island	chr3:9987895-9989619
cg00439267	0.160627	3.27998	0.00205339	0.165558	0.15688	-0.00867785	11	71935881	F	I	INPPL1	1stExon	island	chr11:71934247-71936321
cg00417576	0.656031	3.27983	0.0020543	0.684501	0.634394	-0.0501066	11	14535610	R	II	PSMA1	Body	opensea
cg16110823	0.927767	-3.27962	0.00205547	0.918888	0.934514	0.0156258	1	26131893	R	II	SEPN1	Body	opensea
cg05403689	0.87813	-3.27958	0.0020557	0.860688	0.891386	0.0306988	12	89748932	R	II		IGR	shore	chr12:89745168-89748144
cg02928840	0.958678	-3.27956	0.00205585	0.951111	0.964429	0.0133178	1	208218075	F	II	PLXNA2	Body	opensea
cg07478245	0.901507	-3.27941	0.00205671	0.891782	0.908898	0.017116	16	84065247	F	II	SLC38A8	Body	opensea
cg03193299	0.535519	-3.27919	0.00205799	0.504825	0.558846	0.0540213	4	1167239	F	II	LOC100130872-SPON2	Body	shore	chr4:1164515-1166582
cg06335869	0.872893	3.27875	0.00206054	0.894062	0.856806	-0.0372559	2	71048912	F	II	CLEC4F	TSS1500	opensea
cg02962318	0.0509188	-3.27853	0.00206185	0.0462224	0.0544881	0.00826566	11	105893221	F	II	KIAA1826	TSS1500	shore	chr11:105892725-105892952
cg08329931	0.699156	-3.27835	0.0020629	0.673185	0.718894	0.0457096	13	114886770	F	II	RASA3	Body	opensea
cg20117162	0.0467806	-3.2782	0.00206379	0.04395	0.0489319	0.00498189	17	53046268	F	II	COX11	TSS1500	island	chr17:53045603-53046368
cg24616296	0.848785	-3.2779	0.00206555	0.823127	0.868286	0.0451594	11	92597242	F	II	FAT3	Body	shelf	chr11:92599941-92600345
cg17648878	0.970327	3.27773	0.0020665	0.974741	0.966973	-0.00776765	12	68052074	R	II	DYRK2	Body	opensea
cg06573644	0.185335	-3.2772	0.0020696	0.164906	0.20086	0.0359542	3	12329101	F	I	PPARG	TSS1500	island	chr3:12328994-12329227
cg08511886	0.653516	3.27692	0.00207125	0.676804	0.635817	-0.0409861	16	60233305	F	I		IGR	opensea
cg06740963	0.0293532	-3.27677	0.00207214	0.0262436	0.0317164	0.00547284	16	2827348	F	I	TCEB2	TSS200	island	chr16:2826761-2827795
cg25729094	0.971828	3.27645	0.00207401	0.977421	0.967578	-0.00984298	13	45526142	R	II	NUFIP1	Body	opensea
cg20859099	0.95961	-3.27597	0.00207686	0.954745	0.963308	0.00856262	2	240082138	R	II	HDAC4	Body	opensea
cg07379000	0.0563993	-3.27588	0.00207736	0.0518626	0.0598471	0.0079845	17	76183357	R	II	AFMID	TSS200	island	chr17:76183077-76183449
cg20149780	0.820297	3.2754	0.00208023	0.845875	0.800858	-0.045017	1	15751063	F	I	EFHD2	Body	opensea
cg09716807	0.507967	3.27514	0.00208176	0.529037	0.491954	-0.0370831	5	574169	R	I		IGR	opensea
cg08130814	0.65655	-3.27483	0.00208357	0.623338	0.681791	0.0584523	8	6456465	F	II	MCPH1	Body	opensea
cg25692451	0.901819	-3.27438	0.00208623	0.886351	0.913575	0.0272236	4	78035411	R	II		IGR	shore	chr4:78034327-78034589
cg01000812	0.803615	-3.27426	0.0020869	0.778573	0.822647	0.044074	20	2796844	R	II	LOC100288797	TSS200	opensea
cg13196434	0.726103	-3.27381	0.00208958	0.706786	0.740784	0.0339979	7	1254381	R	II		IGR	shelf	chr7:1250826-1251141
cg06730409	0.965388	-3.27362	0.00209073	0.959914	0.969547	0.00963297	7	50202657	R	II		IGR	shelf	chr7:50198771-50198986
cg16102778	0.954933	3.2736	0.00209085	0.962887	0.948888	-0.0139997	6	30163098	F	II	TRIM26	Body	opensea
cg24773493	0.930191	-3.27355	0.00209115	0.920623	0.937463	0.0168395	5	36154983	F	II	SKP2	Body	shelf	chr5:36151497-36152379
cg05284631	0.912703	-3.27282	0.00209546	0.900118	0.922268	0.0221504	19	36734986	F	II		IGR	shore	chr19:36736021-36736884
cg25754228	0.0641146	3.27207	0.0020999	0.0716457	0.0583909	-0.0132549	11	118972890	F	I	DPAGT1	TSS200	shore	chr11:118972181-118972409
cg04384914	0.95942	3.27196	0.00210054	0.967177	0.953524	-0.0136527	14	68759670	R	II	RAD51L1	Body	opensea
cg25718467	0.212899	-3.27141	0.00210385	0.188486	0.231453	0.0429667	15	37172509	R	I	LOC145845	Body	island	chr15:37172473-37173018
cg05647431	0.940865	3.27122	0.00210494	0.949687	0.934161	-0.0155267	2	241971306	F	II	SNED1	Body	shelf	chr2:241974906-241975143
cg11329482	0.963294	-3.27106	0.00210589	0.957768	0.967493	0.00972449	12	91493337	R	II		IGR	opensea
cg24560920	0.909248	3.27058	0.00210876	0.922154	0.89944	-0.0227139	2	179344387	F	II	FKBP7	TSS1500	shore	chr2:179344852-179345483
cg03834286	0.143124	3.27041	0.0021098	0.158023	0.131801	-0.0262226	5	3590482	R	II		IGR	shore	chr5:3590644-3592000
cg09940675	0.930227	-3.27037	0.00211004	0.920361	0.937724	0.0173631	1	54742754	R	II	SSBP3	Body	opensea
cg06830702	0.0343196	3.27005	0.00211192	0.0392949	0.0305384	-0.00875647	17	46894486	F	I	TTLL6	TSS200	island	chr17:46894293-46894809
cg06670039	0.8616	3.26998	0.00211232	0.884674	0.844064	-0.0406094	16	12530246	R	I	SNX29	Body	opensea
cg17959129	0.944945	-3.2697	0.002114	0.936091	0.951674	0.0155825	7	92382963	F	II	CDK6	Body	opensea
cg21982490	0.950569	3.26917	0.0021172	0.957297	0.945456	-0.011841	5	124845866	F	II		IGR	opensea
cg25046274	0.947304	3.26893	0.00211861	0.957915	0.93924	-0.0186758	4	8113095	F	II	ABLIM2	Body	opensea
cg25148282	0.852452	-3.26891	0.00211876	0.826456	0.872209	0.0457525	17	56561060	R	II	HSF5	Body	shelf	chr17:56564854-56565891
cg24480765	0.887469	-3.26865	0.0021203	0.877801	0.894817	0.0170154	11	50227079	R	I		IGR	island	chr11:50227031-50227326
cg24254937	0.728301	-3.26833	0.00212225	0.698744	0.750764	0.0520201	1	23858301	F	II	E2F2	TSS1500	shore	chr1:23857033-23858089
cg11433319	0.0626354	-3.26824	0.00212277	0.0524495	0.0703767	0.0179272	21	19617873	R	I	CHODL	Body	island	chr21:19617098-19617874
cg08447658	0.0591245	-3.26734	0.00212817	0.0484489	0.067238	0.0187892	4	1339912	R	I	KIAA1530	TSS1500	shore	chr4:1340107-1341471
cg09246390	0.819091	-3.26733	0.00212823	0.789062	0.841913	0.0528515	6	46130814	F	II	ENPP5	Body	opensea
cg01039898	0.942526	-3.26719	0.00212909	0.936913	0.946792	0.00987876	8	144145119	F	II		IGR	opensea
cg13078911	0.709032	-3.26713	0.00212944	0.689321	0.724013	0.0346922	2	44393479	F	I		IGR	shore	chr2:44394983-44396629
cg19719312	0.0981732	3.26699	0.00213031	0.11311	0.0868215	-0.0262882	19	12605925	R	II	ZNF709	5'UTR	shore	chr19:12606182-12606730
cg03828193	0.718304	3.26653	0.00213303	0.752485	0.692328	-0.0601572	17	80622941	F	II	RAB40B	Body	shore	chr17:80621841-80622060
cg06849719	0.0408819	-3.2663	0.00213445	0.0327184	0.0470861	0.0143677	1	205399945	F	I		IGR	opensea
cg04244535	0.14733	3.26619	0.00213509	0.153732	0.142465	-0.0112662	14	23236155	R	I	OXA1L	Body	island	chr14:23235774-23236578
cg11286122	0.898831	-3.26584	0.00213719	0.880256	0.912948	0.0326919	11	118477406	R	II	PHLDB1	5'UTR	shore	chr11:118478235-118481896
cg24527881	0.571293	-3.26553	0.00213907	0.516407	0.613007	0.0966001	1	45187630	R	II	C1orf228	Body	shelf	chr1:45189705-45190558
cg00763223	0.905306	-3.26544	0.00213963	0.894857	0.913247	0.0183896	1	58257201	R	II	DAB1	5'UTR	opensea
cg17866734	0.0632541	3.26509	0.00214177	0.0667592	0.0605902	-0.00616899	6	43484657	F	II	YIPF3	5'UTR	island	chr6:43484561-43484887
cg25192855	0.251628	-3.26457	0.00214493	0.222344	0.273884	0.0515397	1	209979283	F	I	IRF6	5'UTR	shore	chr1:209979316-209979666
cg01185766	0.332999	3.2642	0.00214718	0.360261	0.31228	-0.0479805	16	6033648	R	II		IGR	opensea
cg06079710	0.124425	3.26385	0.00214925	0.139011	0.11334	-0.0256711	10	90343285	R	II	RNLS	TSS1500	shore	chr10:90342528-90343221
cg12219707	0.822514	-3.2638	0.00214956	0.78377	0.85196	0.0681904	11	77033664	F	II	PAK1	3'UTR	opensea
cg19240569	0.779072	-3.26364	0.00215056	0.753134	0.798785	0.0456506	11	63331821	R	II	HRASLS2	TSS1500	opensea
cg02283436	0.0299729	-3.26355	0.00215112	0.0261844	0.0328521	0.00666769	16	4674677	R	II	MGRN1	TSS200	shore	chr16:4674706-4675453
cg01693423	0.962149	3.26315	0.00215353	0.967107	0.958381	-0.00872596	13	43714875	F	II		IGR	opensea
cg07500433	0.0413025	-3.26312	0.0021537	0.0377431	0.0440076	0.0062645	5	63986130	R	II	FAM159B	TSS200	shore	chr5:63986189-63986974
cg06492521	0.755988	-3.26237	0.00215828	0.723517	0.780667	0.0571501	10	532357	F	II	DIP2C	Body	shore	chr10:530713-531099
cg18213043	0.795256	-3.26225	0.00215898	0.785361	0.802775	0.0174143	13	76764376	R	I		IGR	opensea
cg21101652	0.934889	3.26204	0.0021603	0.945175	0.927072	-0.0181027	1	29535670	R	II	MECR	Body	opensea
cg23261107	0.438745	3.26164	0.00216272	0.474128	0.411854	-0.0622742	7	22602895	R	II		IGR	opensea
cg23588360	0.741851	-3.2616	0.00216301	0.701198	0.772747	0.0715491	20	59545914	F	II		IGR	shelf	chr20:59542508-59542739
cg10013998	0.860847	3.26157	0.00216317	0.880301	0.846061	-0.0342399	16	85120012	R	II	KIAA0513	Body	opensea
cg07504127	0.80386	3.26134	0.00216454	0.831109	0.783151	-0.0479578	11	113650169	F	II	CLDN25	TSS1500	opensea
cg00407062	0.887349	3.26068	0.00216861	0.903661	0.874953	-0.0287076	9	130964374	R	II	CIZ1	5'UTR	shore	chr9:130965464-130966516
cg00791548	0.812571	-3.26066	0.00216874	0.786496	0.832387	0.0458912	2	30966534	R	II	CAPN13	Body	opensea
cg02224755	0.859856	3.26039	0.00217039	0.872507	0.850241	-0.022266	16	1608969	F	II	IFT140	Body	shelf	chr16:1604964-1605345
cg19509763	0.113161	-3.26014	0.00217195	0.103837	0.120248	0.0164108	14	50320632	F	I	SDCCAG1	TSS1500	shore	chr14:50319426-50319632
cg09657538	0.0731729	3.25925	0.00217736	0.0779788	0.0695203	-0.0084585	4	89445094	R	II	PIGY	TSS200	shore	chr4:89444407-89445055
cg22262152	0.9517	3.25925	0.00217739	0.95697	0.947695	-0.00927487	8	103563698	F	II	ODF1	TSS200	opensea
cg04055211	0.872911	-3.25887	0.00217971	0.854448	0.886944	0.0324958	11	2459151	R	II		IGR	opensea
cg22259932	0.102206	3.25796	0.00218534	0.107409	0.098252	-0.00915722	22	30162890	F	I	UCRC	TSS1500	island	chr22:30162836-30163532
cg03586847	0.837855	3.25759	0.00218761	0.845885	0.831752	-0.0141327	1	40726012	F	I	ZMPSTE24	Body	shelf	chr1:40723386-40723698
cg04421523	0.946319	3.25736	0.00218903	0.953642	0.940754	-0.0128875	6	12083035	F	II	HIVEP1	Body	opensea
cg00977842	0.842199	-3.25713	0.00219044	0.818156	0.860472	0.0423166	10	82050793	F	II	MAT1A	TSS1500	opensea
cg23331484	0.279619	-3.25712	0.00219051	0.248941	0.302934	0.0539924	19	33718148	F	I	SLC7A10	TSS1500	shore	chr19:33716312-33716751
cg04487827	0.960767	3.25709	0.00219069	0.968529	0.954867	-0.0136617	1	44434389	R	II	DPH2	TSS1500	shore	chr1:44435409-44436114
cg14311538	0.953979	3.25567	0.00219949	0.95682	0.95182	-0.00500003	9	139348775	R	I	SEC16A	Body	shore	chr9:139349523-139349805
cg26845430	0.882098	-3.25557	0.00220015	0.858687	0.89989	0.0412027	10	72384603	F	II		IGR	opensea
cg03992192	0.886014	3.25553	0.00220038	0.902292	0.873642	-0.0286508	10	64501913	F	I		IGR	opensea
cg09132500	0.100145	3.25552	0.00220046	0.110399	0.0923512	-0.0180477	16	3156381	R	II		IGR	island	chr16:3156249-3156889
cg06087537	0.0407914	-3.25547	0.00220074	0.0358833	0.0445215	0.00863829	9	36401074	F	I	RNF38	TSS200	island	chr9:36400251-36401327
cg16451872	0.0863688	3.2552	0.00220239	0.0977741	0.0777008	-0.0200733	15	25684818	R	II	UBE3A	TSS1500	shore	chr15:25683348-25684415
cg08282747	0.923189	3.25503	0.00220345	0.931589	0.916806	-0.014784	15	25019778	R	II		IGR	shore	chr15:25018174-25018533
cg10790181	0.933644	3.25489	0.00220434	0.938677	0.92982	-0.00885696	10	2776004	R	I		IGR	opensea
cg27591155	0.887829	-3.25488	0.00220442	0.873242	0.898916	0.0256743	10	131638584	F	II	EBF3	Body	island	chr10:131638564-131638840
cg24617741	0.928767	3.25456	0.00220637	0.943725	0.917399	-0.0263263	21	29910762	F	II	NCRNA00161	TSS1500	opensea
cg10904740	0.510506	-3.25453	0.00220657	0.47426	0.538053	0.0637929	5	36692236	R	II		IGR	shore	chr5:36690207-36690658
cg01312265	0.533698	-3.25391	0.00221044	0.49212	0.565298	0.073178	10	132930452	F	II	TCERG1L	Body	opensea
cg27106290	0.803863	3.25388	0.00221061	0.8293	0.784532	-0.0447679	5	22853901	R	II	CDH12	TSS200	opensea
cg03208214	0.0548069	3.25383	0.00221097	0.0589845	0.051632	-0.00735249	14	71786911	F	II		IGR	island	chr14:71786855-71788225
cg22601191	0.936071	-3.25352	0.00221291	0.924647	0.944753	0.0201059	20	60968625	R	II	CABLES2	Body	shore	chr20:60969000-60969286
cg22424782	0.916093	-3.25322	0.00221474	0.90308	0.925983	0.022903	6	168137238	R	II		IGR	shore	chr6:168135847-168136065
cg03004484	0.210137	3.25233	0.00222034	0.22917	0.195671	-0.0334998	4	6909491	F	II		IGR	shore	chr4:6910935-6912310
cg07869048	0.151545	3.25218	0.0022213	0.161851	0.143712	-0.0181395	10	44186131	F	II		IGR	island	chr10:44185039-44186132
cg01774335	0.736987	3.25188	0.00222315	0.762837	0.717341	-0.0454964	17	5288654	F	II	RABEP1	3'UTR	opensea
cg26713570	0.832007	-3.25173	0.00222406	0.806373	0.85149	0.0451171	6	26018602	R	II	HIST1H1A	TSS1500	shelf	chr6:26020671-26021125
cg03917492	0.87206	-3.2516	0.0022249	0.859822	0.88136	0.021538	10	49663159	R	I	ARHGAP22	Body	shelf	chr10:49658224-49659201
cg26486144	0.911995	3.25131	0.00222672	0.927093	0.90052	-0.0265723	4	182678769	R	II		IGR	opensea
cg26064460	0.484112	-3.25129	0.00222682	0.439713	0.517856	0.0781435	1	23703928	R	II		IGR	opensea
cg03410269	0.830995	-3.25094	0.00222904	0.814974	0.843172	0.0281982	12	7077969	R	II	PHB2	Body	shore	chr12:7079500-7080129
cg27397625	0.0945641	3.25072	0.00223044	0.102489	0.0885414	-0.0139473	6	42952298	R	II	PPP2R5D	TSS200	opensea
cg18022324	0.0313047	-3.25063	0.00223099	0.027712	0.0340351	0.00632312	1	110882105	R	I	RBM15	1stExon	island	chr1:110880942-110882800
cg18814048	0.741057	-3.25044	0.00223217	0.718495	0.758204	0.0397082	1	151580708	F	I		IGR	shelf	chr1:151584374-151585205
cg24600498	0.100346	-3.25014	0.0022341	0.0887295	0.109175	0.0204453	1	151031286	F	I	CDC42SE1	5'UTR	shore	chr1:151031767-151032352
cg04993883	0.0682101	3.25013	0.00223413	0.0744876	0.0634392	-0.0110485	19	46088448	F	I	OPA3	TSS1500	shore	chr19:46087866-46088345
cg17502267	0.200326	3.25001	0.00223492	0.219684	0.185613	-0.0340711	15	59981239	R	II	BNIP2	Body	island	chr15:59981234-59981795
cg07194830	0.94437	-3.24921	0.00223997	0.938519	0.948816	0.0102965	16	46604297	F	II	ANKRD26P1	TSS1500	opensea
cg25571197	0.0652766	-3.2491	0.00224066	0.0556926	0.0725604	0.0168678	14	23298904	F	I	MRPL52	TSS200	shore	chr14:23298984-23299313
cg18100532	0.780613	-3.24874	0.00224292	0.751487	0.802749	0.0512627	17	3500408	F	II	TRPV1	TSS1500	opensea
cg10665380	0.0298857	-3.24857	0.00224398	0.0255549	0.0331771	0.00762215	5	134181494	F	I	C5orf24	TSS200	island	chr5:134181483-134182250
cg01100703	0.944833	-3.24842	0.00224492	0.936814	0.950928	0.0141132	11	130286886	F	II	ADAMTS8	Body	opensea
cg01618806	0.931386	-3.24824	0.00224611	0.921882	0.938609	0.0167262	2	3814539	F	II		IGR	opensea
cg09312781	0.934646	-3.24781	0.00224878	0.924516	0.942345	0.0178285	7	975761	F	II	ADAP1	Body	shore	chr7:976647-976894
cg21783847	0.263041	3.24746	0.00225104	0.282066	0.248582	-0.0334843	1	167522422	F	II	CREG1	Body	shore	chr1:167522469-167523070
cg14486346	0.540948	-3.24665	0.0022562	0.512665	0.562443	0.0497782	2	102000131	F	II	CREG2	Body	shelf	chr2:102003277-102004187
cg08164484	0.221084	3.24657	0.00225668	0.237001	0.208987	-0.0280138	1	58713941	F	II	DAB1	5'UTR	shore	chr1:58715272-58716095
cg19003412	0.889817	-3.24637	0.00225794	0.875228	0.900906	0.0256777	4	74277799	F	II	ALB	Body	opensea
cg00483459	0.897353	3.24605	0.00226	0.910414	0.887426	-0.0229876	3	46735782	R	II	ALS2CL	TSS1500	shore	chr3:46734731-46735717
cg19657320	0.0144255	-3.24578	0.00226169	0.00940402	0.0182419	0.00883786	6	117996479	R	I	NUS1	TSS200	island	chr6:117996395-117997375
cg00644103	0.896623	-3.24564	0.00226259	0.881105	0.908416	0.027311	16	2334337	F	II	ABCA3	Body	island	chr16:2334108-2334347
cg05143633	0.100144	3.24561	0.00226281	0.125026	0.081233	-0.0437931	12	132905611	R	II	GALNT9	1stExon	island	chr12:132905449-132906206
cg27054014	0.747656	-3.24519	0.00226551	0.717794	0.770352	0.0525574	19	11481697	R	II		IGR	shelf	chr19:11485286-11485769
cg09583024	0.661175	-3.24516	0.00226567	0.640566	0.676837	0.0362708	16	67682005	R	I	RLTPR	Body	island	chr16:67681975-67683924
cg14642696	0.150992	3.24487	0.00226751	0.163631	0.141386	-0.022245	9	129386671	R	II	LMX1B	Body	island	chr9:129386112-129389231
cg12651914	0.262268	3.24457	0.00226946	0.294998	0.237394	-0.0576038	12	130642779	F	II		IGR	shelf	chr12:130645327-130648988
cg27298526	0.895823	3.24448	0.00227002	0.909171	0.885678	-0.023493	5	1273939	F	I	TERT	Body	shelf	chr5:1277467-1277713
cg07153978	0.951964	3.244	0.00227306	0.959632	0.946137	-0.0134953	5	35773878	R	II	SPEF2	Body	opensea
cg22416002	0.668719	-3.24397	0.0022733	0.633553	0.695446	0.0618925	22	39713062	R	II	RPL3	Body	shelf	chr22:39715473-39715945
cg19086001	0.841978	-3.24387	0.00227394	0.819381	0.859152	0.0397712	5	1051492	R	II	SLC12A7	3'UTR	shelf	chr5:1053544-1053807
cg02831219	0.904685	-3.2437	0.00227503	0.891577	0.914647	0.0230695	12	49416516	R	II	MLL2	Body	shelf	chr12:49420031-49420292
cg14782991	0.0475139	-3.24345	0.00227658	0.0425747	0.0512677	0.00869308	12	6833168	R	I	COPS7A	1stExon	island	chr12:6833058-6833491
cg03526384	0.920284	3.24338	0.00227707	0.934273	0.909653	-0.0246196	10	98331533	F	II	TM9SF3	Body	opensea
cg26126913	0.872832	-3.24313	0.00227864	0.85907	0.883291	0.0242207	6	161354531	R	II		IGR	shelf	chr6:161352084-161352386
cg14928734	0.0702021	-3.24285	0.00228045	0.0626325	0.075955	0.0133225	2	232572399	R	I	PTMA	TSS1500	island	chr2:232571137-232575833
cg18742986	0.932306	-3.24281	0.00228071	0.926332	0.936846	0.0105133	18	47866749	F	II		IGR	island	chr18:47866532-47866750
cg01764341	0.838995	3.24271	0.00228134	0.853624	0.827878	-0.0257465	1	145095823	F	I	SEC22B	TSS1500	shore	chr1:145096393-145096784
cg26439759	0.0482297	-3.24255	0.0022824	0.0425465	0.0525489	0.0100024	12	102514173	R	II	C12orf48	5'UTR	shore	chr12:102513668-102514076
cg15377988	0.0881982	3.24238	0.00228349	0.0953841	0.082737	-0.0126471	22	37594933	F	I		IGR	island	chr22:37594665-37595488
cg05196610	0.914026	-3.24237	0.00228353	0.900302	0.924456	0.0241535	14	101471251	R	II		IGR	opensea
cg23004466	0.438269	3.24229	0.00228408	0.462069	0.42018	-0.0418886	7	106815478	F	II	HBP1	5'UTR	opensea
cg06746492	0.918477	3.24198	0.00228608	0.932208	0.908041	-0.0241676	2	167344555	F	II	SCN7A	TSS1500	opensea
cg10057218	0.935148	-3.24191	0.00228653	0.925725	0.942308	0.0165831	17	38074149	R	II	GSDMB	TSS1500	opensea
cg08371556	0.691502	-3.24171	0.00228778	0.654017	0.719991	0.0659744	16	89066587	R	II		IGR	shelf	chr16:89068594-89068863
cg27202073	0.0686472	-3.24151	0.00228907	0.0608594	0.074566	0.0137066	6	147828810	R	I	SAMD5	TSS1500	island	chr6:147828733-147830298
cg01729125	0.905114	-3.24141	0.00228973	0.889567	0.916931	0.0273641	4	78996164	R	II	FRAS1	Body	opensea
cg20103519	0.28322	3.24134	0.00229018	0.303832	0.267555	-0.0362766	18	67070045	F	II	DOK6	Body	island	chr18:67069933-67070171
cg04002444	0.0690724	3.24128	0.00229057	0.075896	0.0638865	-0.0120095	12	114843583	R	II	TBX5	1stExon	island	chr12:114843022-114843610
cg07731455	0.0473932	-3.24112	0.0022916	0.0413376	0.0519955	0.010658	3	14220336	R	I	LSM3	1stExon	island	chr3:14219715-14220408
cg07363855	0.215404	3.241	0.0022924	0.234573	0.200834	-0.0337392	1	2984470	R	II	PRDM16	TSS1500	island	chr1:2983925-2987962
cg06307939	0.709853	-3.24081	0.00229359	0.668998	0.740903	0.0719049	19	12984645	F	II	MAST1	Body	island	chr19:12984132-12985466
cg15667495	0.146387	3.2408	0.00229365	0.152452	0.141778	-0.0106743	17	40719620	F	I	MLX	Body	island	chr17:40718686-40719633
cg07105421	0.962502	-3.24014	0.00229793	0.958417	0.965607	0.00719058	1	1905575	F	I	KIAA1751	Body	opensea
cg25122433	0.87743	3.23985	0.0022998	0.892743	0.865792	-0.0269508	2	231602179	R	II	CAB39	5'UTR	opensea
cg24625388	0.576316	3.23967	0.00230096	0.612432	0.548868	-0.063564	10	21463858	F	II	NEBL	TSS1500	shore	chr10:21462128-21463808
cg15555956	0.874777	3.23966	0.00230102	0.893295	0.860703	-0.0325922	5	140613479	R	II	PCDHB18	TSS1500	shore	chr5:140615391-140616353
cg25695466	0.958573	-3.2396	0.00230144	0.95253	0.963165	0.0106347	12	112855271	R	II	PTPN11	TSS1500	shore	chr12:112856457-112857243
cg03605463	0.899761	-3.23939	0.00230281	0.874362	0.919065	0.0447033	16	89740564	F	I		IGR	opensea
cg23667108	0.900663	-3.23898	0.00230543	0.887454	0.910701	0.0232476	7	1954008	R	I	MAD1L1	Body	shelf	chr7:1950279-1950482
cg01626681	0.29704	-3.23867	0.00230748	0.272824	0.315443	0.0426188	19	11531874	R	I	CCDC151	Body	shore	chr19:11533198-11533619
cg14544289	0.757718	-3.23844	0.00230898	0.735884	0.774313	0.0384288	14	78051204	F	I	SPTLC2	Body	opensea
cg14330119	0.141884	-3.23834	0.00230964	0.13766	0.145095	0.0074353	7	73668867	R	I	RFC2	TSS200	island	chr7:73668393-73669142
cg22706007	0.117849	-3.23824	0.00231029	0.100729	0.13086	0.0301308	10	32216359	F	II	ARHGAP12	5'UTR	shore	chr10:32216901-32217102
cg22776675	0.928235	-3.23795	0.00231218	0.919223	0.935084	0.0158608	4	7436259	F	II	PSAPL1	1stExon	opensea
cg03334213	0.84778	-3.23791	0.00231239	0.824831	0.86522	0.0403891	4	76481053	F	II	C4orf26	TSS1500	opensea
cg06622725	0.0483024	3.23757	0.00231463	0.0529186	0.0447941	-0.00812451	11	45939917	R	II	PEX16	TSS1500	island	chr11:45939296-45940141
cg10857941	0.0482536	-3.23746	0.00231531	0.0449346	0.0507761	0.00584147	5	177631446	F	I	HNRNPAB	TSS200	island	chr5:177631219-177632508
cg26556926	0.0477234	-3.23745	0.00231544	0.0424715	0.0517147	0.00924319	6	30852573	R	I	DDR1	5'UTR	island	chr6:30852102-30852676
cg24525913	0.0590007	3.23744	0.00231545	0.0663874	0.0533868	-0.0130006	1	72749880	F	II		IGR	shore	chr1:72748471-72749736
cg02264922	0.1097	3.23729	0.00231648	0.114451	0.10609	-0.0083612	12	58026217	R	I	B4GALNT1	5'UTR	island	chr12:58025661-58027056
cg20600756	0.0661591	-3.23727	0.0023166	0.0554733	0.0742803	0.0188069	12	50794555	R	I	LARP4	TSS200	island	chr12:50794549-50794920
cg25270844	0.545463	-3.23726	0.00231663	0.507547	0.574279	0.0667327	19	56004925	R	I	SSC5D	Body	shore	chr19:56004972-56005371
cg23458341	0.0449331	-3.23695	0.00231867	0.0401309	0.0485828	0.00845182	20	18040012	R	II	OVOL2	TSS1500	shore	chr20:18036864-18038633
cg00156756	0.0472562	3.23669	0.00232037	0.0518313	0.0437791	-0.00805212	11	64510843	R	II	RASGRP2	5'UTR	island	chr11:64509433-64513826
cg07500501	0.0343895	3.23625	0.00232323	0.0386617	0.0311426	-0.00751917	5	54603554	F	I	SKIV2L2	TSS200	island	chr5:54603209-54603904
cg04023483	0.0823343	-3.23613	0.00232404	0.0734774	0.0890656	0.0155881	3	6904134	R	II	GRM7	Body	island	chr3:6904133-6904641
cg26107076	0.0440796	3.23597	0.00232508	0.0480465	0.0410649	-0.00698159	2	128051925	F	I	ERCC3	TSS200	shore	chr2:128051347-128051857
cg15768620	0.76169	-3.23596	0.00232515	0.743538	0.775486	0.0319478	10	133938604	F	II	JAKMIP3	Body	shore	chr10:133937695-133938295
cg07670676	0.78624	-3.23579	0.00232624	0.745219	0.817417	0.0721979	10	100171689	F	II	PYROXD2	Body	opensea
cg09666230	0.206559	3.23569	0.00232693	0.219253	0.196911	-0.0223414	1	209848402	R	II	G0S2	TSS1500	shore	chr1:209848443-209849428
cg19047158	0.720075	-3.23531	0.0023294	0.68883	0.743822	0.0549926	2	208080231	R	II		IGR	opensea
cg18821320	0.0600488	3.23514	0.00233054	0.0641675	0.0569186	-0.00724889	6	31509875	R	II	BAT1	1stExon	island	chr6:31509668-31509896
cg17044843	0.94983	-3.23488	0.00233223	0.941901	0.955856	0.0139555	6	44240377	R	II	TMEM151B	Body	shore	chr6:44238131-44238689
cg17788349	0.870856	-3.23438	0.00233548	0.852588	0.884739	0.0321515	2	131044845	F	II		IGR	shore	chr2:131046000-131046481
cg03144839	0.955734	-3.23354	0.00234104	0.948811	0.960995	0.0121846	3	101832645	F	II		IGR	opensea
cg08719296	0.807097	3.23348	0.00234141	0.835885	0.785217	-0.0506678	22	49019316	R	I	FAM19A5	Body	island	chr22:49018917-49019317
cg00833393	0.0444768	3.23312	0.0023438	0.0486397	0.041313	-0.00732673	9	35731638	R	II	TLN1	5'UTR	shore	chr9:35732124-35732757
cg01646784	0.933004	-3.23305	0.00234427	0.921299	0.941899	0.0205995	22	37976725	R	II	LGALS2	TSS1500	opensea
cg10370574	0.888148	3.23215	0.00235018	0.908815	0.872441	-0.0363741	19	1840461	F	II	REXO1	Body	opensea
cg04931126	0.218336	-3.23208	0.00235068	0.196671	0.234801	0.0381294	3	78084695	F	II		IGR	opensea
cg19945078	0.560333	-3.23208	0.00235068	0.532354	0.581597	0.0492429	4	16944288	F	II		IGR	opensea
cg15706040	0.747601	-3.23203	0.00235102	0.725078	0.764719	0.0396407	2	207627503	R	II	MDH1B	Body	shelf	chr2:207629878-207630160
cg06173956	0.921782	-3.23179	0.00235258	0.909869	0.930836	0.020967	16	50666302	F	II	NKD1	Body	opensea
cg19932388	0.744154	-3.23151	0.00235444	0.715608	0.765849	0.0502418	4	2395934	R	II	ZFYVE28	Body	opensea
cg15979152	0.802986	-3.23125	0.00235615	0.775926	0.823551	0.0476251	19	690417	R	I	PRSSL1	Body	shore	chr19:690638-690927
cg11048082	0.749195	3.23101	0.00235774	0.764908	0.737254	-0.0276546	11	11177935	F	I		IGR	opensea
cg26813718	0.870577	-3.23085	0.00235884	0.850723	0.885667	0.0349444	10	127396428	F	II		IGR	opensea
cg27618811	0.098575	3.23065	0.00236012	0.105468	0.0933362	-0.012132	17	7518128	F	I	FXR2	1stExon	island	chr17:7517690-7518748
cg20801007	0.059937	3.23063	0.00236026	0.072541	0.050358	-0.022183	11	830320	R	I	EFCAB4A	Body	island	chr11:829284-833558
cg14305278	0.118494	-3.23014	0.00236353	0.110124	0.124854	0.0147304	9	971046	F	I		IGR	island	chr9:969529-973276
cg22796807	0.118372	-3.22958	0.00236727	0.107287	0.126796	0.0195094	3	178979342	R	I	KCNMB3	Body	island	chr3:178978948-178979364
cg00694660	0.929026	3.22953	0.00236758	0.942427	0.91884	-0.0235869	2	74272104	R	II	TET3	TSS1500	opensea
cg18633379	0.0639735	3.22949	0.00236782	0.0706022	0.0589358	-0.0116664	18	59855274	R	I	PIGN	TSS1500	shore	chr18:59853977-59855252
cg18981979	0.880737	-3.22948	0.00236793	0.867439	0.890843	0.0234042	18	33484966	R	II	MIR187	TSS200	opensea
cg13208159	0.534807	-3.22929	0.00236919	0.515274	0.549652	0.0343779	1	68516518	R	II	DIRAS3	TSS200	shore	chr1:68517254-68517474
cg05224126	0.386896	-3.22921	0.00236971	0.360785	0.40674	0.0459554	14	101528671	R	I		IGR	shelf	chr14:101531643-101532384
cg03853798	0.965059	3.22909	0.00237049	0.971199	0.960393	-0.0108065	19	1578250	F	II	MBD3	3'UTR	island	chr19:1577467-1578509
cg14856485	0.950989	-3.22879	0.00237248	0.945846	0.954897	0.0090508	5	156773546	F	II	CYFIP2	Body	opensea
cg23693200	0.0493242	3.22879	0.00237251	0.054387	0.0454765	-0.00891053	20	4701448	F	II	PRND	TSS1500	opensea
cg22693994	0.816001	3.22874	0.00237281	0.840228	0.797588	-0.0426398	1	11085219	F	II	TARDBP	3'UTR	opensea
cg16581840	0.0379376	-3.22853	0.00237426	0.0340148	0.0409189	0.00690409	6	137114203	F	I	MAP3K5	TSS1500	island	chr6:137112676-137114366
cg05785653	0.147285	-3.2283	0.00237577	0.136007	0.155856	0.0198486	15	45695817	R	I	SPATA5L1	Body	shore	chr15:45694410-45695794
cg27570992	0.900931	-3.22795	0.00237813	0.880023	0.91682	0.0367969	7	105470737	R	II	ATXN7L1	Body	opensea
cg25394301	0.784886	-3.22779	0.00237919	0.763358	0.801248	0.0378903	10	75008761	R	II	MRPS16	3'UTR	shore	chr10:75006629-75007184
cg19577365	0.712078	-3.22772	0.00237965	0.681037	0.735669	0.0546315	14	23574175	R	II		IGR	opensea
cg23420541	0.941168	-3.22763	0.00238027	0.932768	0.947553	0.014785	2	239963167	R	II		IGR	opensea
cg02159654	0.856506	3.22736	0.00238209	0.882429	0.836805	-0.0456237	12	124751648	F	II		IGR	opensea
cg16774528	0.94847	3.22716	0.00238338	0.959186	0.940326	-0.0188605	14	51288907	F	II	NIN	5'UTR	opensea
cg25159927	0.786148	-3.22693	0.00238494	0.764318	0.802739	0.0384205	3	49947934	R	I	MON1A	Body	island	chr3:49947621-49948430
cg16058274	0.767462	3.22685	0.00238547	0.800934	0.742023	-0.0589108	14	94179847	R	II		IGR	opensea
cg04737283	0.0836776	3.22681	0.00238572	0.0934331	0.0762634	-0.0171696	3	36805426	F	I		IGR	shore	chr3:36805949-36806214
cg01687711	0.0365778	-3.22658	0.00238727	0.0326541	0.0395598	0.00690571	10	74386160	R	II	CBARA1	TSS1500	shore	chr10:74385467-74386041
cg08508745	0.895491	3.22648	0.00238799	0.914218	0.881259	-0.0329581	10	4378624	F	II		IGR	opensea
cg04967129	0.830689	-3.22643	0.00238833	0.793655	0.858835	0.0651796	4	84979076	R	II		IGR	opensea
cg11360755	0.703667	3.22629	0.00238924	0.738669	0.677065	-0.0616036	5	496069	F	II	SLC9A3	Body	shore	chr5:494803-495306
cg02619941	0.782393	-3.22622	0.00238971	0.749713	0.807229	0.057516	20	60370985	F	II	CDH4	Body	shelf	chr20:60373338-60373539
cg01615453	0.116195	3.2255	0.00239456	0.122868	0.111123	-0.0117448	7	2598506	R	II	IQCE	TSS200	shore	chr7:2598550-2599203
cg14252661	0.354069	3.22538	0.00239536	0.384381	0.331032	-0.0533485	1	162792613	F	II		IGR	shore	chr1:162792176-162792574
cg11174786	0.330547	-3.22527	0.00239613	0.303294	0.351259	0.0479652	14	45870299	R	II		IGR	opensea
cg03976667	0.0556626	-3.22515	0.00239692	0.0483543	0.061217	0.0128627	2	84686045	F	I	SUCLG1	Body	island	chr2:84686005-84686751
cg17475813	0.816096	-3.22515	0.00239692	0.785096	0.839657	0.054561	6	157430527	F	II	ARID1B	Body	opensea
cg22120825	0.819715	-3.22507	0.00239741	0.789236	0.842878	0.0536418	2	201024476	F	II		IGR	opensea
cg10249375	0.271418	3.2246	0.00240059	0.317458	0.236427	-0.0810308	1	63795934	F	I		IGR	island	chr1:63795363-63796140
cg16468389	0.347878	3.22439	0.00240201	0.363914	0.33569	-0.0282239	17	46831742	R	II		IGR	shore	chr17:46832109-46832632
cg08065721	0.766478	-3.22413	0.00240379	0.733069	0.791869	0.0588003	11	111933776	F	II	DLAT	3'UTR	opensea
cg23909834	0.85605	-3.22388	0.00240547	0.846372	0.863405	0.0170329	20	45838906	F	I	ZMYND8	3'UTR	opensea
cg08372713	0.937257	-3.22348	0.00240814	0.928663	0.943788	0.0151255	7	45180845	R	II		IGR	opensea
cg21287322	0.497768	3.22311	0.00241068	0.522343	0.47909	-0.0432527	4	114214278	F	II	ANK2	Body	opensea
cg12106731	0.0256421	-3.22306	0.002411	0.0226062	0.0279495	0.00534329	1	36023279	F	II	NCDN	TSS200	island	chr1:36022680-36023834
cg21877216	0.948687	3.22288	0.00241224	0.95823	0.941434	-0.0167959	6	30520184	F	II	GNL1	Body	shelf	chr6:30523286-30523519
cg09440788	0.351957	3.22224	0.0024166	0.373453	0.335621	-0.0378324	8	37757401	R	I	RAB11FIP1	TSS1500	shore	chr8:37756454-37757339
cg14208664	0.957371	-3.22129	0.00242302	0.94898	0.963748	0.0147681	12	132392636	R	II	ULK1	Body	island	chr12:132392635-132394546
cg06146234	0.273601	3.22126	0.00242321	0.300757	0.252963	-0.0477936	7	155599625	R	II	SHH	Body	shore	chr7:155601175-155603235
cg22304799	0.890834	-3.22122	0.00242348	0.869204	0.907272	0.0380678	2	28877884	F	II		IGR	opensea
cg16826947	0.0393913	-3.22098	0.00242514	0.0360235	0.0419509	0.00592731	7	44084618	F	II	DBNL	Body	island	chr7:44084106-44084747
cg06934132	0.798736	-3.22092	0.00242556	0.763229	0.825721	0.062492	4	7774768	F	II	AFAP1	Body	island	chr4:7774495-7774769
cg03497477	0.755143	-3.22087	0.00242589	0.733505	0.771589	0.0380832	17	77086532	F	I	HRNBP3	3'UTR	opensea
cg04380107	0.809784	-3.22087	0.00242592	0.788629	0.825862	0.0372332	17	47236224	F	II	B4GALNT2	Body	opensea
cg02235663	0.97015	3.22085	0.00242602	0.974905	0.966537	-0.00836834	3	160825607	R	II		IGR	shelf	chr3:160822494-160823260
cg15407373	0.854966	-3.22064	0.00242747	0.839823	0.866475	0.0266523	18	74800029	F	II	MBP	Body	island	chr18:74799144-74800038
cg08829393	0.901273	3.22022	0.0024303	0.911413	0.893566	-0.0178469	8	142231887	R	II	SLC45A4	Body	island	chr8:142231663-142231974
cg14411200	0.89348	-3.22021	0.00243036	0.877547	0.90559	0.0280425	9	131571641	R	II	TBC1D13	3'UTR	opensea
cg10440196	0.907405	3.22003	0.0024316	0.914802	0.901784	-0.0130181	8	140931443	R	I	TRAPPC9	Body	opensea
cg18451814	0.172396	-3.21971	0.00243378	0.155022	0.185601	0.0305796	14	57278188	R	I	OTX2	TSS1500	island	chr14:57278068-57278287
cg03175049	0.86558	-3.21953	0.00243507	0.848675	0.878429	0.0297544	19	59062999	F	II	CHMP2A	3'UTR	shelf	chr19:59066151-59066662
cg20694495	0.733435	-3.21942	0.00243581	0.703552	0.756146	0.052594	10	135017065	F	II	KNDC1	Body	island	chr10:135016379-135017476
cg15983585	0.561942	-3.21862	0.00244129	0.513682	0.59862	0.0849383	14	105215644	F	II		IGR	shelf	chr14:105218366-105218620
cg04685645	0.316554	-3.2182	0.00244412	0.208144	0.398946	0.190801	19	1404499	F	II		IGR	shelf	chr19:1407109-1408843
cg11762760	0.93096	3.21807	0.00244502	0.936456	0.926783	-0.00967304	6	168445614	F	I	KIF25	Body	shelf	chr6:168449070-168449349
cg14513316	0.0257462	-3.218	0.00244554	0.0223867	0.0282995	0.0059128	1	109618758	F	II	TAF13	TSS200	island	chr1:109618579-109618832
cg12002119	0.90548	-3.2179	0.00244618	0.896089	0.912617	0.0165287	2	101014098	F	II	CHST10	Body	opensea
cg10031651	0.852271	-3.21782	0.00244673	0.829153	0.869841	0.0406878	3	46621686	R	II	LRRC2	TSS200	shelf	chr3:46618307-46618669
cg00271925	0.0375947	-3.21776	0.00244718	0.0331973	0.0409367	0.00773946	6	31648629	R	II	LY6G5C	TSS1500	shore	chr6:31649081-31649373
cg15637912	0.868728	-3.21695	0.00245273	0.847857	0.884591	0.0367336	6	170557757	F	II		IGR	opensea
cg05669418	0.160798	3.21693	0.0024529	0.171201	0.152892	-0.018309	2	177022962	R	I		IGR	shore	chr2:177024501-177025692
cg17578196	0.165184	3.21642	0.00245639	0.17676	0.156386	-0.0203737	2	130680686	F	II	LOC389033	Body	opensea
cg17404412	0.933207	-3.2164	0.00245649	0.927872	0.937262	0.00938984	12	124858775	R	I	NCOR2	Body	shore	chr12:124856556-124856801
cg14075393	0.67026	3.21636	0.00245681	0.709986	0.640069	-0.0699174	13	26485570	F	II	ATP8A2	Body	opensea
cg01308268	0.0368685	3.21589	0.00246003	0.0408345	0.0338543	-0.0069802	10	135132212	F	I		IGR	island	chr10:135132006-135132458
cg08430395	0.658577	-3.21572	0.00246122	0.617438	0.689842	0.0724049	7	4859763	F	II	RADIL	Body	shelf	chr7:4855990-4856212
cg06985415	0.768397	-3.21572	0.00246122	0.728607	0.798638	0.0700315	10	133955411	R	II	JAKMIP3	Body	shore	chr10:133953845-133954279
cg14767639	0.838764	-3.21521	0.00246471	0.805585	0.86398	0.0583951	7	70765043	F	II	WBSCR17	Body	opensea
cg01550810	0.93016	-3.2151	0.00246548	0.916994	0.940166	0.0231715	1	8978577	F	II		IGR	opensea
cg13124842	0.0141788	-3.21509	0.00246555	0.0120519	0.0157952	0.00374334	11	71639806	F	II	RNF121	Body	opensea
cg26589485	0.726615	-3.21499	0.00246625	0.709453	0.739659	0.0302059	17	1838439	F	I	RTN4RL1	3'UTR	shore	chr17:1839989-1841209
cg24375221	0.916782	-3.21487	0.0024671	0.904767	0.925913	0.0211456	3	121904275	R	II	CASR	5'UTR	shore	chr3:121902742-121903645
cg22524735	0.958808	-3.21478	0.00246773	0.954279	0.962251	0.00797205	8	144779094	R	II	BREA2	TSS200	shelf	chr8:144776009-144776734
cg06357691	0.04274	3.21406	0.00247269	0.0482476	0.0385542	-0.00969337	11	64072954	F	I	ESRRA	TSS200	island	chr11:64072064-64073914
cg11956866	0.806669	-3.21395	0.00247349	0.775644	0.830249	0.0546054	22	31998253	F	II	SFI1	Body	opensea
cg21184585	0.156236	3.2136	0.00247591	0.167763	0.147475	-0.0202878	2	110371895	R	I	2020-09-10	TSS200	island	chr2:110370906-110373301
cg16660891	0.687504	-3.21319	0.00247873	0.656484	0.71108	0.0545963	16	84828913	F	I		IGR	opensea
cg20561750	0.873799	3.2131	0.00247939	0.883627	0.866329	-0.0172982	14	77619279	F	I		IGR	opensea
cg12643689	0.0279822	-3.21301	0.00248003	0.0243818	0.0307186	0.00633685	15	91643544	F	I	SV2B	1stExon	island	chr15:91642908-91643702
cg24377285	0.569175	-3.21282	0.00248133	0.545093	0.587478	0.0423857	19	38943724	R	I	RYR1	Body	island	chr19:38943381-38943735
cg04236252	0.955771	3.21278	0.00248158	0.963647	0.949786	-0.0138613	11	115025599	R	II		IGR	shore	chr11:115024607-115024944
cg13393201	0.91766	3.21222	0.00248551	0.932136	0.906658	-0.0254775	19	49179566	R	II	SEC1	Body	shelf	chr19:49183498-49184167
cg24059741	0.11227	3.21211	0.00248623	0.121466	0.105281	-0.016185	1	59249828	F	II	JUN	TSS200	island	chr1:59247461-59250940
cg11985480	0.906153	3.21208	0.00248645	0.917248	0.897721	-0.0195266	2	74729100	F	I	LOC151534	TSS1500	shore	chr2:74729399-74731166
cg03561787	0.862523	-3.21202	0.00248686	0.844599	0.876145	0.0315461	16	810950	R	II	MSLN	TSS200	opensea
cg09159223	0.63834	-3.21149	0.00249056	0.616913	0.654625	0.0377119	7	36018688	R	II		IGR	shelf	chr7:36022319-36022576
cg20500869	0.939561	-3.21123	0.00249239	0.928874	0.947683	0.0188091	17	78422484	F	II		IGR	opensea
cg08330247	0.748157	-3.21123	0.00249243	0.723676	0.766763	0.0430877	10	6297911	F	I		IGR	opensea
cg14591439	0.941677	3.21121	0.00249251	0.949505	0.935727	-0.0137778	5	121190799	F	II		IGR	shelf	chr5:121187387-121188124
cg05019152	0.0308531	-3.211	0.00249404	0.0275765	0.0333433	0.00576683	15	41047360	F	II	FAM82A2	1stExon	island	chr15:41047210-41047687
cg25820209	0.904424	-3.21052	0.00249739	0.892257	0.913671	0.0214137	11	130013410	F	II	APLP2	Body	opensea
cg19250113	0.807871	3.21033	0.0024987	0.835225	0.787082	-0.0481432	17	29298832	R	II	RNF135	Body	shore	chr17:29298046-29298606
cg06299307	0.0963529	-3.21027	0.00249911	0.0851132	0.104895	0.0197819	16	10133466	R	I	GRIN2A	Body	opensea
cg09416096	0.952293	3.20991	0.00250162	0.960369	0.946156	-0.014213	2	120488830	R	II		IGR	opensea
cg10239163	0.522017	3.20988	0.00250187	0.569442	0.485973	-0.0834686	2	25527366	F	II	DNMT3A	Body	opensea
cg21544805	0.662608	-3.20927	0.00250614	0.642608	0.677809	0.0352008	1	8334656	R	II		IGR	opensea
cg14823935	0.479809	3.20859	0.00251092	0.510065	0.456814	-0.0532517	1	211308714	R	II	KCNH1	TSS1500	shore	chr1:211306667-211307675
cg01895374	0.595436	-3.20854	0.00251126	0.561621	0.621136	0.0595144	17	64536954	F	II	PRKCA	Body	opensea
cg25932713	0.970377	3.20842	0.00251209	0.974883	0.966952	-0.00793058	3	122284563	F	II	PARP9	TSS1500	shore	chr3:122283002-122283594
cg01497892	0.850113	3.20812	0.00251425	0.871171	0.83411	-0.0370606	6	170554222	F	II		IGR	opensea
cg00929411	0.116962	-3.20802	0.0025149	0.105418	0.125735	0.0203165	14	77648491	R	I	TMEM63C	5'UTR	shore	chr14:77648108-77648328
cg01215339	0.0718783	3.208	0.00251505	0.0779804	0.0672407	-0.0107397	22	50684054	F	II	HDAC10	Body	shore	chr22:50682860-50683640
cg19202813	0.83003	3.20792	0.00251561	0.857379	0.809246	-0.0481329	2	189216616	F	II	GULP1	5'UTR	opensea
cg22303773	0.0445761	3.20759	0.00251799	0.0483192	0.0417313	-0.00658796	11	65030031	F	II	POLA2	Body	shore	chr11:65029040-65029926
cg12903529	0.537862	-3.207	0.00252215	0.51389	0.556081	0.0421904	12	65277488	R	II		IGR	opensea
cg15783466	0.91067	3.20698	0.00252225	0.924622	0.900067	-0.0245559	12	55846355	R	II	OR6C2	1stExon	opensea
cg05505745	0.0729106	3.20691	0.00252277	0.0802517	0.0673314	-0.0129203	15	74422330	R	II	ISLR2	5'UTR	island	chr15:74419870-74423044
cg12152867	0.0943545	3.20647	0.00252592	0.0985959	0.091131	-0.0074649	6	56708725	F	I	DST	Body	island	chr6:56708059-56709166
cg09583957	0.92157	-3.20643	0.00252613	0.910184	0.930224	0.0200399	20	57428315	R	II	GNAS	5'UTR	island	chr20:57428308-57428516
cg01441127	0.810619	3.20616	0.00252805	0.845374	0.784204	-0.06117	1	181012492	F	II	MR1	Body	opensea
cg18884447	0.854311	3.20515	0.00253521	0.86112	0.849136	-0.0119848	14	105018912	F	I		IGR	opensea
cg05803361	0.905398	3.20511	0.00253555	0.919647	0.894568	-0.0250793	1	145727320	R	II	PDZK1	TSS1500	opensea
cg16533812	0.835869	-3.20491	0.00253696	0.825738	0.843569	0.0178313	16	87671094	F	I	JPH3	Body	opensea
cg23417171	0.921	-3.20486	0.00253731	0.906609	0.931938	0.0253292	7	25703841	R	II		IGR	opensea
cg25691495	0.721435	-3.20472	0.00253828	0.68585	0.748479	0.0626295	4	68265207	R	II		IGR	opensea
cg12433592	0.918319	-3.20424	0.0025417	0.903593	0.929511	0.0259177	10	133957095	F	II	JAKMIP3	Body	shelf	chr10:133953845-133954279
cg13960576	0.926487	3.20422	0.00254185	0.941999	0.914698	-0.0273009	13	43980408	F	II	ENOX1	Body	opensea
cg18088415	0.796138	-3.20415	0.00254232	0.769135	0.81666	0.0475254	6	31770979	F	II	LSM2	Body	shelf	chr6:31774475-31774862
cg12526807	0.169881	3.20412	0.00254253	0.198222	0.148342	-0.0498795	5	177548050	R	II	N4BP3	Body	opensea
cg25905052	0.0517374	3.20314	0.00254954	0.0568948	0.0478177	-0.00907709	17	16945298	R	II	MPRIP	TSS1500	shore	chr17:16945384-16946317
cg04230060	0.377571	3.20194	0.00255813	0.39631	0.36333	-0.0329806	9	114937992	F	II	SUSD1	TSS1500	shore	chr9:114937020-114937824
cg14994242	0.858406	-3.20175	0.00255947	0.841526	0.871236	0.0297098	7	157451850	R	II	PTPRN2	Body	shore	chr7:157453774-157454208
cg03741862	0.367415	3.20172	0.00255974	0.394493	0.346835	-0.0476581	17	63225392	R	II		IGR	opensea
cg03123091	0.953985	3.20134	0.0025624	0.961257	0.948459	-0.0127976	1	27080598	F	II	ARID1A	Body	opensea
cg18698884	0.297325	3.20095	0.00256521	0.323666	0.277305	-0.0463605	11	16632724	F	II		IGR	island	chr11:16632508-16632725
cg15590113	0.941721	3.20077	0.0025665	0.950329	0.93518	-0.0151487	1	17442980	R	II	PADI2	Body	shelf	chr1:17445651-17446088
cg12077581	0.107402	3.20072	0.00256687	0.18023	0.0520522	-0.128178	22	50609145	F	I	PANX2	TSS200	shore	chr22:50609181-50609627
cg05034809	0.884594	-3.20072	0.00256689	0.85982	0.903423	0.0436022	10	49799349	R	II	ARHGAP22	Body	opensea
cg03003526	0.919392	-3.20068	0.00256717	0.90441	0.930778	0.0263678	1	92223917	F	II	TGFBR3	Body	opensea
cg03719152	0.968478	-3.2005	0.00256848	0.962763	0.972821	0.0100583	7	640381	F	II	PRKAR1B	Body	shelf	chr7:644181-644461
cg26872588	0.761508	-3.20022	0.00257046	0.737206	0.779977	0.0427705	1	230992820	F	II	C1orf198	Body	opensea
cg03759993	0.896522	3.2002	0.00257064	0.907534	0.888153	-0.0193812	13	24254304	F	II		IGR	opensea
cg15370577	0.916994	-3.19984	0.00257325	0.902757	0.927813	0.0250565	6	29580340	F	II	GABBR1	Body	opensea
cg23991039	0.0493896	-3.19962	0.0025748	0.0448941	0.0528063	0.00791221	6	89855455	F	II	PM20D2	TSS1500	shore	chr6:89855645-89856538
cg26678313	0.0389385	-3.19954	0.00257537	0.0332781	0.0432405	0.00996233	12	57521867	F	II	LRP1	TSS1500	island	chr12:57521524-57522159
cg06796381	0.804621	-3.19935	0.00257677	0.776559	0.825947	0.0493882	1	147233110	F	II	GJA5	5'UTR	opensea
cg20104307	0.122017	3.1993	0.00257714	0.131629	0.114711	-0.0169186	16	778658	F	II	HAGHL	Body	island	chr16:776636-779417
cg22942528	0.915847	3.19926	0.00257737	0.924564	0.909223	-0.0153414	13	25468426	F	II	CENPJ	Body	shore	chr13:25469077-25469388
cg10178905	0.0558246	3.19912	0.00257839	0.0599682	0.0526754	-0.00729282	15	63796301	F	II	USP3	TSS1500	island	chr15:63796129-63797638
cg25531986	0.764871	-3.19909	0.00257859	0.748715	0.777149	0.028434	19	53144247	F	I	ZNF83	Body	shelf	chr19:53141175-53141813
cg00025795	0.918152	-3.19863	0.00258197	0.9098	0.9245	0.0146995	17	77983156	R	II	TBC1D16	Body	shore	chr17:77983980-77984482
cg22839476	0.89395	-3.19853	0.00258267	0.877558	0.906408	0.0288494	10	131686739	F	II	EBF3	Body	shore	chr10:131686365-131686595
cg09412850	0.71402	3.19748	0.00259027	0.743731	0.691439	-0.0522917	12	132835834	R	II	GALNT9	Body	shore	chr12:132837411-132837680
cg21625301	0.975686	-3.19731	0.00259151	0.971209	0.979089	0.00788021	4	3244256	R	II	HTT	3'UTR	opensea
cg25323112	0.157022	3.19728	0.00259169	0.174497	0.14374	-0.0307576	5	174152885	R	II	MSX2	Body	shore	chr5:174151478-174152364
cg02086690	0.900734	3.19695	0.0025941	0.919657	0.886352	-0.0333045	1	56756750	R	II		IGR	opensea
cg09075522	0.747092	-3.19694	0.00259417	0.703968	0.779866	0.0758982	1	92031145	R	II		IGR	opensea
cg00160002	0.942897	-3.19646	0.0025977	0.934346	0.949396	0.01505	2	237032579	R	I	AGAP1	Body	island	chr2:237032557-237032856
cg08578776	0.944135	-3.19633	0.00259864	0.936246	0.95013	0.0138839	4	81184245	R	II		IGR	shelf	chr4:81187494-81187913
cg16882226	0.0654157	3.19608	0.00260043	0.0710845	0.0611074	-0.00997706	2	101034257	F	I	CHST10	TSS200	island	chr2:101033606-101034296
cg06298666	0.949482	-3.19506	0.00260783	0.942329	0.954918	0.0125889	10	102050107	F	II	PKD2L1	Body	shelf	chr10:102046142-102046632
cg13962372	0.342668	3.19486	0.00260931	0.36484	0.325817	-0.0390223	1	22415149	F	II	CDC42	Body	opensea
cg02102791	0.775639	-3.19448	0.00261208	0.745862	0.79827	0.0524085	8	107870405	R	II		IGR	opensea
cg18072147	0.894818	-3.19398	0.00261574	0.878096	0.907527	0.0294302	10	712592	F	II	DIP2C	Body	shore	chr10:711896-712395
cg16079774	0.0339548	-3.19358	0.00261866	0.0299739	0.0369804	0.0070065	11	22364498	R	II	SLC17A6	Body	shore	chr11:22362862-22363377
cg05066973	0.876377	-3.19355	0.0026189	0.851553	0.895243	0.0436899	16	89661800	R	II	CPNE7	Body	island	chr16:89661799-89662043
cg04772457	0.927106	-3.19338	0.00262017	0.919835	0.932633	0.0127981	20	61822507	F	II		IGR	island	chr20:61822291-61822508
cg07199500	0.865513	-3.19334	0.0026204	0.840564	0.884475	0.0439101	15	35111036	F	II		IGR	opensea
cg16957940	0.894614	-3.19302	0.00262279	0.880682	0.905202	0.0245196	3	124792406	F	II		IGR	opensea
cg12553321	0.800193	-3.19259	0.00262595	0.781343	0.814519	0.0331761	6	49755043	F	II	PGK2	TSS200	opensea
cg05526498	0.523951	3.19239	0.00262744	0.565887	0.49208	-0.0738064	17	49012893	F	II		IGR	shelf	chr17:49008487-49009155
cg06514368	0.0339366	-3.19236	0.00262765	0.029561	0.037262	0.00770104	1	161719587	R	I	DUSP12	1stExon	island	chr1:161719414-161720076
cg02047889	0.038299	3.19175	0.00263209	0.0424094	0.035175	-0.0072344	14	35452176	R	I	SRP54	5'UTR	island	chr14:35451634-35452544
cg06943668	0.94209	3.19147	0.0026342	0.947197	0.93821	-0.00898702	2	102755847	R	II		IGR	shelf	chr2:102758806-102759577
cg12485204	0.936688	3.19104	0.00263736	0.944787	0.930534	-0.0142532	8	54507357	F	II		IGR	island	chr8:54507107-54507358
cg04664161	0.179665	3.19081	0.00263903	0.193056	0.169488	-0.0235683	19	1876758	R	II		IGR	island	chr19:1875632-1877921
cg10819259	0.146356	3.19057	0.00264081	0.162888	0.133791	-0.0290966	1	236850361	F	II	ACTN2	Body	shore	chr1:236849472-236850323
cg05491587	0.758672	3.19009	0.00264432	0.792658	0.732842	-0.0598165	18	77659695	F	I	KCNG2	Body	island	chr18:77658912-77660000
cg27641018	0.954171	3.18901	0.00265237	0.962495	0.947845	-0.0146505	7	37959755	F	II	EPDR1	TSS1500	shore	chr7:37960316-37961046
cg17292610	0.540714	-3.18884	0.0026536	0.518579	0.557537	0.038958	10	76860251	F	II	DUSP13	Body	opensea
cg06119162	0.818465	-3.18863	0.00265519	0.79255	0.83816	0.0456104	21	46678524	R	II		IGR	shore	chr21:46677719-46677924
cg11663144	0.842122	-3.18862	0.00265524	0.819663	0.85919	0.0395267	21	46675770	F	II		IGR	shore	chr21:46677719-46677924
cg11001216	0.0540252	3.18854	0.00265582	0.0589057	0.0503161	-0.00858961	19	58859029	F	II	A1BG	Body	island	chr19:58858453-58859223
cg00037388	0.0403301	3.18848	0.00265631	0.0445855	0.037096	-0.00748953	2	54951307	F	II	EML6	TSS1500	island	chr2:54950394-54952488
cg04251886	0.569193	-3.18844	0.00265657	0.518268	0.607896	0.0896275	14	51414420	F	II		IGR	shelf	chr14:51410614-51411464
cg09782726	0.975087	3.18825	0.00265796	0.978623	0.972399	-0.00622414	6	30166507	F	I	TRIM26	Body	opensea
cg18563812	0.945112	-3.18819	0.00265845	0.937198	0.951127	0.013929	8	53044888	R	II	ST18	Body	opensea
cg08124804	0.10563	3.188	0.00265987	0.111257	0.101354	-0.00990316	16	46723545	R	I	ORC6L	TSS200	island	chr16:46722564-46724107
cg08845510	0.0304828	-3.1878	0.00266137	0.0273485	0.0328649	0.00551641	1	9884029	R	I	CLSTN1	1stExon	island	chr1:9883011-9884667
cg18801245	0.0420942	3.18766	0.00266236	0.0447703	0.0400603	-0.00471001	12	50794975	F	II	LARP4	Body	shore	chr12:50794549-50794920
cg03800797	0.775384	-3.18728	0.00266524	0.761396	0.786014	0.0246181	12	52680245	R	I	KRT81	Body	opensea
cg20703928	0.788204	-3.18727	0.00266529	0.758162	0.811035	0.0528733	2	106364229	F	II	NCK2	5'UTR	shelf	chr2:106361032-106362218
cg13337413	0.845203	-3.18716	0.00266611	0.824224	0.861147	0.036923	17	10728324	F	II	PIRT	3'UTR	opensea
cg11961642	0.817896	-3.18705	0.00266689	0.79835	0.83275	0.0343998	12	124272362	F	II	DNAH10	Body	island	chr12:124272128-124272585
cg13841742	0.51184	3.18693	0.00266784	0.537402	0.492414	-0.0449877	4	48909110	F	II	OCIAD2	TSS1500	shore	chr4:48908292-48908850
cg03012374	0.289283	3.18675	0.00266913	0.310333	0.273285	-0.0370478	15	38998010	R	II		IGR	opensea
cg14460195	0.552626	-3.18672	0.00266938	0.531909	0.568371	0.0364619	13	113705501	R	II	MCF2L	Body	island	chr13:113705500-113705778
cg19404977	0.0397412	3.18601	0.00267469	0.0441514	0.0363894	-0.00776201	6	31802507	R	II	C6orf48	TSS200	shore	chr6:31802598-31802823
cg13592155	0.0956573	3.186	0.00267472	0.10882	0.0856537	-0.0231662	12	6602187	F	II	MRPL51	Body	shore	chr12:6602360-6602586
cg13699009	0.596268	3.18596	0.00267505	0.65788	0.549443	-0.108437	12	122356056	F	II	WDR66	TSS1500	shore	chr12:122356315-122356853
cg22240424	0.0601876	-3.18596	0.00267505	0.0539421	0.0649341	0.010992	15	69707465	F	II	KIF23	Body	shore	chr15:69706516-69707352
cg19578161	0.88489	-3.1855	0.00267845	0.863638	0.901042	0.0374042	14	68482919	F	II	RAD51L1	Body	opensea
cg21109192	0.686281	-3.18531	0.00267989	0.663751	0.703403	0.0396517	5	179569583	R	I	RASGEF1C	5'UTR	opensea
cg27599831	0.790745	-3.1853	0.00268002	0.760617	0.813643	0.0530262	4	3862054	R	II		IGR	opensea
cg04907070	0.973034	3.18525	0.00268039	0.978634	0.968778	-0.00985606	8	63057336	F	II		IGR	island	chr8:63056947-63057412
cg26347887	0.704178	3.18505	0.00268183	0.805372	0.627271	-0.178101	2	88927196	F	I	EIF2AK3	TSS200	island	chr2:88926237-88927295
cg21099624	0.100618	-3.18454	0.00268567	0.0953081	0.104653	0.00934477	6	43737749	R	I	VEGFA	TSS200	island	chr6:43737632-43739852
cg12357053	0.86698	-3.18414	0.00268868	0.840803	0.886874	0.0460716	11	76455541	R	II		IGR	opensea
cg24795825	0.450024	-3.18396	0.00269004	0.416676	0.475369	0.0586929	15	79164541	R	I	MORF4L1	TSS1500	shore	chr15:79165102-79166057
cg12727138	0.592013	3.18389	0.00269053	0.636018	0.55857	-0.0774483	2	162102947	F	II		IGR	shore	chr2:162101439-162101650
cg04074481	0.929418	-3.18367	0.00269218	0.921837	0.93518	0.0133436	12	4917740	R	II	KCNA6	TSS1500	shore	chr12:4918273-4919657
cg24638099	0.58842	3.18313	0.00269625	0.710519	0.495625	-0.214893	6	32526027	R	I	HLA-DRB6	Body	opensea
cg17522983	0.924594	-3.18313	0.00269627	0.915908	0.931196	0.0152878	7	72727426	F	II	TRIM50	Body	island	chr7:72726824-72727440
cg18929894	0.810677	3.18301	0.0026972	0.836772	0.790845	-0.0459268	12	14522829	R	II	ATF7IP	5'UTR	shelf	chr12:14518525-14518975
cg06525750	0.945593	3.18293	0.00269776	0.95388	0.939295	-0.0145845	2	25141152	F	II	ADCY3	Body	shore	chr2:25142472-25143689
cg07471507	0.881767	3.18283	0.00269855	0.898626	0.868954	-0.0296724	8	81086294	F	II		IGR	shelf	chr8:81083320-81084057
cg04488111	0.766501	3.18274	0.00269924	0.792384	0.746831	-0.0455536	1	154897518	F	II	PMVK	3'UTR	opensea
cg05307871	0.951694	3.18244	0.00270151	0.957708	0.947124	-0.0105847	1	6059070	F	I		IGR	opensea
cg11702942	0.687634	-3.18215	0.00270369	0.66417	0.705467	0.0412973	8	144102584	R	II	LY6E	Body	shore	chr8:144099928-144100593
cg03541853	0.831643	3.18206	0.00270436	0.848579	0.818772	-0.029807	3	129408948	R	II	TMCC1	Body	opensea
cg13875111	0.0862737	3.182	0.00270479	0.092954	0.0811967	-0.0117573	2	27487130	F	II	SLC30A3	TSS1500	island	chr2:27484873-27488189
cg17186844	0.93678	-3.18187	0.00270576	0.92924	0.94251	0.0132702	3	113461489	R	II	NAA50	Body	shelf	chr3:113464437-113465159
cg16802159	0.875466	-3.1816	0.00270785	0.856605	0.8898	0.033195	16	86457719	F	II		IGR	opensea
cg02138331	0.961507	3.18151	0.00270849	0.969378	0.955526	-0.0138519	20	32893975	R	II	AHCY	5'UTR	shelf	chr20:32890559-32891378
cg00927666	0.705679	-3.1814	0.00270934	0.6642	0.737203	0.0730036	7	28319589	R	II	LOC402644	TSS1500	opensea
cg20277670	0.956108	-3.18094	0.00271281	0.950874	0.960086	0.00921292	5	175110375	R	II	HRH2	Body	opensea
cg22086566	0.629085	-3.18085	0.00271352	0.603952	0.648186	0.0442342	7	3989097	F	I	SDK1	Body	opensea
cg19091366	0.0222733	3.18074	0.00271434	0.0247346	0.0204027	-0.00433192	12	94853648	F	I	CCDC41	1stExon	island	chr12:94853336-94854307
cg02059586	0.897126	-3.18042	0.00271677	0.886394	0.905282	0.0188874	10	43430907	R	II		IGR	shore	chr10:43428167-43429460
cg00071446	0.91648	3.17979	0.00272152	0.934786	0.902567	-0.0322187	3	120025256	F	II		IGR	shore	chr3:120025415-120026241
cg05101809	0.924387	3.17953	0.00272354	0.931037	0.919332	-0.0117045	7	5338832	F	I	SLC29A4	Body	island	chr7:5338674-5339002
cg27661600	0.154174	-3.17948	0.00272388	0.146558	0.159962	0.0134039	12	56101736	F	I	ITGA7	Body	shore	chr12:56101212-56101600
cg12989463	0.0347501	3.17943	0.0027243	0.0393865	0.0312264	-0.00816011	4	144257989	R	II	GAB1	5'UTR	island	chr4:144256931-144258527
cg09504737	0.839817	3.17919	0.0027261	0.863875	0.821534	-0.0423408	5	115181403	F	II	AP3S1	Body	shelf	chr5:115177234-115178256
cg03734594	0.489224	-3.1791	0.00272679	0.462392	0.509616	0.0472249	13	111297400	R	I	CARS2	Body	shelf	chr13:111301316-111301593
cg27490017	0.82565	-3.17906	0.00272707	0.801304	0.844152	0.0428484	2	240117005	F	II	HDAC4	Body	opensea
cg17056089	0.944118	-3.17885	0.00272865	0.938029	0.948746	0.0107178	1	104112143	R	II	LOC648740	Body	opensea
cg14031465	0.873778	-3.17862	0.00273039	0.853871	0.888907	0.0350363	8	143869473	F	II	LY6D	TSS1500	opensea
cg18380783	0.14434	3.1786	0.00273055	0.166557	0.127455	-0.0391017	21	38630506	F	II	DSCR3	Body	island	chr21:38630052-38630507
cg03254161	0.206098	3.17749	0.00273903	0.233195	0.185505	-0.0476902	17	76481199	F	II	DNAH17	Body	opensea
cg21810910	0.0472656	-3.17741	0.00273969	0.0430597	0.050462	0.00740233	1	212588407	R	II	TMEM206	TSS200	shore	chr1:212587591-212588284
cg23790767	0.0213283	-3.1771	0.002742	0.0190545	0.0230564	0.00400192	15	44069451	F	II	ELL3	5'UTR	island	chr15:44068586-44069792
cg06152856	0.838743	-3.17708	0.00274215	0.803871	0.865245	0.0613746	20	61456784	R	II	COL9A3	Body	shore	chr20:61455418-61455747
cg22513396	0.927895	-3.17706	0.0027423	0.919974	0.933915	0.0139412	7	151385582	F	II	PRKAG2	Body	opensea
cg21221840	0.753977	3.177	0.00274277	0.782577	0.732242	-0.0503347	19	3595778	F	I	TBXA2R	Body	island	chr19:3595632-3595997
cg05090716	0.900134	-3.17699	0.00274289	0.884787	0.911798	0.0270113	20	1183437	R	II	C20orf202	TSS1500	opensea
cg07775468	0.598547	-3.17694	0.00274326	0.576979	0.614939	0.0379603	12	133000293	F	II		IGR	shore	chr12:133000027-133000246
cg20989409	0.948652	-3.17685	0.00274397	0.942808	0.953093	0.0102858	12	15091896	F	II	ERP27	TSS1500	opensea
cg19674051	0.870741	3.1766	0.00274587	0.8899	0.85618	-0.03372	15	25454024	R	II	SNORD115-15	Body	opensea
cg27017251	0.945074	-3.17654	0.0027463	0.936188	0.951828	0.0156396	22	22334553	F	II	TOP3B	5'UTR	shelf	chr22:22336948-22337333
cg19975560	0.942516	3.17649	0.00274668	0.951273	0.935861	-0.0154115	3	197402207	F	II	MIR922	TSS1500	opensea
cg22885332	0.452964	3.17649	0.00274673	0.481644	0.431167	-0.0504767	5	139034002	F	II	CXXC5	5'UTR	shelf	chr5:139027443-139030219
cg24524546	0.916633	-3.17647	0.00274684	0.900176	0.929141	0.028965	6	7247841	R	II	RREB1	Body	shore	chr6:7246665-7247572
cg19359940	0.825486	-3.17637	0.00274759	0.802948	0.842615	0.0396663	13	78391713	R	II		IGR	opensea
cg11360718	0.757956	-3.17557	0.00275377	0.739683	0.771844	0.0321609	20	30720375	F	II	TM9SF4	Body	opensea
cg08749735	0.178893	3.17525	0.00275623	0.195016	0.166639	-0.0283766	17	16488023	F	II		IGR	shore	chr17:16487650-16487884
cg27434245	0.0635189	3.17507	0.00275756	0.0697715	0.0587668	-0.0110046	16	89007493	F	II	CBFA2T3	1stExon	island	chr16:89006334-89008600
cg09789697	0.96777	3.17502	0.00275802	0.972198	0.964405	-0.00779299	12	89751895	F	II		IGR	shelf	chr12:89745168-89748144
cg20831041	0.823349	-3.17464	0.00276088	0.808843	0.834373	0.0255294	11	464554	F	I	PTDSS2	Body	island	chr11:464450-464685
cg26571870	0.663003	-3.17455	0.00276162	0.622869	0.693505	0.0706364	16	85723150	R	II	GINS2	TSS1500	shore	chr16:85722209-85722941
cg04849201	0.928678	3.17346	0.00276999	0.945515	0.915881	-0.0296337	20	276052	R	II		IGR	shore	chr20:277831-279155
cg23965214	0.315587	-3.17306	0.00277309	0.29173	0.333718	0.0419885	17	37123909	R	II	FBXO47	TSS1500	opensea
cg16029534	0.96833	-3.17303	0.00277337	0.964418	0.971303	0.00688519	17	41197783	F	II	BRCA1	Body	opensea
cg16542646	0.901748	-3.173	0.0027736	0.884642	0.914748	0.030106	16	22175965	F	II		IGR	shelf	chr16:22173678-22173920
cg24382417	0.830562	3.17285	0.00277475	0.8641	0.805073	-0.0590265	10	22767345	F	II		IGR	shore	chr10:22764708-22767050
cg02057391	0.158845	3.17282	0.00277498	0.17118	0.149471	-0.0217091	13	38443783	R	II	TRPC4	1stExon	island	chr13:38443682-38444228
cg24397552	0.0342316	-3.17265	0.00277623	0.0302517	0.0372564	0.00700475	15	40226086	R	II	EIF2AK4	TSS1500	shore	chr15:40226210-40226631
cg18925846	0.847174	-3.1726	0.00277663	0.80772	0.87716	0.0694403	8	145164991	F	II	KIAA1875	Body	island	chr8:145163068-145165467
cg04231319	0.156544	3.17244	0.00277787	0.165599	0.149663	-0.0159356	10	21824447	F	II	MLLT10	Body	shore	chr10:21822850-21824410
cg22914507	0.938349	-3.17242	0.00277805	0.931723	0.943386	0.0116629	8	27308068	F	II	PTK2B	Body	opensea
cg23733608	0.961003	3.17215	0.00278016	0.967569	0.956013	-0.0115564	21	35261572	F	II	ITSN1	3'UTR	opensea
cg14637317	0.0920079	3.17201	0.00278122	0.0983069	0.0872207	-0.0110862	22	39077763	R	II	TOMM22	TSS200	shore	chr22:39077816-39078400
cg12975470	0.868915	-3.172	0.00278131	0.846362	0.886055	0.0396923	7	1533824	F	II	INTS1	Body	shore	chr7:1535617-1536099
cg07119168	0.792089	-3.17194	0.00278174	0.766347	0.811652	0.0453056	14	65225253	F	II	SPTB	Body	opensea
cg04940655	0.930405	3.17194	0.0027818	0.937093	0.925323	-0.0117698	13	98829550	F	I	FARP1	5'UTR	shore	chr13:98828563-98829385
cg16278828	0.887843	-3.17154	0.00278487	0.878673	0.894813	0.0161393	15	75648574	R	I	MAN2C1	Body	island	chr15:75648404-75648709
cg17298305	0.720916	-3.17148	0.00278534	0.685132	0.748111	0.0629789	1	153911925	F	II	DENND4B	Body	shelf	chr1:153914343-153914578
cg20726804	0.1052	-3.17146	0.00278549	0.0941031	0.113634	0.0195309	2	85553966	F	II	TGOLN2	Body	shore	chr2:85554134-85555414
cg11400707	0.870402	-3.17111	0.00278822	0.852893	0.883709	0.030816	20	61318513	F	II		IGR	shelf	chr20:61314627-61314828
cg23524048	0.935475	3.17108	0.00278842	0.945288	0.928018	-0.0172706	2	144995206	F	II	GTDC1	5'UTR	opensea
cg04706183	0.0528292	3.17078	0.00279074	0.0572339	0.0494816	-0.00775235	1	155579900	F	I	MSTO1	TSS200	island	chr1:155579732-155580328
cg19028462	0.628129	-3.1706	0.0027922	0.589211	0.657706	0.0684959	13	113677628	R	II	MCF2L	Body	island	chr13:113677627-113677836
cg00571421	0.107656	3.17026	0.00279482	0.114289	0.102615	-0.0116735	6	43021776	R	I	MRPL2	3'UTR	shore	chr6:43021125-43021694
cg26815032	0.579275	-3.17025	0.00279494	0.529285	0.617268	0.0879829	6	55956315	R	II	COL21A1	Body	opensea
cg10183965	0.832257	3.17018	0.00279546	0.862883	0.808982	-0.0539012	17	3824497	R	II		IGR	shelf	chr17:3827795-3828137
cg05337042	0.79395	-3.17	0.00279684	0.766205	0.815037	0.0488319	19	33361552	R	II	SLC7A9	TSS1500	opensea
cg03322619	0.0353344	3.16984	0.00279811	0.0390371	0.0325203	-0.00651687	2	54014003	F	I	LOC100302652	Body	island	chr2:54013801-54014498
cg12924880	0.809069	-3.16982	0.00279827	0.784719	0.827574	0.0428554	13	78360936	R	II		IGR	opensea
cg21559049	0.944901	-3.16945	0.00280112	0.937864	0.95025	0.0123854	12	51629194	R	II		IGR	shelf	chr12:51632489-51633162
cg21596825	0.896799	-3.16944	0.00280124	0.883572	0.906852	0.0232802	2	3818723	R	II		IGR	opensea
cg14104784	0.817266	3.16907	0.00280409	0.838499	0.80113	-0.0373687	4	124338208	R	II		IGR	opensea
cg07126792	0.0317863	-3.16893	0.0028052	0.0289612	0.0339333	0.00497204	7	30325640	F	II	ZNRF2	Body	island	chr7:30323917-30325641
cg14613479	0.0399844	3.16888	0.00280562	0.0430794	0.0376321	-0.00544729	6	157342551	R	I	ARID1B	Body	island	chr6:157342060-157343075
cg15380588	0.10074	3.16862	0.00280761	0.105817	0.0968813	-0.0089353	6	144606480	R	I		IGR	island	chr6:144605926-144608280
cg02171725	0.668682	3.1685	0.00280856	0.693979	0.649456	-0.044523	8	95564335	R	II	KIAA1429	Body	shore	chr8:95565657-95566011
cg05353884	0.516549	-3.16849	0.00280865	0.482078	0.542748	0.0606702	6	26226203	R	II		IGR	shore	chr6:26225386-26225790
cg23393728	0.841028	-3.16816	0.00281125	0.8159	0.860126	0.044226	7	134519692	R	II	CALD1	5'UTR	opensea
cg06186245	0.786347	-3.16812	0.00281151	0.75409	0.810863	0.0567725	3	100245062	R	II	TMEM45A	5'UTR	opensea
cg20706597	0.766085	-3.168	0.00281248	0.731916	0.792054	0.0601379	2	240062121	R	II	HDAC4	Body	shore	chr2:240061326-240061602
cg22830663	0.741629	-3.16796	0.00281276	0.715344	0.761606	0.0462625	2	131975750	R	II	POTEE	TSS200	opensea
cg14668879	0.97148	-3.16795	0.00281288	0.965533	0.976	0.0104668	1	8390587	F	II	SLC45A1	Body	island	chr1:8390202-8390800
cg06910084	0.797749	-3.16759	0.0028157	0.786749	0.806108	0.019359	1	1121086	R	I	TTLL10	3'UTR	opensea
cg24798398	0.116855	-3.16755	0.00281601	0.105335	0.12561	0.0202751	2	176937524	R	I		IGR	shore	chr2:176936246-176936809
cg04378167	0.142505	3.16746	0.00281671	0.159974	0.129229	-0.0307453	19	49944943	F	II	SLC17A7	TSS200	shore	chr19:49946345-49947222
cg04112211	0.12016	3.167	0.00282032	0.131748	0.111354	-0.0203937	5	87436327	R	II		IGR	shore	chr5:87437095-87437505
cg26413432	0.952933	-3.16696	0.00282066	0.941881	0.961333	0.0194519	4	155702351	F	II	RBM46	TSS200	island	chr4:155702340-155703328
cg20452738	0.937611	-3.16633	0.00282561	0.927931	0.944967	0.0170359	1	226828650	F	II	ITPKB	Body	shore	chr1:226829582-226829803
cg16415825	0.81125	-3.16623	0.00282638	0.785242	0.831016	0.0457734	10	133872532	R	II		IGR	opensea
cg07964097	0.793589	-3.16608	0.00282753	0.770119	0.811425	0.0413065	12	131708081	F	II		IGR	opensea
cg15059851	0.700469	-3.16594	0.00282863	0.670791	0.723024	0.0522327	1	152880324	F	II	IVL	TSS1500	opensea
cg07729527	0.33805	3.16586	0.0028293	0.359415	0.321814	-0.0376012	2	174889845	R	II		IGR	shore	chr2:174890243-174890814
cg12980201	0.719188	-3.16558	0.00283146	0.695805	0.73696	0.0411544	11	124742958	F	II	ROBO3	Body	shelf	chr11:124745909-124746773
cg18494672	0.916628	-3.16557	0.0028316	0.901608	0.928043	0.0264343	5	54133279	F	II		IGR	opensea
cg04980590	0.103342	3.16554	0.00283181	0.114478	0.0948785	-0.0195998	5	3590820	F	II		IGR	island	chr5:3590644-3592000
cg20936604	0.814665	-3.1653	0.00283373	0.777259	0.843093	0.0658338	3	58311152	R	II		IGR	opensea
cg13954461	0.798675	-3.16523	0.00283424	0.78432	0.809585	0.0252647	19	1975271	R	I	CSNK1G2	Body	island	chr19:1975219-1975570
cg02389180	0.889823	-3.16522	0.00283432	0.870505	0.904505	0.0339996	7	46851524	F	II		IGR	opensea
cg04597393	0.811772	3.16504	0.00283576	0.82659	0.800511	-0.0260797	8	142276533	F	I		IGR	opensea
cg02904488	0.901058	3.1649	0.0028369	0.916007	0.889697	-0.0263097	2	174058660	R	II	ZAK	Body	opensea
cg25552172	0.0886773	3.16471	0.00283832	0.0947717	0.0840457	-0.010726	17	46755719	F	II		IGR	island	chr17:46755565-46756006
cg04599342	0.909595	-3.16428	0.00284179	0.9045	0.913468	0.00896877	19	48058991	R	I	ZNF541	1stExon	opensea
cg01978368	0.0657424	3.16392	0.00284459	0.0720971	0.0609129	-0.0111841	1	16563189	R	I	C1orf89	1stExon	shore	chr1:16563544-16563799
cg01555397	0.967368	3.16391	0.00284466	0.973005	0.963084	-0.00992103	6	107808378	F	II		IGR	shore	chr6:107810066-107812733
cg23197955	0.969788	3.16324	0.00285	0.975059	0.965781	-0.00927797	19	8921541	F	II	ZNF558	3'UTR	opensea
cg02500042	0.441598	3.16318	0.00285046	0.456769	0.430067	-0.0267024	4	77342788	R	II		IGR	shore	chr4:77342010-77342707
cg05812666	0.771861	3.16289	0.00285274	0.808404	0.744089	-0.0643148	1	231954814	R	II	TSNAX-DISC1	Body	opensea
cg22343980	0.0438482	3.16283	0.00285322	0.047947	0.0407331	-0.00721391	1	168148117	R	I	TIPRL	TSS200	island	chr1:168147963-168148637
cg02086493	0.0888868	3.16229	0.00285754	0.0950366	0.084213	-0.0108235	17	46675333	F	II	LOC404266	Body	island	chr17:46675044-46675589
cg19349476	0.883365	-3.16202	0.00285967	0.867592	0.895351	0.0277591	13	101315254	R	II	TMTC4	Body	opensea
cg19225280	0.893663	-3.16197	0.00286006	0.883579	0.901326	0.0177472	6	34846110	R	II	TAF11	3'UTR	opensea
cg02703145	0.646081	-3.16193	0.00286045	0.592368	0.686904	0.0945357	9	93922525	F	II		IGR	island	chr9:93922196-93922679
cg12012319	0.962721	-3.16152	0.00286367	0.957822	0.966445	0.00862307	7	126675528	R	II	GRM8	Body	opensea
cg02216246	0.100912	-3.16136	0.00286496	0.0898681	0.109305	0.019437	11	128564756	R	II	FLI1	Body	island	chr11:128562671-128565011
cg21278181	0.932013	-3.16105	0.00286745	0.925263	0.937144	0.0118805	13	28562798	R	II	PRHOXNB	TSS200	opensea
cg20329966	0.0287551	-3.16094	0.00286833	0.0259182	0.0309112	0.00499299	1	185126242	R	II	C1orf25	TSS200	island	chr1:185125850-185126705
[truncated: 4,443 more rows]
