# Supplementary material for: Integrated Analysis of DNA methylation and transcriptome profile to identify key features of age-related macular degeneration
Source: Bioengineered. 2021 Sep 27;12(1):7061–78. doi: 10.1080/21655979.2021.1976502 (PMC8806579; doi:10.1080/21655979.2021.1976502)
Supplement: Supplemental Material [file KBIE_A_1976502_SM4952.zip › supplementary/Supplement Table S7.xlsx]

## Sheet: Sheet1
Table S7. KEGG and GO analysis of differentially methylated genes.
Terms	ID	Description	GeneRatio	BgRatio	pvalue	p.adjust	qvalue	geneID	Count
KEGG	hsa04360	Axon guidance	66/1393	181/8026	4.00424e-10	1.28937e-07	9.61018e-08	ABLIM2/CAMK2B/CXCR4/EFNA5/EPHA1/EPHB6/NCK2/NTN1/PAK1/PAK6/PDK1/PIK3R3/PLCG1/PLCG2/PLXNA2/PLXNB2/PLXNC1/PPP3R2/PRKCA/PRKCZ/PTK2/PTPN11/RND1/ROBO3/SEMA3E/SEMA5B/SEMA6B/SEMA6C/SEMA7A/SLIT1/SRGAP1/SSH1/TRPC1/UNC5A/UNC5B/WNT5B/CDC42/DPYSL2/EPHA3/EPHA4/GNAI3/ILK/LRRC4C/NFATC2/NTN4/NTNG1/NTNG2/PAK4/PARD3/PIK3R1/PIK3R2/PLXNA4/PPP3CA/RASA1/RGMA/SEMA3A/SEMA3C/SEMA4B/SEMA4C/SEMA4D/SEMA5A/SEMA6A/SHH/SRGAP3/T…	66
KEGG	hsa04510	Focal adhesion	68/1393	199/8026	5.14386e-09	8.28162e-07	6.17264e-07	AKT3/BAD/BCAR1/CAPN2/CAV1/COL1A1/COL2A1/COL4A1/COL4A2/COL6A3/COL9A1/COL9A3/FLT4/FN1/ITGA11/ITGA2B/ITGA3/ITGA5/ITGA6/ITGA7/ITGA8/ITGB4/KDR/LAMA1/LAMA5/MAPK8/PAK1/PAK6/PARVA/PARVG/PIK3R3/PIP5K1C/PPP1CC/PRKCA/PTK2/RAP1A/RASGRF1/TNXB/VAV2/VEGFA/VTN/BRAF/CCND1/CCND3/CDC42/EGFR/FLNB/IGF1R/ILK/ITGA1/ITGB8/JUN/LAMA2/LAMA4/LAMB3/LAMB4/MYLK/PAK4/PDGFD/PIK3R1/PIK3R2/PPP1CA/PXN/SHC1/SOS2/THBS1/THBS2/TLN1	68
KEGG	hsa05412	Arrhythmogenic right ventricular cardiomyopathy (ARVC)	33/1393	77/8026	1.3208e-07	1.20335e-05	8.96904e-06	ACTN3/CACNA1C/CACNB1/CACNG2/CACNG3/CACNG6/CACNG8/CTNNA2/DSC2/ITGA11/ITGA2B/ITGA3/ITGA5/ITGA6/ITGA7/ITGA8/ITGB4/LAMA1/LMNA/RYR2/SLC8A2/TCF7/TCF7L1/TCF7L2/ACTN2/CACNA2D1/CACNA2D2/CACNB2/CDH2/ITGA1/ITGB8/LAMA2/SLC8A1	33
KEGG	hsa04512	ECM-receptor interaction	36/1393	88/8026	1.49484e-07	1.20335e-05	8.96904e-06	AGRN/CD36/CD44/COL1A1/COL2A1/COL4A1/COL4A2/COL6A3/COL9A1/COL9A3/FN1/FRAS1/ITGA11/ITGA2B/ITGA3/ITGA5/ITGA6/ITGA7/ITGA8/ITGB4/LAMA1/LAMA5/SDC1/SDC4/SV2B/TNXB/VTN/GP5/ITGA1/ITGB8/LAMA2/LAMA4/LAMB3/LAMB4/THBS1/THBS2	36
KEGG	hsa05205	Proteoglycans in cancer	65/1393	204/8026	2.28129e-07	1.46915e-05	1.09502e-05	AKT3/ANK1/ARHGEF1/CAMK2B/CAV1/CD44/COL1A1/CTTN/FAS/FN1/ITGA5/ITPR1/KDR/MAPK12/MYC/NANOG/PAK1/PIK3R3/PLCG1/PLCG2/PPP1CC/PRKCA/PTK2/PTPN11/SDC1/SDC4/TFAP4/VAV2/VEGFA/VTN/WNT11/WNT3/WNT5B/WNT9A/ANK2/ANK3/BRAF/CCND1/CDC42/DDX5/EGFR/EIF4B/EZR/FLNB/GAB1/HCLS1/HIF1A/IGF1R/ITPR3/MRAS/PIK3R1/PIK3R2/PPP1CA/PRKACA/PRKACB/PTPN6/PXN/RPS6KB1/RRAS2/SHH/SMAD2/SOS2/THBS1/TWIST1/WNT3A	65
KEGG	hsa04928	Parathyroid hormone synthesis, secretion and action	40/1393	106/8026	4.10079e-07	2.20076e-05	1.64032e-05	ADCY4/AKAP13/ARHGEF1/ATF6B/CASR/CREB3L1/CREB3L2/GNA11/GNA12/GNAS/ITPR1/LRP5/MEF2C/MMP14/MMP17/MMP25/PDE4C/PDE4D/PRKCA/RXRB/SOST/VDR/ADCY2/ADCY3/ADCY7/ARRB2/BRAF/CREB1/EGFR/EGR1/GCM1/GNAI3/ITPR3/KL/MEF2D/MMP16/NR4A2/PRKACA/PRKACB/RUNX2	40
KEGG	hsa04020	Calcium signaling pathway	60/1393	193/8026	1.66957e-06	6.90003e-05	5.14288e-05	ADCY4/ADRA1B/ADRA1D/ATP2B2/BDKRB1/CACNA1A/CACNA1C/CACNA1H/CACNA1I/CAMK2B/CXCR4/EDNRB/GNA11/GNAL/GNAS/GRIN2A/HRH2/HTR6/ITPKA/ITPKB/ITPR1/OXTR/P2RX1/P2RX2/PDE1B/PLCG1/PLCG2/PPP3R2/PRKCA/PTAFR/PTK2B/RYR1/RYR2/SLC8A2/TPCN2/ADCY2/ADCY3/ADCY7/ASPH/CACNA1G/CALML3/CALML6/CHRM2/EGFR/HTR5A/ITPR3/MYLK/NOS3/ORAI1/PDE1C/PLCZ1/PPIF/PPP3CA/PRKACA/PRKACB/SLC25A4/SLC8A1/TBXA2R/TNNC1/VDAC2	60
KEGG	hsa04014	Ras signaling pathway	69/1393	232/8026	1.71429e-06	6.90003e-05	5.14288e-05	AKT3/BAD/EFNA5/ETS1/ETS2/EXOC2/FGF19/FGF21/FLT4/GNB2/GNG2/GNG7/GRIN2A/GRIN2B/KDR/MAPK8/PAK1/PAK6/PIK3R3/PLA2G2A/PLA2G2C/PLA2G4E/PLA2G4F/PLCG1/PLCG2/PRKCA/PTPN11/RALGDS/RAP1A/RASA3/RASAL1/RASGRF1/RGL1/RGL2/TEK/VEGFA/ZAP70/ABL2/ANGPT1/BCL2L1/BDNF/CALML3/CALML6/CDC42/EGFR/FGF1/FGF18/FGFR3/FGFR4/GAB1/IGF1R/MRAS/PAK4/PDGFD/PIK3R1/PIK3R2/PLA2G6/PRKACA/PRKACB/RALBP1/RASA1/RASGRF2/RASGRP1/RASGRP2/RASSF1/…	69
KEGG	hsa04151	PI3K-Akt signaling pathway	95/1393	354/8026	3.40119e-06	0.000114262	8.5164e-05	AKT3/ATF6B/BAD/BRCA1/CD19/CDK2/CDK6/COL1A1/COL2A1/COL4A1/COL4A2/COL6A3/COL9A1/COL9A3/CREB3L1/CREB3L2/DDIT4/EFNA5/FGF19/FGF21/FLT4/FN1/GNB2/GNG2/GNG7/ITGA11/ITGA2B/ITGA3/ITGA5/ITGA6/ITGA7/ITGA8/ITGB4/KDR/LAMA1/LAMA5/LPAR1/MAGI2/MYC/NR4A1/PCK2/PIK3R3/PIK3R5/PRKCA/PTK2/RPTOR/SYK/TEK/TNXB/VEGFA/VTN/YWHAH/ANGPT1/BCL2L1/BCL2L11/BDNF/CCND1/CCND3/CHRM2/CREB1/EGFR/EIF4B/EIF4E/FGF1/FGF18/FGFR3/FGFR4/FOXO3/…	95
KEGG	hsa04724	Glutamatergic synapse	40/1393	114/8026	3.5485e-06	0.000114262	8.5164e-05	ADCY4/CACNA1A/CACNA1C/GLS/GNAS/GNB2/GNG2/GNG7/GRIA1/GRIK5/GRIN2A/GRIN2B/GRM4/GRM7/GRM8/ITPR1/PLA2G4E/PLA2G4F/PPP3R2/PRKCA/SLC17A6/SLC17A7/SLC17A8/TRPC1/ADCY2/ADCY3/ADCY7/DLGAP1/GLUL/GNAI3/GNAO1/GRIK2/GRM3/GRM6/ITPR3/PPP3CA/PRKACA/PRKACB/SHANK2/SLC1A7	40
KEGG	hsa05031	Amphetamine addiction	28/1393	69/8026	4.32892e-06	0.000126719	9.44492e-05	ATF6B/CACNA1C/CAMK2B/CREB3L1/CREB3L2/DDC/FOSB/GNAS/GRIA1/GRIN2A/GRIN2B/PDYN/PPP1CC/PPP3R2/PRKCA/SLC6A3/ARC/CALML3/CALML6/CREB1/JUN/PPP1CA/PPP3CA/PRKACA/PRKACB/SIRT1/SLC18A2/TH	28
KEGG	hsa05414	Dilated cardiomyopathy (DCM)	35/1393	96/8026	5.36931e-06	0.000141867	0.000105739	ADCY4/CACNA1C/CACNB1/CACNG2/CACNG3/CACNG6/CACNG8/GNAS/ITGA11/ITGA2B/ITGA3/ITGA5/ITGA6/ITGA7/ITGA8/ITGB4/LAMA1/LMNA/RYR2/SLC8A2/TNNT2/ADCY2/ADCY3/ADCY7/CACNA2D1/CACNA2D2/CACNB2/ITGA1/ITGB8/LAMA2/PRKACA/PRKACB/SLC8A1/TNNC1/TNNI3	35
KEGG	hsa04810	Regulation of actin cytoskeleton	63/1393	213/8026	5.89815e-06	0.000141867	0.000105739	ARHGEF1/BAIAP2/BCAR1/BDKRB1/CXCR4/CYFIP1/CYFIP2/DIAPH3/FGF19/FGF21/FN1/GNA12/ITGA11/ITGA2B/ITGA3/ITGA5/ITGA6/ITGA7/ITGA8/ITGAE/ITGB4/KNG1/LPAR1/MYH10/PAK1/PAK6/PFN3/PIK3R3/PIP5K1C/PPP1CC/PTK2/SCIN/SSH1/VAV2/WASF2/WASL/APC2/BRAF/CDC42/CHRM2/EGFR/EZR/FGF1/FGF18/FGFR3/FGFR4/IQGAP2/ITGA1/ITGB8/LPAR2/LPAR5/MRAS/MYLK/PAK4/PDGFD/PIK3R1/PIK3R2/PIP4K2A/PIP5K1B/PPP1CA/PXN/RRAS2/SOS2	63
KEGG	hsa04261	Adrenergic signaling in cardiomyocytes	48/1393	149/8026	6.16813e-06	0.000141867	0.000105739	ADCY4/ADRA1B/ADRA1D/AKT3/ATF6B/ATP2B2/CACNA1C/CACNB1/CACNG2/CACNG3/CACNG6/CACNG8/CAMK2B/CREB3L1/CREB3L2/GNAS/KCNQ1/MAPK12/PIK3R5/PPP1CC/PRKCA/RAPGEF4/RYR2/SCN1B/SCN5A/SLC8A2/TNNT2/ADCY2/ADCY3/ADCY7/CACNA2D1/CACNA2D2/CACNB2/CALML3/CALML6/CREB1/CREM/GNAI3/PPP1CA/PPP2CA/PPP2R2A/PPP2R5D/PRKACA/PRKACB/SCN7A/SLC8A1/TNNC1/TNNI3	48
KEGG	hsa04750	Inflammatory mediator regulation of TRP channels	35/1393	100/8026	1.51778e-05	0.000325818	0.000242846	ADCY4/ALOX12/BDKRB1/CAMK2B/GNAS/ITPR1/KNG1/MAPK12/MAPK8/PIK3R3/PLA2G4E/PLA2G4F/PLCG1/PLCG2/PPP1CC/PRKCA/PRKCH/PRKCQ/TRPV1/ADCY2/ADCY3/ADCY7/CALML3/CALML6/F2RL1/IL1RAP/ITPR3/PIK3R1/PIK3R2/PLA2G6/PPP1CA/PRKACA/PRKACB/TRPA1/TRPM8	35
KEGG	hsa04921	Oxytocin signaling pathway	48/1393	154/8026	1.67106e-05	0.000336301	0.000250659	ADCY4/CACNA1C/CACNB1/CACNG2/CACNG3/CACNG6/CACNG8/CAMK2B/CAMKK2/GNAS/ITPR1/KCNJ12/KCNJ2/MEF2C/NFATC1/OXTR/PIK3R5/PLA2G4E/PLA2G4F/PPP1CC/PPP3R2/PRKAG2/PRKCA/RYR1/RYR2/ADCY2/ADCY3/ADCY7/CACNA2D1/CACNA2D2/CACNB2/CALML3/CALML6/CCND1/EEF2K/EGFR/GNAI3/GNAO1/ITPR3/JUN/MYLK/NFATC2/NOS3/OXT/PPP1CA/PPP3CA/PRKACA/PRKACB	48
KEGG	hsa04611	Platelet activation	40/1393	124/8026	3.4763e-05	0.000658453	0.000490772	ADCY4/AKT3/ARHGEF1/COL1A1/GNAS/ITGA2B/ITPR1/MAPK12/P2RX1/PIK3R3/PIK3R5/PLA2G4E/PLA2G4F/PLCG2/PPP1CC/PRKCI/PRKCZ/PRKG1/RAP1A/SYK/ADCY2/ADCY3/ADCY7/FCGR2A/GNAI3/GP5/ITPR3/MYLK/NOS3/ORAI1/PIK3R1/PIK3R2/PPP1CA/PRKACA/PRKACB/PTGIR/RASGRP1/RASGRP2/TBXA2R/TLN1	40
KEGG	hsa05165	Human papillomavirus infection	85/1393	330/8026	5.78554e-05	0.00103497	0.000771405	AKT3/BAD/CDK2/CDK6/CHD4/COL1A1/COL2A1/COL4A1/COL4A2/COL6A3/COL9A1/COL9A3/CREB3L1/CREB3L2/DLG2/DVL2/FAS/FN1/GNAS/ITGA11/ITGA2B/ITGA3/ITGA5/ITGA6/ITGA7/ITGA8/ITGB4/LAMA1/LAMA5/MAML1/MAML2/NOTCH4/PIK3R3/PRKCI/PRKCZ/PTK2/TCF7/TCF7L1/TCF7L2/TERT/TNXB/UBR4/VEGFA/VTN/WNT11/WNT3/WNT5B/WNT9A/APC2/ATM/ATP6V0E2/AXIN1/CCND1/CCND3/CDC42/CREB1/DLG1/EGFR/FADD/IFNAR2/IRF3/ITGA1/ITGB8/LAMA2/LAMA4/LAMB3/LAMB4/MAGI…	85
KEGG	hsa04015	Rap1 signaling pathway	59/1393	210/8026	6.15521e-05	0.00104315	0.000777501	ADCY4/AKT3/BCAR1/EFNA5/FGF19/FGF21/FLT4/GNAS/GRIN2A/GRIN2B/ITGA2B/KDR/LPAR1/MAGI2/MAPK12/PFN3/PIK3R3/PLCG1/PRKCA/PRKCI/PRKCZ/RALGDS/RAP1A/RAPGEF4/SIPA1L3/TEK/VAV2/VEGFA/ADCY2/ADCY3/ADCY7/ANGPT1/BRAF/CALML3/CALML6/CDC42/DOCK4/EGFR/FGF1/FGF18/FGFR3/FGFR4/GNAI3/GNAO1/IGF1R/LPAR2/LPAR3/LPAR5/MAGI1/MRAS/PARD3/PDGFD/PIK3R1/PIK3R2/PRKD1/RAP1GAP/RASGRP2/THBS1/TLN1	59
KEGG	hsa04728	Dopaminergic synapse	41/1393	132/8026	7.39315e-05	0.0011903	0.000887178	AKT3/ATF6B/CACNA1A/CACNA1C/CAMK2B/CREB3L1/CREB3L2/DDC/GNAL/GNAS/GNB2/GNG2/GNG7/GRIA1/GRIN2A/GRIN2B/ITPR1/MAPK12/MAPK8/PPP1CC/PRKCA/SLC6A3/ARNTL/ARRB2/CALML3/CALML6/CREB1/GNAI3/GNAO1/ITPR3/KIF5A/KIF5C/PPP1CA/PPP2CA/PPP2R2A/PPP2R5D/PPP3CA/PRKACA/PRKACB/SLC18A2/TH	41
KEGG	hsa05030	Cocaine addiction	20/1393	49/8026	9.10302e-05	0.0013958	0.00104034	ATF6B/CREB3L1/CREB3L2/DDC/FOSB/GNAS/GRIN2A/GRIN2B/PDYN/RGS9/SLC6A3/BDNF/CREB1/GNAI3/GRM3/JUN/PRKACA/PRKACB/SLC18A2/TH	20
KEGG	hsa04934	Cushing syndrome	46/1393	155/8026	9.55648e-05	0.00139872	0.00104253	ADCY4/ATF6B/CACNA1C/CACNA1H/CACNA1I/CAMK2B/CDK2/CDK6/CREB3L1/CREB3L2/DVL2/E2F2/GNA11/GNAS/ITPR1/KCNK2/MC2R/NR4A1/PDE11A/PDE8A/RAP1A/TCF7/TCF7L1/TCF7L2/USP8/WDR5B/WNT11/WNT3/WNT5B/WNT9A/ADCY2/ADCY3/ADCY7/APC2/AXIN1/BRAF/CACNA1G/CCND1/CREB1/EGFR/GNAI3/ITPR3/ORAI1/PRKACA/PRKACB/WNT3A	46
KEGG	hsa04072	Phospholipase D signaling pathway	44/1393	148/8026	0.000128667	0.00180134	0.00134261	ADCY4/AGPAT4/AKT3/DGKI/DNM3/GNA12/GNAS/GRM4/GRM7/GRM8/LPAR1/PIK3R3/PIK3R5/PIP5K1C/PLA2G4E/PLA2G4F/PLCG1/PLCG2/PRKCA/PTK2B/PTPN11/RALGDS/RAPGEF4/SYK/ADCY2/ADCY3/ADCY7/DGKG/EGFR/GAB1/GRM3/GRM6/LPAR2/LPAR3/LPAR5/MRAS/PDGFD/PIK3R1/PIK3R2/PIP5K1B/RRAS2/SHC1/SOS2/TSC2	44
KEGG	hsa04024	cAMP signaling pathway	59/1393	216/8026	0.00014524	0.00194864	0.0014524	ACOX3/ADCY4/AKT3/ATP2B2/BAD/CACNA1C/CAMK2B/CREB3L1/CREB3L2/GABBR1/GLI1/GLI3/GNAS/GRIA1/GRIN2A/GRIN2B/HTR6/LHB/MAPK8/MC2R/NFATC1/NPY/NPY1R/OXTR/PAK1/PDE4C/PDE4D/PIK3R3/PPP1CC/RAP1A/RAPGEF4/RYR2/VAV2/VIPR2/ABCC4/ADCY2/ADCY3/ADCY7/BDNF/BRAF/CALML3/CALML6/CHRM2/CNGA1/CNGA4/CREB1/GCG/GNAI3/JUN/ORAI1/OXT/PIK3R1/PIK3R2/PPARA/PPP1CA/PRKACA/PRKACB/RRAS2/TNNI3	59
KEGG	hsa05410	Hypertrophic cardiomyopathy (HCM)	30/1393	90/8026	0.000167323	0.00215512	0.0016063	ACE/CACNA1C/CACNB1/CACNG2/CACNG3/CACNG6/CACNG8/ITGA11/ITGA2B/ITGA3/ITGA5/ITGA6/ITGA7/ITGA8/ITGB4/LAMA1/LMNA/PRKAG2/RYR2/SLC8A2/TNNT2/CACNA2D1/CACNA2D2/CACNB2/ITGA1/ITGB8/LAMA2/SLC8A1/TNNC1/TNNI3	30
KEGG	hsa04010	MAPK signaling pathway	75/1393	294/8026	0.000216391	0.00267992	0.00199746	AKT3/CACNA1A/CACNA1C/CACNA1H/CACNA1I/CACNB1/CACNG2/CACNG3/CACNG6/CACNG8/DAXX/EFNA5/FAS/FGF19/FGF21/FLT4/GNA12/KDR/MAP3K3/MAP3K5/MAP4K4/MAPK12/MAPK8/MAPK8IP2/MAPT/MEF2C/MKNK2/MYC/NFATC1/NR4A1/PAK1/PLA2G4E/PLA2G4F/PPP3R2/PRKCA/RAP1A/RASGRF1/RPS6KA2/STMN1/TEK/VEGFA/ANGPT1/ARRB2/BDNF/BRAF/CACNA1G/CACNA2D1/CACNA2D2/CACNB2/CDC42/DUSP4/EGFR/FGF1/FGF18/FGFR3/FGFR4/FLNB/IGF1R/IL1RAP/JUN/MAP4K2/MRAS/NFKB2/…	75
KEGG	hsa04211	Longevity regulating pathway	29/1393	89/8026	0.00033132	0.0039513	0.00294507	ADCY4/AKT3/ATF6B/CAMKK2/CREB3L1/CREB3L2/EHMT1/EHMT2/PIK3R3/PPARG/PRKAG2/RPTOR/ULK1/ADCY2/ADCY3/ADCY7/APPL1/CREB1/EIF4E/FOXO3/IGF1R/KL/PIK3R1/PIK3R2/PRKACA/PRKACB/RPS6KB1/SIRT1/TSC2	29
KEGG	hsa04927	Cortisol synthesis and secretion	23/1393	65/8026	0.000356405	0.00397892	0.00296565	ADCY4/ATF6B/CACNA1C/CACNA1H/CACNA1I/CREB3L1/CREB3L2/GNA11/GNAS/ITPR1/KCNK2/MC2R/NR4A1/PDE8A/ADCY2/ADCY3/ADCY7/CACNA1G/CREB1/ITPR3/ORAI1/PRKACA/PRKACB	23
KEGG	hsa05100	Bacterial invasion of epithelial cells	25/1393	73/8026	0.00035835	0.00397892	0.00296565	BCAR1/CAV1/CLTA/CTNNA2/CTTN/DNM3/FN1/ITGA5/PIK3R3/PTK2/WASF2/WASL/ARHGAP10/CD2AP/CDC42/CLTC/ELMO1/GAB1/HCLS1/ILK/MAD2L2/PIK3R1/PIK3R2/PXN/SHC1	25
KEGG	hsa05166	Human T-cell leukemia virus 1 infection	58/1393	219/8026	0.000397717	0.00426883	0.00318174	ADCY4/AKT3/ATF6B/BUB1B/CDK2/CREB3L1/CREB3L2/CRTC3/E2F2/ESPL1/ETS1/ETS2/HLA-DMA/IL15/KAT5/LTBR/MAD1L1/MAP3K3/MAPK8/MSX1/MYC/NFATC1/PIK3R3/PPP3R2/SMAD3/STAT5B/TERT/TRRAP/VAC14/ADCY2/ADCY3/ADCY7/ATM/BCL2L1/CANX/CCND1/CCND3/CREB1/CRTC1/DLG1/EGR1/HLA-DOB/HLA-DQB1/HLA-DRA/JUN/MSX2/NFATC2/NFKB2/PIK3R1/PIK3R2/PPP3CA/PRKACA/PRKACB/SLC25A4/SMAD2/TCF3/TLN1/VDAC2	58
KEGG	hsa04911	Insulin secretion	28/1393	86/8026	0.000423204	0.00431932	0.00321937	ADCY4/ATF6B/CACNA1C/CAMK2B/CCK/CREB3L1/CREB3L2/GNA11/GNAS/KCNMA1/KCNMB3/KCNN3/KCNU1/PRKCA/RAPGEF4/RYR2/ADCY2/ADCY3/ADCY7/CREB1/FFAR1/GCG/ITPR3/KCNJ11/KCNN2/PCLO/PRKACA/PRKACB	28
KEGG	hsa04310	Wnt signaling pathway	45/1393	160/8026	0.000432855	0.00431932	0.00321937	BAMBI/CACYBP/CAMK2B/CBY1/CSNK2B/CUL1/DAAM2/DVL2/LGR5/LGR6/LRP5/MAPK8/MYC/NFATC1/NKD1/PPP3R2/PRKCA/SFRP1/SFRP2/SMAD3/SOST/TCF7/TCF7L1/TCF7L2/WNT11/WNT3/WNT5B/WNT9A/APC2/AXIN1/CCND1/CCND3/FBXW11/INVS/JUN/LGR4/NFATC2/PPARD/PPP3CA/PRKACA/PRKACB/RUVBL1/VANGL1/WNT3A/ZNRF3	45
KEGG	hsa04926	Relaxin signaling pathway	38/1393	129/8026	0.000442663	0.00431932	0.00321937	ADCY4/AKT3/ATF6B/COL1A1/COL4A1/COL4A2/CREB3L1/CREB3L2/EDNRB/GNAS/GNB2/GNG2/GNG7/MAPK12/MAPK8/MMP1/PIK3R3/PRKCA/PRKCZ/VEGFA/ADCY2/ADCY3/ADCY7/ARRB2/CREB1/EGFR/GNAI3/GNAO1/INSL5/JUN/NOS3/PIK3R1/PIK3R2/PRKACA/PRKACB/SHC1/SMAD2/SOS2	38
KEGG	hsa04713	Circadian entrainment	30/1393	97/8026	0.000712018	0.0065514	0.00488303	ADCY4/CACNA1C/CACNA1H/CACNA1I/CAMK2B/GNAS/GNB2/GNG2/GNG7/GRIA1/GRIN2A/GRIN2B/ITPR1/PRKCA/PRKG1/RYR1/RYR2/ADCY2/ADCY3/ADCY7/CACNA1G/CALML3/CALML6/CREB1/GNAI3/GNAO1/ITPR3/NOS1AP/PRKACA/PRKACB	30
KEGG	hsa04971	Gastric acid secretion	25/1393	76/8026	0.000712109	0.0065514	0.00488303	ADCY4/CAMK2B/GNAS/HRH2/ITPR1/KCNJ10/KCNJ15/KCNJ16/KCNJ2/KCNK10/KCNK2/KCNQ1/PRKCA/ADCY2/ADCY3/ADCY7/CA2/CALML3/CALML6/EZR/GNAI3/ITPR3/MYLK/PRKACA/PRKACB	25
KEGG	hsa04137	Mitophagy - animal	22/1393	65/8026	0.000950201	0.00849902	0.00633467	AMBRA1/BECN1/BNIP3/BNIP3L/CSNK2B/MAPK8/TBC1D17/ULK1/USP8/BCL2L1/CITED2/EIF2AK3/FIS1/FOXO3/GABARAPL1/HIF1A/JUN/MRAS/PINK1/RAB7A/RHOT1/RRAS2	22
KEGG	hsa04070	Phosphatidylinositol signaling system	30/1393	99/8026	0.00103243	0.00898495	0.00669686	CDS2/DGKI/INPP4B/INPP5A/ITPK1/ITPKA/ITPKB/ITPR1/MTMR14/PIK3R3/PIP5K1C/PLCG1/PLCG2/PRKCA/SYNJ2/CALML3/CALML6/DGKG/IMPA2/INPP1/INPPL1/ITPR3/MTMR3/MTMR7/PIK3R1/PIK3R2/PIP4K2A/PIP5K1B/PLCZ1/SACM1L	30
KEGG	hsa04022	cGMP-PKG signaling pathway	45/1393	167/8026	0.00116571	0.00987784	0.00736236	ADCY4/ADRA1B/ADRA1D/AKT3/ATF6B/ATP2B2/BAD/CACNA1C/CREB3L1/CREB3L2/EDNRB/GNA11/GNA12/ITPR1/KCNMA1/KCNMB3/KCNU1/KNG1/MEF2C/NFATC1/PDE2A/PIK3R5/PPP1CC/PPP3R2/PRKG1/SLC8A2/ADCY2/ADCY3/ADCY7/CALML3/CALML6/CNGA1/CREB1/GNAI3/ITPR3/MEF2D/MYLK/NFATC2/NOS3/PPIF/PPP1CA/PPP3CA/SLC25A4/SLC8A1/VDAC2	45
KEGG	hsa05222	Small cell lung cancer	28/1393	92/8026	0.00139079	0.0114829	0.00855871	AKT3/APAF1/CDK2/CDK6/COL4A1/COL4A2/E2F2/FN1/ITGA2B/ITGA3/ITGA6/LAMA1/LAMA5/MYC/PIK3R3/PTK2/RXRB/SKP2/TRAF4/BCL2L1/CCND1/FHIT/LAMA2/LAMA4/LAMB3/LAMB4/PIK3R1/PIK3R2	28
KEGG	hsa04270	Vascular smooth muscle contraction	37/1393	132/8026	0.00144433	0.0116268	0.00866596	ACTG2/ADCY4/ADRA1B/ADRA1D/ARHGEF1/CACNA1C/CALCA/CALD1/GNA11/GNA12/GNAS/ITPR1/KCNMA1/KCNMB3/KCNU1/PLA2G2A/PLA2G2C/PLA2G4E/PLA2G4F/PPP1CC/PRKCA/PRKCH/PRKCQ/PRKG1/ADCY2/ADCY3/ADCY7/BRAF/CALML3/CALML6/ITPR3/MYLK/PLA2G6/PPP1CA/PRKACA/PRKACB/PTGIR	37
KEGG	hsa04370	VEGF signaling pathway	20/1393	59/8026	0.00156044	0.0122552	0.00913431	AKT3/BAD/KDR/MAPK12/PIK3R3/PLA2G4E/PLA2G4F/PLCG1/PLCG2/PPP3R2/PRKCA/PTK2/VEGFA/CDC42/NFATC2/NOS3/PIK3R1/PIK3R2/PPP3CA/PXN	20
KEGG	hsa04912	GnRH signaling pathway	28/1393	93/8026	0.00166744	0.0127837	0.00952822	ADCY4/CACNA1C/CAMK2B/GNA11/GNAS/ITPR1/LHB/MAP3K3/MAPK12/MAPK8/MMP14/PLA2G4E/PLA2G4F/PRKCA/PTK2B/ADCY2/ADCY3/ADCY7/CALML3/CALML6/CDC42/EGFR/EGR1/ITPR3/JUN/PRKACA/PRKACB/SOS2	28
KEGG	hsa04925	Aldosterone synthesis and secretion	29/1393	98/8026	0.00186579	0.0137134	0.0102212	ADCY4/ATF6B/ATP2B2/CACNA1C/CACNA1H/CACNA1I/CAMK2B/CREB3L1/CREB3L2/GNA11/GNAS/ITPR1/MC2R/NR4A1/PDE2A/PRKCA/ADCY2/ADCY3/ADCY7/CACNA1G/CALML3/CALML6/CREB1/ITPR3/NR4A2/ORAI1/PRKACA/PRKACB/PRKD1	29
KEGG	hsa04012	ErbB signaling pathway	26/1393	85/8026	0.00187389	0.0137134	0.0102212	AKT3/BAD/CAMK2B/MAPK8/MYC/NCK2/PAK1/PAK6/PIK3R3/PLCG1/PLCG2/PRKCA/PTK2/STAT5B/ABL2/BRAF/EGFR/GAB1/JUN/NRG1/PAK4/PIK3R1/PIK3R2/RPS6KB1/SHC1/SOS2	26
KEGG	hsa05226	Gastric cancer	40/1393	149/8026	0.00229655	0.0164331	0.0122483	AKT3/CDK2/CTNNA2/DVL2/E2F2/FGF19/FGF21/LRP5/MLH1/MUC2/MYC/PIK3R3/RXRB/SMAD3/TCF7/TCF7L1/TCF7L2/TERT/WNT11/WNT3/WNT5B/WNT9A/APC2/AXIN1/BRAF/CCND1/CDH17/EGFR/FGF1/FGF18/GAB1/PIK3R1/PIK3R2/REG4/RPS6KB1/SHC1/SHH/SMAD2/SOS2/WNT3A	40
KEGG	hsa05032	Morphine addiction	27/1393	91/8026	0.00252605	0.0176824	0.0131794	ADCY4/CACNA1A/GABBR1/GABRB1/GABRD/GABRR1/GNAS/GNB2/GNG2/GNG7/GRK5/PDE11A/PDE1B/PDE2A/PDE4C/PDE4D/PDE8A/PRKCA/ADCY2/ADCY3/ADCY7/ARRB2/GNAI3/GNAO1/PDE1C/PRKACA/PRKACB	27
KEGG	hsa01521	EGFR tyrosine kinase inhibitor resistance	24/1393	79/8026	0.00304346	0.0208509	0.0155411	AKT3/BAD/KDR/PIK3R3/PLCG1/PLCG2/PRKCA/VEGFA/BCL2L1/BCL2L11/BRAF/EGFR/EIF4E/FGFR3/FOXO3/GAB1/IGF1R/NRG1/PDGFD/PIK3R1/PIK3R2/RPS6KB1/SHC1/SOS2	24
KEGG	hsa05213	Endometrial cancer	19/1393	58/8026	0.00315486	0.0211638	0.0157743	AKT3/BAD/CTNNA2/MLH1/MYC/PIK3R3/TCF7/TCF7L1/TCF7L2/APC2/AXIN1/BRAF/CCND1/EGFR/FOXO3/ILK/PIK3R1/PIK3R2/SOS2	19
KEGG	hsa04390	Hippo signaling pathway	41/1393	157/8026	0.00352287	0.0231503	0.0172549	CSNK1D/CTNNA2/DLG2/DVL2/GDF6/MYC/NKD1/PPP1CC/PRKCI/PRKCZ/SMAD3/TCF7/TCF7L1/TCF7L2/WNT11/WNT3/WNT5B/WNT9A/WTIP/YWHAH/APC2/AXIN1/BMP2/CCND1/CCND3/DLG1/FBXW11/FGF1/NF2/PARD3/PPP1CA/PPP2CA/PPP2R2A/RASSF1/SCRIB/SMAD2/SMAD7/TEAD4/TP53BP2/TP73/WNT3A	41
KEGG	hsa04929	GnRH secretion	20/1393	64/8026	0.00458729	0.0292478	0.0217996	AKT3/CACNA1C/CACNA1H/CACNA1I/GABBR1/GNA11/ITPR1/KCNN3/LHB/PIK3R3/PRKCA/TRPC1/ARRB2/CACNA1G/ITPR3/KCNJ11/KCNN2/PIK3R1/PIK3R2/TRPC4	20
KEGG	hsa04725	Cholinergic synapse	31/1393	113/8026	0.00480298	0.0292478	0.0217996	ADCY4/AKT3/CACNA1A/CACNA1C/CAMK2B/CHAT/CREB3L1/CREB3L2/GNA11/GNB2/GNG2/GNG7/ITPR1/KCNJ12/KCNJ2/KCNQ1/PIK3R3/PIK3R5/PRKCA/ADCY2/ADCY3/ADCY7/CHRM2/CREB1/GNAI3/GNAO1/ITPR3/PIK3R1/PIK3R2/PRKACA/PRKACB	31
KEGG	hsa05210	Colorectal cancer	25/1393	86/8026	0.00481372	0.0292478	0.0217996	AKT3/BAD/MAPK8/MLH1/MSH3/MYC/PIK3R3/RALGDS/SMAD3/TCF7/TCF7L1/TCF7L2/APC2/APPL1/AXIN1/BCL2L11/BRAF/CCND1/EGFR/JUN/PIK3R1/PIK3R2/RPS6KB1/SMAD2/SOS2	25
KEGG	hsa04730	Long-term depression	19/1393	60/8026	0.00481408	0.0292478	0.0217996	CACNA1A/GNA11/GNA12/GNAS/GNAZ/GRIA1/GRID2/ITPR1/PLA2G4E/PLA2G4F/PRKCA/PRKG1/RYR1/BRAF/GNAI3/GNAO1/IGF1R/ITPR3/PPP2CA	19
KEGG	hsa04140	Autophagy - animal	36/1393	137/8026	0.00539811	0.0321887	0.0239916	AKT3/AMBRA1/ATG7/BAD/BECN1/BNIP3/CAMKK2/DAPK2/DDIT4/EIF2AK4/ITPR1/MAPK8/MTMR14/PIK3R3/PRKCQ/RPTOR/ULK1/WIPI2/ATG12/BCL2L1/EIF2AK3/ERN1/GABARAPL1/HIF1A/IGF1R/MRAS/MTMR3/PIK3R1/PIK3R2/PPP2CA/PRKACA/PRKACB/RAB7A/RPS6KB1/RRAS2/TSC2	36
KEGG	hsa04935	Growth hormone synthesis, secretion and action	32/1393	119/8026	0.00583521	0.034011	0.0253498	ADCY4/AKT3/ATF6B/BCAR1/CACNA1C/CREB3L1/CREB3L2/GHRH/GNA11/GNAS/ITPR1/MAPK12/MAPK8/PIK3R3/PLCG1/PLCG2/PRKCA/PTK2/STAT5B/ADCY2/ADCY3/ADCY7/CREB1/GNAI3/IGFBP3/ITPR3/PIK3R1/PIK3R2/PRKACA/PRKACB/SHC1/SOS2	32
KEGG	hsa04918	Thyroid hormone synthesis	22/1393	74/8026	0.00591495	0.034011	0.0253498	ADCY4/ALB/ATF6B/CREB3L1/CREB3L2/DUOXA2/GNAS/GPX5/GPX6/ITPR1/PRKCA/TG/TPO/ADCY2/ADCY3/ADCY7/CANX/CREB1/ITPR3/PDIA4/PRKACA/PRKACB	22
KEGG	hsa04152	AMPK signaling pathway	32/1393	120/8026	0.00666817	0.0373023	0.027803	AKT3/CAMKK2/CD36/CREB3L1/CREB3L2/HNF4A/PCK2/PIK3R3/PPARG/PRKAG2/RAB11B/RPTOR/SLC2A4/SREBF1/ULK1/CAB39/CCND1/CREB1/EEF2K/FOXO3/IGF1R/PFKFB3/PFKP/PIK3R1/PIK3R2/PPP2CA/PPP2R2A/PPP2R5D/RAB2A/RPS6KB1/SIRT1/TSC2	32
KEGG	hsa05223	Non-small cell lung cancer	20/1393	66/8026	0.00671905	0.0373023	0.027803	AKT3/BAD/CDK6/E2F2/PIK3R3/PLCG1/PLCG2/PRKCA/RXRB/STAT5B/ALK/BRAF/CCND1/EGFR/FHIT/FOXO3/PIK3R1/PIK3R2/RASSF1/SOS2	20
KEGG	hsa05225	Hepatocellular carcinoma	42/1393	168/8026	0.00726412	0.0396449	0.029549	ACTL6B/AKT3/ARID1B/BAD/CDK6/DPF3/DVL2/E2F2/LRP5/MYC/PIK3R3/PLCG1/PLCG2/PRKCA/SMAD3/SMARCA4/TCF7/TCF7L1/TCF7L2/TERT/WNT11/WNT3/WNT5B/WNT9A/APC2/ARID1A/ARID2/AXIN1/BCL2L1/BRAF/CCND1/EGFR/GAB1/IGF1R/PIK3R1/PIK3R2/RPS6KB1/SHC1/SMAD2/SMARCC1/SOS2/WNT3A	42
KEGG	hsa05017	Spinocerebellar ataxia	27/1393	98/8026	0.00767044	0.0411647	0.0306817	AKT3/AMBRA1/BECN1/CACNA1A/DAB1/FGF14/GRIA1/GRIN2A/GRIN2B/ITPR1/KAT5/MAP3K5/MAPK8/PDYN/PIK3R3/PRKCA/RORA/RYR1/ULK1/WIPI2/ATXN3/ERN1/ITPR3/PIK3R1/PIK3R2/PUM1/VLDLR	27
KEGG	hsa04144	Endocytosis	58/1393	248/8026	0.00849779	0.0446299	0.0332645	AGAP1/AGAP3/AP2A2/AP2B1/ARAP1/ARF3/ARFGAP1/ASAP1/CAV1/CHMP2A/CLTA/CXCR4/DNM3/EHD2/EPS15/GRK5/NEDD4L/PIP5K1C/PRKCI/PRKCZ/RAB11B/SMAD3/SNF8/SNX6/TSG101/USP8/VPS25/VPS28/WASL/AP2M1/ARFGEF1/ARRB2/CAPZB/CDC42/CHMP1A/CHMP4B/CLTC/DNAJC6/EGFR/EHD4/FGFR3/FGFR4/IGF1R/IQSEC1/IQSEC3/KIF5A/KIF5C/PARD3/PIP5K1B/PSD3/RAB11FIP1/RAB11FIP3/RAB22A/RAB7A/RABEP1/SMAD2/SMURF2/VPS26B	58
KEGG	hsa04931	Insulin resistance	29/1393	108/8026	0.00859333	0.0446299	0.0332645	AKT3/CD36/CREB3L1/CREB3L2/GFPT1/MAPK8/NR1H2/PCK2/PIK3R3/PPP1CC/PPP1R3B/PPP1R3C/PRKAG2/PRKCQ/PRKCZ/PTPN11/PTPRF/RPS6KA2/SLC27A1/SLC2A4/SREBF1/CREB1/MLX/NOS3/PIK3R1/PIK3R2/PPARA/PPP1CA/RPS6KB1	29
KEGG	hsa04371	Apelin signaling pathway	35/1393	137/8026	0.0095686	0.0489062	0.0364518	ADCY4/AKT3/BECN1/GNB2/GNG2/GNG7/HDAC4/ITPR1/MEF2C/PIK3R5/PRKAG2/RYR1/RYR2/SLC8A2/SMAD3/ADCY2/ADCY3/ADCY7/CALML3/CALML6/CCND1/EGR1/GABARAPL1/GNAI3/ITPR3/MEF2D/MRAS/MYLK/NOS3/PRKACA/PRKACB/RPS6KB1/RRAS2/SLC8A1/SMAD2	35
GO-BP	GO:0007409	axonogenesis	145/2992	468/18670	2.52508e-16	1.59484e-12	1.37896e-12	AGRN/ATP8A2/BAIAP2/BARHL2/BRSK1/BRSK2/CCK/CDH11/CDH4/CELSR3/CHODL/CRABP2/CTNNA2/CTTN/CXCR4/CYFIP1/CYFIP2/DAB1/DBN1/DBNL/DOCK7/DSCAML1/EFNA5/EPHA1/EPHA10/EPHB6/EXT1/FEZF2/FN1/GBX2/GFRA2/GLI3/GRB10/LAMA1/LGR6/LINGO1/LRP1/LRTM2/MACF1/MAPT/MARK2/MYH10/NKX2-1/NKX2-8/NR2E1/NRXN1/NRXN3/NTN1/OTX2/PAK1/PALLD/PAX2/PLCG1/PLXNA2/PLXNB2/PLXNC1/PRKCA/PRKCQ/PTK2/PTPN11/PTPRO/PTPRS/ROBO3/RPL24/S100A6/SCN1B/SEMA3…	145
GO-BP	GO:0007411	axon guidance	96/2992	276/18670	1.28205e-14	3.49055e-11	3.01806e-11	AGRN/CDH4/CELSR3/CXCR4/CYFIP1/CYFIP2/DAB1/DSCAML1/EFNA5/EPHA1/EPHA10/EPHB6/EXT1/FEZF2/GBX2/GFRA2/GLI3/GRB10/LAMA1/LGR6/LRP1/LRTM2/MYH10/NKX2-1/NRXN1/NRXN3/NTN1/OTX2/PALLD/PLCG1/PLXNA2/PLXNB2/PLXNC1/PRKCA/PRKCQ/PTK2/PTPN11/PTPRO/ROBO3/RPL24/SCN1B/SEMA3E/SEMA5B/SEMA6B/SEMA6C/SEMA7A/SLIT1/SPTB/SPTBN1/SPTBN4/TBR1/UNC5A/UNC5B/VEGFA/WNT3/ZSWIM4/APBB2/B3GNT2/BDNF/DLX5/DOK6/DPYSL2/EPHA3/EPHA4/EZR/GAB1/GF…	96
GO-BP	GO:0097485	neuron projection guidance	96/2992	277/18670	1.65796e-14	3.49055e-11	3.01806e-11	AGRN/CDH4/CELSR3/CXCR4/CYFIP1/CYFIP2/DAB1/DSCAML1/EFNA5/EPHA1/EPHA10/EPHB6/EXT1/FEZF2/GBX2/GFRA2/GLI3/GRB10/LAMA1/LGR6/LRP1/LRTM2/MYH10/NKX2-1/NRXN1/NRXN3/NTN1/OTX2/PALLD/PLCG1/PLXNA2/PLXNB2/PLXNC1/PRKCA/PRKCQ/PTK2/PTPN11/PTPRO/ROBO3/RPL24/SCN1B/SEMA3E/SEMA5B/SEMA6B/SEMA6C/SEMA7A/SLIT1/SPTB/SPTBN1/SPTBN4/TBR1/UNC5A/UNC5B/VEGFA/WNT3/ZSWIM4/APBB2/B3GNT2/BDNF/DLX5/DOK6/DPYSL2/EPHA3/EPHA4/EZR/GAB1/GF…	96
GO-BP	GO:0010975	regulation of neuron projection development	145/2992	499/18670	8.64317e-14	1.36476e-10	1.18002e-10	ASAP1/ATP8A2/BAIAP2/BARHL2/BRSK1/BRSK2/CAMK2B/CAPRIN1/CAPRIN2/CDH4/CHODL/CRABP2/CREB3L2/CSMD3/CTNNA2/CTTN/CUX1/CUX2/CXCR4/CYFIP1/DAB1/DAB2IP/DBN1/DBNL/DNM3/DVL2/DYNLT1/EFNA5/FEZF2/FN1/GAK/GRID2/HECW1/ITGA3/ITGA6/ITPKA/ITSN2/KATNB1/KNDC1/LINGO1/LPAR1/LRP1/LZTS1/MACF1/MAGI2/MAP4K4/MAPT/MARK2/MEF2C/MOV10/NEDD4L/NR2E1/NTN1/OBSL1/PAK1/PLXNA2/PLXNB2/PLXNC1/PRKCI/PTK2/PTK2B/PTPRF/PTPRO/PTPRS/RAP1A/RAP1G…	145
GO-BP	GO:0022604	regulation of cell morphogenesis	138/2992	484/18670	1.6408e-12	2.07266e-09	1.7921e-09	ARAP1/ATP10A/BAIAP2/BAMBI/BARHL2/BRSK1/BRSK2/CAMK2B/CAPRIN1/CAPRIN2/CCL24/CD44/CDC42SE1/CDH4/CHODL/CORO1C/CRABP2/CTTN/CUX1/CUX2/CXCR4/CYFIP1/DAB1/DBN1/DBNL/DNM3/DVL2/EFNA5/FEZF2/FN1/GNA12/HECW1/ITGA7/ITPKA/ITSN2/KDR/KNDC1/LARP4/LINGO1/LPAR1/LRP1/LZTS1/MACF1/MAPT/MARK2/MKLN1/MOV10/MYH10/NEDD4L/NEDD9/NR2E1/NTN1/OBSL1/PAK1/PARVA/PLXNA2/PLXNB2/PLXNC1/PRPF40A/PTK2/PTK2B/PTPRO/PTPRS/QRICH1/RASAL1/RCC2/…	138
GO-BP	GO:0010769	regulation of cell morphogenesis involved in differentiation	94/2992	301/18670	2.89212e-11	3.04444e-08	2.63234e-08	BAIAP2/BARHL2/BRSK1/BRSK2/CAMK2B/CAPRIN1/CAPRIN2/CDH4/CHODL/CORO1C/CRABP2/CTTN/CUX1/CUX2/CYFIP1/DAB1/DBN1/DBNL/DNM3/EFNA5/FEZF2/FN1/HECW1/ITPKA/KNDC1/LINGO1/LRP1/LZTS1/MACF1/MAPT/MARK2/NEDD4L/NEDD9/NR2E1/NTN1/OBSL1/PAK1/PLXNA2/PLXNB2/PLXNC1/PTK2/PTPRO/PTPRS/RCC2/RREB1/SEMA3E/SEMA5B/SEMA6B/SEMA6C/SEMA7A/TBR1/TRIM46/TTL/VEGFA/WNT3/YWHAH/ZEB2/ZSWIM4/ARC/BDNF/C1QBP/CDC42/CDH2/DHX36/DPYSL2/EEF2K/EPHA4…	94
GO-BP	GO:0010976	positive regulation of neuron projection development	86/2992	281/18670	6.15969e-10	5.5578e-07	4.80548e-07	ATP8A2/BAIAP2/CAMK2B/CAPRIN1/CAPRIN2/CDH4/CHODL/CRABP2/CREB3L2/CUX1/CUX2/CXCR4/CYFIP1/DAB2IP/DBN1/DBNL/DVL2/DYNLT1/EFNA5/FN1/ITGA3/ITGA6/ITPKA/ITSN2/KATNB1/LPAR1/LRP1/MACF1/MAGI2/MAPT/MARK2/NEDD4L/NTN1/OBSL1/PAK1/PLXNA2/PLXNB2/PLXNC1/PRKCI/PTK2B/RAP1A/RASAL1/SCARF1/SCN1B/SEMA7A/SYT2/SYT3/TRIM67/UNC13A/VEGFA/WNT3/ZEB2/ZMYND8/ZNF804A/ABL2/ALK/BDNF/CRTC1/DDX56/DHX36/EEF2K/EPHA3/EPHA4/FBXO31/ILK/ISLR…	86
GO-BP	GO:0050770	regulation of axonogenesis	63/2992	183/18670	7.12221e-10	5.62299e-07	4.86185e-07	BARHL2/BRSK1/BRSK2/CDH4/CHODL/CRABP2/CTTN/CYFIP1/DAB1/DBN1/DBNL/EFNA5/FEZF2/FN1/LINGO1/LRP1/MACF1/MAPT/MARK2/NTN1/PAK1/PLXNA2/PLXNB2/PLXNC1/PTK2/PTPRO/PTPRS/SEMA3E/SEMA5B/SEMA6B/SEMA6C/SEMA7A/TBR1/TRIM46/TTL/VEGFA/WNT3/ZEB2/ZSWIM4/BDNF/CDH2/DPYSL2/EPHA4/ILK/ISLR2/LPAR3/LRRC4C/MAP1B/MAP2/NDEL1/NIN/PLXNA4/POU4F2/SEMA3A/SEMA3C/SEMA4B/SEMA4C/SEMA4D/SEMA5A/SEMA6A/SLITRK1/SYNGAP1/WNT3A	63
GO-BP	GO:0034330	cell junction organization	87/2992	290/18670	1.47267e-09	9.75419e-07	8.43384e-07	ACE/ACTN3/ARVCF/BCAS3/CAV1/CDH11/CDH19/CDH4/CDH5/CLASP1/CLDN9/CORO1C/CTTN/EFNA5/FN1/GJA5/HRG/ITGA5/ITGA6/ITGB4/KDR/LAMA5/LRP1/MACF1/MAP4K4/MICALL2/MMP14/PIP5K1C/PRKCA/PRKCH/PRKCI/PTK2/PTK2B/PTPN23/PTPRK/PTPRO/PVR/RAP1A/RCC2/SDC4/SDK1/SDK2/SFRP1/SMAD3/TBCD/TEK/TRIP6/VEGFA/WNT11/ACTN2/ADD1/ANK2/BCR/CADM2/CBFB/CDC42/CDH12/CDH17/CDH2/CDH3/DLC1/DLG1/DSG1/DST/EPHA3/F2RL1/FERMT2/FLOT1/GJB2/GRHL1/HEG1/HI…	87
GO-BP	GO:0031589	cell-substrate adhesion	101/2992	354/18670	1.54436e-09	9.75419e-07	8.43384e-07	ACTN3/ADAMTS12/BCAS3/CCL28/CD36/CD44/CDK6/CLASP1/COL13A1/COL1A1/COL5A3/CORO1C/CTTN/DDR1/DDR2/EFNA5/EPHA1/FBLN5/FN1/FOXF1/HOXD3/HRG/ITGA11/ITGA2B/ITGA3/ITGA5/ITGA6/ITGA7/ITGA8/ITGB4/KDR/LAMA5/LRP1/MACF1/MAP4K4/MICALL2/MKLN1/MMP14/MSLN/MUC4/NEDD9/NPY2R/ONECUT2/PARVA/PARVG/PRKCZ/PTK2/PTK2B/PTPRK/PTPRO/RADIL/RCC2/RREB1/SDC4/SEMA3E/SFRP1/SMAD3/SMAD6/SMOC2/SORBS3/TBCD/TECTA/TEK/TRIP6/TTYH1/UTRN/VEGFA/V…	101
GO-BP	GO:0007160	cell-matrix adhesion	72/2992	225/18670	1.80932e-09	9.75968e-07	8.43859e-07	ACTN3/ADAMTS12/BCAS3/CCL28/CD36/CD44/CDK6/CLASP1/COL13A1/COL5A3/CORO1C/CTTN/DDR1/DDR2/EFNA5/EPHA1/FBLN5/FN1/HOXD3/HRG/ITGA11/ITGA2B/ITGA3/ITGA6/ITGA7/ITGA8/ITGB4/KDR/LAMA5/LRP1/MACF1/MAP4K4/MKLN1/MMP14/MSLN/MUC4/ONECUT2/PARVG/PRKCZ/PTK2/PTK2B/PTPRK/RCC2/SDC4/SEMA3E/SFRP1/SMAD3/TECTA/TEK/TRIP6/UTRN/VEGFA/VTN/ACTN2/BCL2L11/BCR/CD34/DLC1/EPDR1/EPHA3/FERMT2/HOXA7/ILK/ITGA1/LIMCH1/LYPD5/NF2/NID1/PIK3R…	72
GO-BP	GO:0031346	positive regulation of cell projection organization	107/2992	383/18670	1.85428e-09	9.75968e-07	8.43859e-07	AGRN/ARAP1/ATP8A2/BAIAP2/BCAS3/CAMK2B/CAPRIN1/CAPRIN2/CDH4/CHODL/CORO1C/CRABP2/CREB3L2/CUX1/CUX2/CXCR4/CYFIP1/DAB2IP/DBN1/DBNL/DEF8/DNM3/DVL2/DYNLT1/EFNA5/EPS8L1/FN1/HDAC4/HTT/ITGA3/ITGA6/ITPKA/ITSN2/KATNB1/LPAR1/LRP1/MACF1/MAGI2/MAPT/MARK2/NEDD4L/NTN1/OBSL1/PAK1/PLXNA2/PLXNB2/PLXNC1/PRKCI/PTK2B/RAP1A/RASAL1/RREB1/SCARF1/SCN1B/SEMA7A/SYT2/SYT3/TAPT1/TRIM67/UNC13A/VEGFA/WASF2/WASL/WNT3/ZEB2/ZMYND8…	107
GO-BP	GO:0045666	positive regulation of neuron differentiation	104/2992	371/18670	2.55345e-09	1.24058e-06	1.07266e-06	ATP8A2/BAIAP2/CAMK2B/CAPRIN1/CAPRIN2/CDH4/CHODL/CRABP2/CREB3L2/CSNK1D/CUX1/CUX2/CXCR4/CYFIP1/DAB1/DAB2IP/DBN1/DBNL/DVL2/DYNLT1/EFNA5/FEZF2/FN1/GDF6/GPRC5B/HOXD3/ITGA3/ITGA6/ITPKA/ITSN2/KATNB1/LPAR1/LRP1/MACF1/MAGI2/MAPT/MARK2/MEF2C/NEDD4L/NEUROG1/NTN1/OBSL1/PAK1/PLXNA2/PLXNB2/PLXNC1/PRKCI/PTK2B/RAP1A/RARA/RASAL1/SCARF1/SCN1B/SEMA7A/SYT2/SYT3/TIMP2/TRIM32/TRIM67/UNC13A/VEGFA/VWC2/WNT3/ZEB2/ZMYND8/…	104
GO-BP	GO:0034329	cell junction assembly	75/2992	241/18670	3.36146e-09	1.5165e-06	1.31122e-06	ACE/ACTN3/ARVCF/BCAS3/CAV1/CDH11/CDH19/CDH4/CDH5/CLASP1/CORO1C/CTTN/EFNA5/FN1/GJA5/HRG/ITGA5/ITGA6/ITGB4/KDR/LAMA5/LRP1/MACF1/MAP4K4/MICALL2/MMP14/PIP5K1C/PRKCA/PRKCH/PRKCI/PTK2/PTK2B/PTPRK/PTPRO/RAP1A/RCC2/SDC4/SFRP1/SMAD3/TBCD/TEK/TRIP6/VEGFA/WNT11/ACTN2/ANK2/BCR/CBFB/CDC42/CDH12/CDH17/CDH2/CDH3/DLC1/DLG1/DSG1/DST/EPHA3/FERMT2/FLOT1/GJB2/HEG1/HIPK1/ILK/LAMB3/LIMCH1/MTDH/NFASC/NPHP1/PARD3/PKP4/P…	75
GO-BP	GO:0043062	extracellular structure organization	114/2992	422/18670	4.59092e-09	1.93309e-06	1.67142e-06	ADAM8/ADAMTS2/ADAMTSL2/AEBP1/AGRN/ALB/APOC3/CAPN2/CD36/CD44/CLASP1/COL11A2/COL13A1/COL15A1/COL1A1/COL2A1/COL4A1/COL4A2/COL5A1/COL5A3/COL6A3/COL8A2/COL9A1/COL9A3/CREB3L1/CRISPLD2/DDR1/DDR2/ETS1/FAP/FBLN5/FN1/FOXF1/HAS3/ICAM5/ITGA11/ITGA2B/ITGA3/ITGA5/ITGA6/ITGA7/ITGA8/ITGAE/ITGB4/KDR/LAMA1/LAMA5/LOXL1/LPL/LRP1/MATN4/MFAP5/MMP1/MMP14/MMP17/MMP21/MMP25/NCAN/NR2E1/PHLDB1/PLA2G2A/PTK2/SCUBE1/SDC1/SDC4…	114
GO-BP	GO:0050769	positive regulation of neurogenesis	124/2992	474/18670	7.92263e-09	3.12746e-06	2.70412e-06	ASPM/ATP8A2/BAIAP2/CAMK2B/CAPRIN1/CAPRIN2/CDH4/CHODL/CRABP2/CREB3L2/CSNK1D/CUX1/CUX2/CXCR4/CYFIP1/DAB1/DAB2IP/DBN1/DBNL/DICER1/DVL2/DYNLT1/EFNA5/ELL3/FEZF2/FN1/GDF6/GLI3/GPRC5B/HOXD3/ITGA3/ITGA6/ITPKA/ITSN2/KATNB1/LPAR1/LRP1/MACF1/MAGI2/MAPT/MARK2/MEF2C/NEDD4L/NEUROG1/NTN1/OBSL1/PAK1/PLXNA2/PLXNB2/PLXNC1/PPARG/PPP1CC/PRKCH/PRKCI/PTK2B/RAP1A/RARA/RASAL1/SCARF1/SCN1B/SEMA7A/SRRT/SYT2/SYT3/TIMP2/TRI…	124
GO-BP	GO:0050808	synapse organization	110/2992	408/18670	9.60745e-09	3.56945e-06	3.08628e-06	AGRN/ARHGAP22/BAIAP2/C3/CACNB1/CACNG2/CAMK2B/CAPRIN1/CAPRIN2/CAST/CLSTN1/COL4A1/CTNNA2/CTTN/CUX2/CYFIP1/DAB2IP/DBN1/DBNL/DLG2/DNER/DNM3/EFNA5/FARP1/GRID2/GRIN2B/IGSF21/ITGA3/ITPKA/LRRN1/LRTM2/MAGI2/MAPT/MDGA1/MEF2C/MYH10/NPAS4/NRXN1/NTN1/OXTR/P2RX2/PCDHB14/PCDHB3/PCDHB4/PCDHB5/PCDHB6/PCDHB9/PLXNB2/PTK2/PTPRF/PTPRO/PTPRS/RER1/SDK1/SDK2/SEMA3E/SHISA6/SLIT1/SLITRK5/SSH1/SYNPO/UNC13A/UTRN/WASF2/WASL/…	110
GO-BP	GO:0061387	regulation of extent of cell growth	42/2992	110/18670	1.60485e-08	5.61898e-06	4.85838e-06	BARHL2/CDH4/CRABP2/CTTN/CYFIP1/DBN1/DBNL/EFNA5/FN1/LRP1/MACF1/MAPT/NTN1/PAK1/PTPRS/SEMA3E/SEMA5B/SEMA6B/SEMA6C/SEMA7A/TRIM46/TTL/VEGFA/WNT3/BDNF/DPYSL2/ILK/ISLR2/LPAR3/MAP1B/MAP2/NDEL1/PLXNA4/POU4F2/SEMA3A/SEMA3C/SEMA4B/SEMA4C/SEMA4D/SEMA5A/SEMA6A/WNT3A	42
GO-BP	GO:0050804	modulation of chemical synaptic transmission	115/2992	436/18670	1.69032e-08	5.61898e-06	4.85838e-06	ABR/AGER/APBA2/BACE1/BAIAP2/BAIAP3/BRSK1/CA7/CACNA1A/CACNG2/CACNG3/CACNG8/CAMK2B/CDH11/CLSTN1/CUX2/CYFIP1/DBN1/DGKI/EIF2AK4/FGF14/GRIA1/GRID2/GRID2IP/GRIK5/GRIN2A/GRIN2B/GRM4/GRM7/GRM8/HCRT/HRH2/ITPKA/JPH3/KCNJ10/LZTS1/MAPK8IP2/MAPT/MEF2C/NAPA/NCDN/NPAS4/NPY2R/NR2E1/NRXN1/OXTR/P2RX1/PLCG1/PRKAR1B/PRKCZ/PTK2B/PTPRS/RAP1A/RARA/RASGRF1/RIMS3/SHISA6/SLC8A2/SORCS2/SSH1/SYNPO/SYT7/UNC13A/USP8/YWHAH/ZMY…	115
GO-BP	GO:0099177	regulation of trans-synaptic signaling	115/2992	437/18670	1.93839e-08	6.12143e-06	5.29282e-06	ABR/AGER/APBA2/BACE1/BAIAP2/BAIAP3/BRSK1/CA7/CACNA1A/CACNG2/CACNG3/CACNG8/CAMK2B/CDH11/CLSTN1/CUX2/CYFIP1/DBN1/DGKI/EIF2AK4/FGF14/GRIA1/GRID2/GRID2IP/GRIK5/GRIN2A/GRIN2B/GRM4/GRM7/GRM8/HCRT/HRH2/ITPKA/JPH3/KCNJ10/LZTS1/MAPK8IP2/MAPT/MEF2C/NAPA/NCDN/NPAS4/NPY2R/NR2E1/NRXN1/OXTR/P2RX1/PLCG1/PRKAR1B/PRKCZ/PTK2B/PTPRS/RAP1A/RARA/RASGRF1/RIMS3/SHISA6/SLC8A2/SORCS2/SSH1/SYNPO/SYT7/UNC13A/USP8/YWHAH/ZMY…	115
GO-BP	GO:0030516	regulation of axon extension	38/2992	96/18670	2.4487e-08	7.36477e-06	6.36786e-06	BARHL2/CDH4/CTTN/CYFIP1/DBN1/DBNL/FN1/LRP1/MACF1/MAPT/NTN1/PAK1/PTPRS/SEMA3E/SEMA5B/SEMA6B/SEMA6C/SEMA7A/TRIM46/TTL/VEGFA/WNT3/DPYSL2/ILK/ISLR2/MAP1B/MAP2/NDEL1/PLXNA4/POU4F2/SEMA3A/SEMA3C/SEMA4B/SEMA4C/SEMA4D/SEMA5A/SEMA6A/WNT3A	38
GO-BP	GO:0034765	regulation of ion transmembrane transport	124/2992	483/18670	2.57925e-08	7.40479e-06	6.40246e-06	ANO9/BDKRB1/CACNA1A/CACNA1C/CACNA1H/CACNA1I/CACNB1/CACNG2/CACNG3/CACNG6/CACNG8/CAV1/CD19/CLCN1/DHRS7C/DLG2/DPP10/DPP6/DYSF/FGF14/GJA5/GRIA1/GRIN2A/GRIN2B/HECW1/HTT/JPH1/JPH3/KCNA6/KCNAB2/KCNC1/KCNG1/KCNG4/KCNH1/KCNH6/KCNH8/KCNIP4/KCNJ10/KCNJ12/KCNJ15/KCNJ16/KCNJ2/KCNK10/KCNK6/KCNMA1/KCNQ1/KCNU1/KCNV1/MAPK8IP2/MEF2C/NEDD4L/OPRK1/PDE4D/PHB2/PIRT/PLCG1/PLCG2/PTAFR/PTK2B/RASGRF1/RGS9/RYR2/SCN11A/SCN1…	124
GO-BP	GO:0030198	extracellular matrix organization	100/2992	368/18670	2.92259e-08	8.02568e-06	6.93931e-06	ADAM8/ADAMTS2/ADAMTSL2/AEBP1/AGRN/CAPN2/CD44/CLASP1/COL11A2/COL13A1/COL15A1/COL1A1/COL2A1/COL4A1/COL4A2/COL5A1/COL5A3/COL6A3/COL8A2/COL9A1/COL9A3/CREB3L1/CRISPLD2/DDR1/DDR2/ETS1/FAP/FBLN5/FN1/FOXF1/HAS3/ICAM5/ITGA11/ITGA2B/ITGA3/ITGA5/ITGA6/ITGA7/ITGA8/ITGAE/ITGB4/KDR/LAMA1/LAMA5/LOXL1/LRP1/MATN4/MFAP5/MMP1/MMP14/MMP17/MMP21/MMP25/NCAN/NR2E1/PHLDB1/PTK2/SCUBE1/SFRP2/SH3PXD2B/SMAD3/SMOC2/SMPD3/SPI…	100
GO-BP	GO:0060560	developmental growth involved in morphogenesis	71/2992	235/18670	3.37188e-08	8.87367e-06	7.67251e-06	BARHL2/CDH4/CRABP2/CTTN/CXCR4/CYFIP1/CYFIP2/DBN1/DBNL/DDR1/EFNA5/EIF2AK4/FN1/HNF1B/ITSN2/LRP1/LZTS2/MACF1/MAGI2/MAPT/NEDD4L/NKD1/NTN1/PAK1/PRKCZ/PTPRS/RASAL1/SEMA3E/SEMA5B/SEMA6B/SEMA6C/SEMA7A/SFRP1/SFRP2/SLIT1/SYT2/SYT3/TRIM46/TTL/ULK1/UNC13A/VEGFA/WNT11/WNT3/ZEB2/BDNF/DPYSL2/FGF1/ILK/ISLR2/KIF26B/LHX1/LPAR3/MAP1B/MAP2/NDEL1/NIN/PLXNA4/POU4F2/SEMA3A/SEMA3C/SEMA4B/SEMA4C/SEMA4D/SEMA5A/SEMA6A/SHH/…	71
GO-BP	GO:0048638	regulation of developmental growth	95/2992	347/18670	4.36456e-08	1.10266e-05	9.53403e-06	ACTN3/AGRN/ATP8A2/BARHL2/CDH4/CRABP2/CTTN/CXCR4/CYFIP1/DBN1/DBNL/EFNA5/FN1/GHRH/GJD4/GLI1/HNF1B/ITSN2/KCNK2/LRP1/MACF1/MAPT/MEF2C/MIR200B/NEDD4L/NKD1/NPY1R/NTN1/PAK1/PHLDA2/PIM1/POR/PRKDC/PTK2/PTPRS/RAI1/RASAL1/RBP4/SEMA3E/SEMA5B/SEMA6B/SEMA6C/SEMA7A/SFRP1/SFRP2/SH3PXD2B/SLC6A3/SPTBN4/STAT5B/SYT2/SYT3/TGFBR3/TLL2/TRIM46/TTL/UNC13A/VEGFA/WNT3/WT1/ZP3/AKAP6/BBS2/BCL2L11/BDNF/CACNA2D2/CHD7/CREB1/DPY…	95
GO-BP	GO:0042391	regulation of membrane potential	113/2992	434/18670	4.77776e-08	1.16063e-05	1.00352e-05	ALOX12/BAD/BAIAP2/BEST2/BNIP3/BNIP3L/CACNA1A/CACNA1C/CACNA1H/CACNA1I/CACNG2/CAV1/CCK/CD36/CHRNA10/CLCN1/CTNS/CUX2/DGKI/DLD/DSC2/FGF14/GABBR1/GABRB1/GABRD/GABRR1/GJA5/GLRA1/GNA11/GOT1/GRIA1/GRID2/GRIK5/GRIN2A/GRIN2B/HCRT/KCNC1/KCNH1/KCNH6/KCNH8/KCNJ10/KCNJ2/KCNK10/KCNK2/KCNK6/KCNMA1/KCNMB3/KCNQ1/KCNT1/KCNT2/KCNU1/KDR/MAPK8IP2/MAPT/MEF2C/NEDD4L/NPAS4/NPY2R/NRXN1/P2RX1/P2RX2/PRKCZ/PTK2B/RIMS3/RYR2/S…	113
GO-BP	GO:0043087	regulation of GTPase activity	122/2992	479/18670	5.39337e-08	1.26165e-05	1.09087e-05	ABR/ADAP1/ADAP2/AGAP1/AGAP3/AGRN/ARAP1/ARFGAP1/ARHGAP12/ARHGAP20/ARHGAP22/ARHGAP27/ARHGEF1/ARHGEF10/ARHGEF16/ASAP1/BCAS3/CCL24/CDC42SE1/CHN2/CORO1C/DAB2IP/DEPDC1B/DGKI/DOCK2/DOCK7/DVL2/DYNLT1/EFNA5/ELMOD3/EPHA1/EVI5L/FICD/FOXJ1/GMIP/ITGA6/LRCH1/MAP4K4/NEDD9/PLXNA2/PLXNB2/PLXNC1/PRKG1/PTK2/PTK2B/PTPRN2/RANBP3L/RAP1A/RAP1GAP2/RASA3/RASAL1/RASGRF1/RASIP1/RCC2/RGS10/RGS12/RGS9/SBF1/SFRP1/SH3BP4/SIPA1…	122
GO-BP	GO:0007044	cell-substrate junction assembly	37/2992	97/18670	1.16035e-07	2.60886e-05	2.25572e-05	ACTN3/BCAS3/CLASP1/CORO1C/CTTN/EFNA5/FN1/HRG/ITGA5/ITGA6/ITGB4/KDR/LAMA5/LRP1/MACF1/MAP4K4/MMP14/PTK2/PTK2B/PTPRK/RCC2/SDC4/SFRP1/SMAD3/TEK/TRIP6/VEGFA/ACTN2/BCR/DLC1/DST/EPHA3/FERMT2/LAMB3/LIMCH1/THBS1/TLN1	37
GO-BP	GO:0010770	positive regulation of cell morphogenesis involved in differentiation	51/2992	154/18670	1.19786e-07	2.60886e-05	2.25572e-05	BAIAP2/CAMK2B/CAPRIN1/CAPRIN2/CDH4/CHODL/CRABP2/CUX1/CUX2/CYFIP1/DBN1/DBNL/EFNA5/FN1/ITPKA/LRP1/MACF1/MAPT/NEDD9/NTN1/OBSL1/PAK1/PLXNA2/PLXNB2/PLXNC1/RREB1/SEMA7A/VEGFA/WNT3/ZEB2/BDNF/C1QBP/CDC42/DHX36/EEF2K/EPHA4/FBXO31/ILK/ISLR2/KALRN/LPAR3/MAP1B/NDEL1/NIN/PLXNA4/POU4F2/PTPRD/SEMA4D/SEMA5A/SLITRK1/WNT3A	51
GO-BP	GO:0072001	renal system development	82/2992	293/18670	1.30244e-07	2.74207e-05	2.3709e-05	ACE/AKR1B1/APAF1/COL4A1/DACT2/EPCAM/FOXF1/FOXJ1/FRAS1/FSTL3/GLI3/HNF1B/HOXD11/HPGD/HYAL2/IFT140/ITGA3/ITGA6/ITGA8/ITGB4/KANK2/LAMA5/LGR5/LZTS2/MAGI2/MEF2C/MMP17/MTSS1/MYC/PAX2/PTPRO/RARA/RBP4/SDC1/SDC4/SFRP1/SMAD3/SMAD6/SOX4/TBX18/TEK/VEGFA/WFS1/WNT11/WT1/ZBTB16/ANGPT1/ARG2/BCL2L11/BMP2/C1GALT1/CA2/CD34/CYP26A1/DLG1/EGR1/EPHA4/FADD/FGF1/GREB1L/HOXC11/ILK/KIF26B/KLF15/LGR4/LHX1/MYOCD/NID1/NUP107/N…	82
GO-BP	GO:0034332	adherens junction organization	48/2992	142/18670	1.38127e-07	2.81422e-05	2.43328e-05	ACTN3/BCAS3/CDH11/CDH19/CDH4/CDH5/CLASP1/CORO1C/CTTN/EFNA5/HRG/KDR/LAMA5/LRP1/MACF1/MAP4K4/MMP14/PIP5K1C/PTK2/PTK2B/PTPN23/PTPRK/PVR/RCC2/SDC4/SFRP1/SMAD3/TBCD/TEK/TRIP6/VEGFA/ACTN2/ADD1/BCR/CADM2/CDH12/CDH17/CDH2/CDH3/DLC1/EPHA3/FERMT2/HIPK1/IQSEC1/LIMCH1/PLEKHA7/SMAD7/THBS1	48
GO-BP	GO:0008361	regulation of cell size	56/2992	179/18670	2.58169e-07	4.9647e-05	4.29266e-05	AKT3/BARHL2/CDH4/CRABP2/CTTN/CYFIP1/DBN1/DBNL/EFNA5/FN1/KCNMA1/LRP1/MACF1/MAPT/NTN1/PAK1/PTPRS/RAP1GAP2/RPTOR/SEMA3E/SEMA5B/SEMA6B/SEMA6C/SEMA7A/SLC12A4/SLC12A7/SLC12A8/TRIM46/TTL/VAV2/VEGFA/WDTC1/WNT3/ADD1/BDNF/CLNS1A/CREB1/DPYSL2/ILK/ISLR2/LPAR3/MAP1B/MAP2/NDEL1/PLXNA4/POU4F2/SEMA3A/SEMA3C/SEMA4B/SEMA4C/SEMA4D/SEMA5A/SEMA6A/SLC12A2/SLC12A6/WNT3A	56
GO-BP	GO:0048762	mesenchymal cell differentiation	65/2992	219/18670	2.59397e-07	4.9647e-05	4.29266e-05	BAMBI/CLASP1/COL1A1/CORO1C/CYP26C1/DAB2IP/DACT3/EDNRB/ELL3/FGF19/FN1/GATA5/GBX2/HNRNPAB/LAMA5/MEF2C/MSX1/NKX2-1/OVOL2/PAX2/PHLDB1/PITX2/RANBP3L/SEMA3E/SEMA5B/SEMA6B/SEMA6C/SEMA7A/SFRP1/SFRP2/SMAD3/TAPT1/TGFBR3/WNT11/ZEB2/AKNA/BMP2/DDX5/EPHA3/FAM172A/FBXL17/GSC/HIF1A/LOXL3/MAD2L2/MSX2/NRG1/PDPN/PHACTR4/PPP2CA/SEMA3A/SEMA3C/SEMA4B/SEMA4C/SEMA4D/SEMA5A/SEMA6A/SHH/SMAD2/SMAD7/SPRY1/TBX5/TCF21/TCOF1/T…	65
GO-BP	GO:0048639	positive regulation of developmental growth	57/2992	184/18670	2.92801e-07	5.43921e-05	4.70294e-05	ACTN3/AGRN/ATP8A2/CDH4/CRABP2/CXCR4/CYFIP1/DBN1/DBNL/EFNA5/FN1/GHRH/GLI1/ITSN2/LRP1/MACF1/MAPT/MEF2C/NEDD4L/NTN1/PAK1/PIM1/PRKDC/RASAL1/SEMA7A/SH3PXD2B/SLC6A3/SPTBN4/SYT2/SYT3/TGFBR3/UNC13A/VEGFA/WNT3/WT1/ZP3/AKAP6/BBS2/BDNF/CACNA2D2/CHD7/CREB1/EZR/HSF1/ILK/ISLR2/LPAR3/MAP1B/NDEL1/PLS1/POU4F2/PPARD/SEMA4D/SEMA5A/SYT17/TBX5/WNT3A	57
GO-BP	GO:0050772	positive regulation of axonogenesis	33/2992	85/18670	3.41843e-07	6.16881e-05	5.33378e-05	CDH4/CHODL/CRABP2/CYFIP1/DBN1/DBNL/EFNA5/FN1/LRP1/MACF1/MAPT/NTN1/PAK1/PLXNA2/PLXNB2/PLXNC1/SEMA7A/VEGFA/WNT3/ZEB2/BDNF/ILK/ISLR2/LPAR3/MAP1B/NDEL1/NIN/PLXNA4/POU4F2/SEMA4D/SEMA5A/SLITRK1/WNT3A	33
GO-BP	GO:1990138	neuron projection extension	53/2992	168/18670	3.98192e-07	6.98606e-05	6.04041e-05	BARHL2/CDH4/CTTN/CXCR4/CYFIP1/CYFIP2/DBN1/DBNL/DDR1/EIF2AK4/FN1/ITSN2/LRP1/MACF1/MAPT/NEDD4L/NTN1/PAK1/PRKCZ/PTPRS/RASAL1/SEMA3E/SEMA5B/SEMA6B/SEMA6C/SEMA7A/SLIT1/SYT2/SYT3/TRIM46/TTL/ULK1/UNC13A/VEGFA/WNT3/DPYSL2/ILK/ISLR2/MAP1B/MAP2/NDEL1/PLXNA4/POU4F2/SEMA3A/SEMA3C/SEMA4B/SEMA4C/SEMA4D/SEMA5A/SEMA6A/SPG11/SYT17/WNT3A	53
GO-BP	GO:0001655	urogenital system development	88/2992	330/18670	4.74461e-07	7.8958e-05	6.82701e-05	ACE/AKR1B1/APAF1/COL4A1/DACT2/EPCAM/FOXF1/FOXJ1/FRAS1/FSTL3/GLI1/GLI3/HNF1B/HOXB13/HOXD11/HPGD/HYAL2/IFT140/ITGA3/ITGA6/ITGA8/ITGB4/KANK2/LAMA5/LGR5/LZTS2/MAGI2/MEF2C/MMP17/MTSS1/MYC/PAX2/PSAPL1/PTPRO/RARA/RBP4/SDC1/SDC4/SFRP1/SMAD3/SMAD6/SOX4/TBX18/TEK/TP63/VEGFA/WFS1/WNT11/WT1/ZBTB16/ANGPT1/ARG2/BCL2L11/BMP2/C1GALT1/CA2/CD34/CYP26A1/DLG1/EGR1/EPHA4/FADD/FGF1/GREB1L/HOXC11/ILK/KIF26B/KLF15/LGR4/…	88
GO-BP	GO:0014033	neural crest cell differentiation	34/2992	90/18670	4.87549e-07	7.8958e-05	6.82701e-05	CORO1C/CYP26C1/EDNRB/FGF19/FN1/GBX2/LAMA5/MEF2C/OVOL2/PITX2/SEMA3E/SEMA5B/SEMA6B/SEMA6C/SEMA7A/SFRP1/TAPT1/ZEB2/FAM172A/FBXL17/GSC/HIF1A/NRG1/PHACTR4/SEMA3A/SEMA3C/SEMA4B/SEMA4C/SEMA4D/SEMA5A/SEMA6A/SHH/TCOF1/TWIST1	34
GO-BP	GO:0034333	adherens junction assembly	34/2992	90/18670	4.87549e-07	7.8958e-05	6.82701e-05	ACTN3/BCAS3/CLASP1/CORO1C/CTTN/EFNA5/HRG/KDR/LAMA5/LRP1/MACF1/MAP4K4/MMP14/PIP5K1C/PTK2/PTK2B/PTPRK/RCC2/SDC4/SFRP1/SMAD3/TBCD/TEK/TRIP6/VEGFA/ACTN2/BCR/DLC1/EPHA3/FERMT2/HIPK1/LIMCH1/SMAD7/THBS1	34
GO-BP	GO:0001755	neural crest cell migration	25/2992	57/18670	6.06287e-07	9.57327e-05	8.27741e-05	CORO1C/EDNRB/FGF19/FN1/GBX2/LAMA5/OVOL2/PITX2/SEMA3E/SEMA5B/SEMA6B/SEMA6C/SEMA7A/ZEB2/HIF1A/PHACTR4/SEMA3A/SEMA3C/SEMA4B/SEMA4C/SEMA4D/SEMA5A/SEMA6A/SHH/TWIST1	25
GO-BP	GO:0086010	membrane depolarization during action potential	19/2992	37/18670	6.90997e-07	0.000106447	9.20383e-05	CACNA1C/CACNA1H/CACNA1I/GJA5/KCNJ2/SCN11A/SCN1B/SCN5A/SLMAP/YWHAH/ANK2/ANK3/CACNA1G/CACNA2D1/CACNB2/KCNH2/SCN7A/SCN8A/SLC8A1	19
GO-BP	GO:0001958	endochondral ossification	16/2992	28/18670	7.95684e-07	0.000116873	0.000101053	COL13A1/COL1A1/COL2A1/GNAS/MEF2C/MMP14/NAB2/SMPD3/TEK/DLX5/FGF18/FGFR3/INPPL1/MEF2D/MMP16/RUNX2	16
GO-BP	GO:0036075	replacement ossification	16/2992	28/18670	7.95684e-07	0.000116873	0.000101053	COL13A1/COL1A1/COL2A1/GNAS/MEF2C/MMP14/NAB2/SMPD3/TEK/DLX5/FGF18/FGFR3/INPPL1/MEF2D/MMP16/RUNX2	16
GO-BP	GO:1902667	regulation of axon guidance	21/2992	44/18670	8.6829e-07	0.00012361	0.000106877	FEZF2/PTPRO/SEMA3E/SEMA5B/SEMA6B/SEMA6C/SEMA7A/TBR1/VEGFA/WNT3/ZSWIM4/PLXNA4/POU4F2/SEMA3A/SEMA3C/SEMA4B/SEMA4C/SEMA4D/SEMA5A/SEMA6A/WNT3A	21
GO-BP	GO:0071804	cellular potassium ion transport	63/2992	217/18670	9.18949e-07	0.00012361	0.000106877	CAV1/DPP10/DPP6/KCNA6/KCNAB2/KCNC1/KCNG1/KCNG4/KCNH1/KCNH6/KCNH8/KCNIP4/KCNJ10/KCNJ12/KCNJ15/KCNJ16/KCNJ2/KCNK10/KCNK2/KCNK6/KCNMA1/KCNMB3/KCNN3/KCNQ1/KCNT1/KCNT2/KCNU1/KCNV1/NEDD4L/OPRK1/PKD2L1/SLC12A4/SLC12A7/SLC12A8/SLC9A2/SLC9A8/STK39/ACTN2/AKAP6/ANK2/ANK3/CAB39/DLG1/GALR2/KCNA10/KCNC4/KCND2/KCNE3/KCNG2/KCNH2/KCNIP2/KCNJ11/KCNK13/KCNK17/KCNN2/NOS1AP/PRNP/SLC12A2/SLC12A6/SLC9A3/SUMO1/TMEM38B/W…	63
GO-BP	GO:0071805	potassium ion transmembrane transport	63/2992	217/18670	9.18949e-07	0.00012361	0.000106877	CAV1/DPP10/DPP6/KCNA6/KCNAB2/KCNC1/KCNG1/KCNG4/KCNH1/KCNH6/KCNH8/KCNIP4/KCNJ10/KCNJ12/KCNJ15/KCNJ16/KCNJ2/KCNK10/KCNK2/KCNK6/KCNMA1/KCNMB3/KCNN3/KCNQ1/KCNT1/KCNT2/KCNU1/KCNV1/NEDD4L/OPRK1/PKD2L1/SLC12A4/SLC12A7/SLC12A8/SLC9A2/SLC9A8/STK39/ACTN2/AKAP6/ANK2/ANK3/CAB39/DLG1/GALR2/KCNA10/KCNC4/KCND2/KCNE3/KCNG2/KCNH2/KCNIP2/KCNJ11/KCNK13/KCNK17/KCNN2/NOS1AP/PRNP/SLC12A2/SLC12A6/SLC9A3/SUMO1/TMEM38B/W…	63
GO-BP	GO:0006813	potassium ion transport	68/2992	240/18670	9.1983e-07	0.00012361	0.000106877	CAV1/CDK2/DPP10/DPP6/GJA5/HCRT/KCNA6/KCNAB2/KCNC1/KCNG1/KCNG4/KCNH1/KCNH6/KCNH8/KCNIP4/KCNJ10/KCNJ12/KCNJ15/KCNJ16/KCNJ2/KCNK10/KCNK2/KCNK6/KCNMA1/KCNMB3/KCNN3/KCNQ1/KCNT1/KCNT2/KCNU1/KCNV1/NEDD4L/OPRK1/PKD2L1/PTK2B/SLC12A4/SLC12A7/SLC12A8/SLC9A2/SLC9A8/STK39/ACTN2/AKAP6/ANK2/ANK3/CAB39/DLG1/GALR2/KCNA10/KCNC4/KCND2/KCNE3/KCNG2/KCNH2/KCNIP2/KCNJ11/KCNK13/KCNK17/KCNN2/NOS1AP/NOS3/PRNP/SLC12A2/SLC1…	68
GO-BP	GO:0048675	axon extension	41/2992	121/18670	1.02269e-06	0.000134568	0.000116353	BARHL2/CDH4/CTTN/CYFIP1/DBN1/DBNL/FN1/LRP1/MACF1/MAPT/NTN1/PAK1/PTPRS/SEMA3E/SEMA5B/SEMA6B/SEMA6C/SEMA7A/SLIT1/TRIM46/TTL/ULK1/VEGFA/WNT3/DPYSL2/ILK/ISLR2/MAP1B/MAP2/NDEL1/PLXNA4/POU4F2/SEMA3A/SEMA3C/SEMA4B/SEMA4C/SEMA4D/SEMA5A/SEMA6A/SPG11/WNT3A	41
GO-BP	GO:0060562	epithelial tube morphogenesis	85/2992	322/18670	1.16343e-06	0.000149963	0.000129664	ADAMTS12/ALOX12/APAF1/CASR/CCDC40/COL4A1/CSNK2B/CXCR4/DDR1/DEAF1/DVL2/FOXF1/FOXN4/GBX2/GLI3/HNF1B/HOXD11/KDM2B/LAMA1/LAMA5/LGR5/LRP5/LZTS2/MEF2C/MIB1/MMP14/MTHFD1/MTHFD1L/MTSS1/MYC/NKX2-1/NOTCH4/NTN1/OVOL2/PAK1/PAX2/PHB2/PLXNB2/RARA/RASIP1/RBM15/RYR2/SDC4/SEMA3E/SFRP1/SFRP2/SHROOM3/SMAD3/SOX4/STARD13/SUFU/TRIM71/VDR/VEGFA/WNT11/WT1/ZEB2/ARID1A/BMP2/DLC1/DLG1/EPHA4/FGF1/FOXP1/GREB1L/HIF1A/ILK/KIF2…	85
GO-BP	GO:0001558	regulation of cell growth	104/2992	416/18670	1.30191e-06	0.000164458	0.000142196	ACVR1B/BAP1/BARHL2/BCAR1/BDKRB1/CAPRIN2/CDH4/CLSTN1/CRABP2/CTTN/CXCR4/CYFIP1/DACT3/DBN1/DBNL/DDR1/EFNA5/EGLN2/FBLN5/FN1/HNF4A/HRG/HYAL2/ITSN2/KDM2B/LRP1/LTBP4/MACF1/MAPT/MEG3/MMP14/MSX1/NEDD4L/NTN1/PAK1/PAPPA2/PPARG/PRDM11/PRKCQ/PTK2B/PTPRS/RASAL1/RPTOR/SEMA3E/SEMA5B/SEMA6B/SEMA6C/SEMA7A/SERTAD3/SFRP1/SFRP2/SH3BP4/SMAD3/SMARCA4/SYT2/SYT3/TRIM32/TRIM40/TRIM46/TSG101/TTL/UNC13A/VEGFA/WNT11/WNT3/WT1…	104
GO-BP	GO:0016358	dendrite development	66/2992	233/18670	1.33438e-06	0.000165254	0.000142885	ARID1B/ASAP1/BAIAP2/CAMK2B/CAPRIN1/CAPRIN2/CSMD3/CTNNA2/CUX1/CUX2/CYFIP1/DAB1/DAB2IP/DBN1/DBNL/DNM3/DYNLT1/FARP1/FEZF2/HECW1/ITPKA/KNDC1/LPAR1/LZTS1/MAPK8IP2/MEF2C/NCK2/NEDD4L/NR2E1/NTN1/OBSL1/PRKG1/PTPRS/SCARF1/SDK1/SLITRK5/WASL/YWHAH/ZMYND8/ALK/ARC/CDC42/CRTC1/DHX36/DOCK10/EEF2K/EPHA4/FBXO31/ILK/ITSN1/KALRN/MAP1B/MAP2/PAK4/PDLIM5/PPP3CA/PTN/PTPRD/RERE/RTN4IP1/SEMA3A/SEMA4D/SHANK2/SYNGAP1/UBE3A/…	66
GO-BP	GO:0048863	stem cell differentiation	71/2992	257/18670	1.48572e-06	0.000180458	0.000156031	ACE/CDK6/CORO1C/CYP26C1/EDNRB/ELL3/EPCAM/FGF19/FN1/GBX2/HNF1B/KDM3A/LAMA5/MEF2C/MSX1/N4BP2L2/OVOL2/PAX2/PITX2/POU6F2/PSMA2/PSMA8/PUS7/PWP1/SEMA3E/SEMA5B/SEMA6B/SEMA6C/SEMA7A/SETD1A/SFRP1/TAPT1/TP63/WNT3/ZEB2/ZFP36L2/CBFB/DHX36/DNMT3L/FAM172A/FBXL17/GSC/HIF1A/HOXA7/HOXB4/JARID2/MSX2/MYB/MYOCD/NRG1/PHACTR4/PSMA1/PSME3/PTN/PUM1/RUNX2/SEMA3A/SEMA3C/SEMA4B/SEMA4C/SEMA4D/SEMA5A/SEMA6A/SETD2/SHH/TBX5/TC…	71
GO-BP	GO:0030111	regulation of Wnt signaling pathway	93/2992	363/18670	1.53384e-06	0.000182788	0.000158045	ASPM/BAMBI/CAPRIN2/CAV1/CBY1/COL1A1/CSNK1D/CSNK1G2/DAAM2/DAB2IP/DACT2/DACT3/DEPDC1B/DVL2/GLI1/GLI3/GPRC5B/GRB10/HECW1/HIC1/HNF1B/ITGA3/LGR5/LGR6/LRP1/LZTS2/MACF1/NFATC1/NKD1/PLEKHA4/PSMA2/PSMA8/PTPRO/SFRP1/SFRP2/SHISA2/SHISA6/SMAD3/SMARCA4/SOST/SOX4/SPIN1/TBX18/TCF7L1/TCF7L2/TERT/TLE2/TLE3/TLE4/USP8/WNT11/WNT3/WNT5B/WWOX/ZEB2/APC2/ARNTL/AXIN1/BMP2/CBFB/CDH2/CDH3/CDK14/DLX5/EGFR/EGR1/FOXO3/GSC/IGF…	93
GO-BP	GO:0009746	response to hexose	59/2992	202/18670	1.62098e-06	0.000189594	0.000163931	ACVR1C/AGER/ATG7/BAD/BAIAP3/BRSK2/C2CD2L/CASR/EFNA5/FGF21/GPLD1/GRIK5/HNF1B/HNF4A/LPL/LRP1/LRP5/MAP4K4/OPRK1/PAX2/PCK2/PTK2B/PTPRN2/RAB11B/RAP1A/SLC2A5/SMARCA4/SOX4/SREBF1/TCF7L2/AACS/ANO1/APOM/EGR1/EIF2B1/ERN1/FIS1/FOXO3/GCG/GLUL/HIF1A/IGF1R/KCNJ11/LDHA/MAFA/NAMPT/NR1D1/PLA2G6/POLG/PPARD/PPP3CA/PRKACA/SIDT2/SLC8A1/SMAD2/SRI/TH/THBS1/ZBTB20	59
GO-BP	GO:0003012	muscle system process	113/2992	465/18670	2.02765e-06	0.000228932	0.000197943	ACTG2/ACTN3/ADRA1B/AKAP13/ATP8A2/BECN1/CACNA1C/CACNA1H/CALD1/CAMK2B/CAV1/CLCN1/CTTN/CXCR4/DMPK/DSC2/DYSF/EDNRB/GATA5/GJA5/GLRA1/HDAC4/IL15/KCNJ12/KCNJ2/KCNMA1/KCNQ1/LMNA/MEF2C/MYBPC2/MYOM2/NEB/NEDD4L/NEUROG1/NPY2R/OBSL1/OXTR/P2RX1/P2RX2/PAK1/PDE4D/PDE9A/PRKCA/PRKG1/PTAFR/PTK2/RYR1/RYR2/SCN1B/SCN5A/SLMAP/SMAD3/SMTN/SORBS2/SORBS3/STAC2/STAC3/TNNT2/TNNT3/TPCN2/TRPV1/UTRN/ACTN2/AKAP6/ALDOA/ANK2/ARG2/…	113
GO-BP	GO:0060485	mesenchyme development	75/2992	278/18670	2.02979e-06	0.000228932	0.000197943	ACTG2/BAMBI/CLASP1/COL1A1/CORO1C/CRELD1/CYP26C1/DAB2IP/DACT3/EDNRB/ELL3/FGF19/FN1/FOXF1/GATA5/GBX2/HNRNPAB/LAMA5/MEF2C/MSX1/MYC/NKX2-1/OVOL2/PAX2/PHLDB1/PITX2/RANBP3L/SEMA3E/SEMA5B/SEMA6B/SEMA6C/SEMA7A/SFRP1/SFRP2/SMAD3/TAPT1/TGFBR3/WNT11/WT1/ZEB2/AKNA/BMP2/CITED2/DDX5/EPHA3/FAM172A/FBXL17/GSC/HIF1A/LOXL3/MAD2L2/MDM4/MSX2/NOS3/NRG1/NUP133/PDPN/PHACTR4/PPP2CA/SEMA3A/SEMA3C/SEMA4B/SEMA4C/SEMA4D/SEM…	75
GO-BP	GO:0009749	response to glucose	57/2992	197/18670	3.33704e-06	0.000365986	0.000316446	ACVR1C/AGER/ATG7/BAD/BAIAP3/BRSK2/C2CD2L/CASR/EFNA5/FGF21/GPLD1/GRIK5/HNF1B/HNF4A/LPL/LRP1/LRP5/MAP4K4/OPRK1/PAX2/PCK2/PTK2B/PTPRN2/RAB11B/RAP1A/SMARCA4/SOX4/SREBF1/TCF7L2/AACS/ANO1/APOM/EGR1/EIF2B1/ERN1/FIS1/FOXO3/GCG/GLUL/HIF1A/IGF1R/KCNJ11/LDHA/MAFA/NR1D1/PLA2G6/POLG/PPARD/PPP3CA/PRKACA/SIDT2/SLC8A1/SMAD2/SRI/TH/THBS1/ZBTB20	57
GO-BP	GO:0007045	cell-substrate adherens junction assembly	30/2992	81/18670	3.62925e-06	0.000365986	0.000316446	ACTN3/BCAS3/CLASP1/CORO1C/CTTN/EFNA5/HRG/KDR/LAMA5/LRP1/MACF1/MAP4K4/MMP14/PTK2/PTK2B/PTPRK/RCC2/SDC4/SFRP1/SMAD3/TEK/TRIP6/VEGFA/ACTN2/BCR/DLC1/EPHA3/FERMT2/LIMCH1/THBS1	30
GO-BP	GO:0014032	neural crest cell development	30/2992	81/18670	3.62925e-06	0.000365986	0.000316446	CORO1C/CYP26C1/EDNRB/FGF19/FN1/GBX2/LAMA5/OVOL2/PITX2/SEMA3E/SEMA5B/SEMA6B/SEMA6C/SEMA7A/TAPT1/ZEB2/FAM172A/HIF1A/NRG1/PHACTR4/SEMA3A/SEMA3C/SEMA4B/SEMA4C/SEMA4D/SEMA5A/SEMA6A/SHH/TCOF1/TWIST1	30
GO-BP	GO:0048041	focal adhesion assembly	30/2992	81/18670	3.62925e-06	0.000365986	0.000316446	ACTN3/BCAS3/CLASP1/CORO1C/CTTN/EFNA5/HRG/KDR/LAMA5/LRP1/MACF1/MAP4K4/MMP14/PTK2/PTK2B/PTPRK/RCC2/SDC4/SFRP1/SMAD3/TEK/TRIP6/VEGFA/ACTN2/BCR/DLC1/EPHA3/FERMT2/LIMCH1/THBS1	30
GO-BP	GO:0032535	regulation of cellular component size	93/2992	370/18670	3.65488e-06	0.000365986	0.000316446	ADD3/AKT3/BAIAP2/BAIAP2L1/BARHL2/CAPG/CCL24/CDH4/CRABP2/CTNNA2/CTTN/CYFIP1/DBN1/DBNL/EFNA5/FCHSD2/FN1/GMFB/KANK4/KCNMA1/LRP1/MACF1/MAPT/NCK2/NEB/NTN1/PAK1/PFN3/PTK2B/PTPRS/RAP1GAP2/RPTOR/SCIN/SEMA3E/SEMA5B/SEMA6B/SEMA6C/SEMA7A/SLC12A4/SLC12A7/SLC12A8/SNF8/SPTB/SPTBN1/SPTBN4/TRIM46/TTL/VAV2/VEGFA/WASL/WDTC1/WNT3/ACTN2/ADD1/AP2M1/ARFGEF1/BDNF/CAPZB/CLNS1A/COTL1/CREB1/DLG1/DPYSL2/EZR/F2RL1/HCLS1/HIP…	93
GO-BP	GO:0048864	stem cell development	31/2992	85/18670	3.66051e-06	0.000365986	0.000316446	CORO1C/CYP26C1/EDNRB/FGF19/FN1/GBX2/LAMA5/OVOL2/PITX2/SEMA3E/SEMA5B/SEMA6B/SEMA6C/SEMA7A/TAPT1/ZEB2/FAM172A/HIF1A/NRG1/PHACTR4/SEMA3A/SEMA3C/SEMA4B/SEMA4C/SEMA4D/SEMA5A/SEMA6A/SETD2/SHH/TCOF1/TWIST1	31
GO-BP	GO:0009743	response to carbohydrate	64/2992	230/18670	3.68656e-06	0.000365986	0.000316446	ACVR1C/AGER/ATG7/BAD/BAIAP3/BRSK2/C2CD2L/CASR/EFNA5/FGF21/GOT1/GPLD1/GRIK5/HNF1B/HNF4A/LPL/LRP1/LRP5/MAP4K4/OPRK1/P2RX2/PAX2/PCK2/PTK2B/PTPRN2/RAB11B/RAP1A/SLC2A5/SMARCA4/SOX4/SREBF1/TCF7L2/AACS/ANO1/APOB/APOM/EGR1/EIF2B1/ERN1/FIS1/FOXO3/GCG/GLUL/HIF1A/IGF1R/KCNJ11/LDHA/MAFA/MAP1B/NAMPT/NR1D1/OXT/PLA2G6/POLG/PPARD/PPP3CA/PRKACA/SIDT2/SLC8A1/SMAD2/SRI/TH/THBS1/ZBTB20	64
GO-BP	GO:0043401	steroid hormone mediated signaling pathway	54/2992	184/18670	3.75436e-06	0.000365986	0.000316446	AKAP13/BRCA1/CST11/DAXX/EGLN2/HNF4A/KANK2/KAT5/KDM3A/NCOR2/NR1H2/NR2E1/NR2F2/NR4A1/NR5A2/PAK1/PAQR8/PHB2/PPARG/RARA/RNF14/RORA/RXRB/SFRP1/SKP2/SMARCA4/TP63/UBA5/VDR/YWHAH/ARID1A/ARNTL/ARRB2/AXIN1/CBFB/CNOT1/DDX5/DDX54/ESRRA/FOXP1/NR1D1/NR4A2/PADI2/POU4F2/PPARA/PPARD/PPP5C/RBM14/SIRT1/STRN3/TCF21/UBE3A/UFSP2/ZBTB7A	54
GO-BP	GO:0034284	response to monosaccharide	59/2992	207/18670	3.8303e-06	0.000365986	0.000316446	ACVR1C/AGER/ATG7/BAD/BAIAP3/BRSK2/C2CD2L/CASR/EFNA5/FGF21/GPLD1/GRIK5/HNF1B/HNF4A/LPL/LRP1/LRP5/MAP4K4/OPRK1/PAX2/PCK2/PTK2B/PTPRN2/RAB11B/RAP1A/SLC2A5/SMARCA4/SOX4/SREBF1/TCF7L2/AACS/ANO1/APOM/EGR1/EIF2B1/ERN1/FIS1/FOXO3/GCG/GLUL/HIF1A/IGF1R/KCNJ11/LDHA/MAFA/NAMPT/NR1D1/PLA2G6/POLG/PPARD/PPP3CA/PRKACA/SIDT2/SLC8A1/SMAD2/SRI/TH/THBS1/ZBTB20	59
GO-BP	GO:0009755	hormone-mediated signaling pathway	65/2992	235/18670	3.87193e-06	0.000365986	0.000316446	ACSL1/AKAP13/BRCA1/CSNK2B/CST11/DAXX/EGLN2/HNF4A/KANK2/KAT5/KDM3A/LGR5/LHB/NCOR2/NR1H2/NR2E1/NR2F2/NR4A1/NR5A2/NUP62/PAK1/PAQR8/PHB2/PPARG/PRCP/PTPN11/RARA/RNF14/RORA/RXRB/SFRP1/SKP2/SLC27A1/SMARCA4/TP63/UBA5/VDR/YWHAH/APPL1/ARID1A/ARNTL/ARRB2/AXIN1/CBFB/CNOT1/CRHBP/DDX5/DDX54/ESRRA/FOXP1/LGR4/NR1D1/NR4A2/PADI2/POU4F2/PPARA/PPARD/PPP5C/RBM14/SIRT1/STRN3/TCF21/UBE3A/UFSP2/ZBTB7A	65
GO-BP	GO:1903522	regulation of blood circulation	78/2992	297/18670	3.88238e-06	0.000365986	0.000316446	ACE/ADRA1B/AGER/ATP2B2/CACNA1C/CACNA1H/CACNB1/CACNG2/CACNG3/CACNG6/CACNG8/CASR/CAV1/CORIN/DMPK/DSC2/ECE1/FOXN4/GJA5/HDAC4/HRH2/ITPR1/KCNIP4/KCNJ12/KCNJ2/KCNK6/KCNQ1/OXTR/P2RX1/PDE4D/PTAFR/RYR1/RYR2/SCN1B/SCN5A/SLC8A2/SPTBN4/SREBF1/TNNT2/TRPC1/TRPV1/ANK2/ASPH/CACNA1G/CACNA2D1/CACNA2D2/CACNB2/CHRM2/CSRP3/DLG1/DOCK4/EGFR/F2RL1/GNAO1/ITPR3/KCND2/KCNE3/KCNG2/KCNH2/KCNIP2/KCNJ11/KCNN2/NMU/NOS1AP/NOS3/O…	78
GO-BP	GO:0099173	postsynapse organization	49/2992	163/18670	4.97976e-06	0.000459133	0.000396984	ARHGAP22/BAIAP2/CAMK2B/CAPRIN1/CAPRIN2/CTTN/CUX2/DBN1/DBNL/DLG2/DNM3/GRID2/GRIN2B/ITGA3/ITPKA/MAGI2/MYH10/NRXN1/PTPRS/RER1/SHISA6/SSH1/WASF2/WASL/ZMYND8/ZNF804A/ARC/CDC42/CDH2/DHX36/DLG1/DOCK10/EEF2K/EPHA4/IGF1R/IL1RAP/KALRN/MIR30B/NOS1AP/NTNG2/PDLIM5/PRNP/PTN/PTPRD/SHANK2/SLC7A11/SYNGAP1/TANC1/UBE3A	49
GO-BP	GO:0035637	multicellular organismal signaling	58/2992	204/18670	5.01586e-06	0.000459133	0.000396984	ATP2B2/CACNA1C/CACNA1H/CACNA1I/CACNB1/CACNG2/CACNG3/CACNG6/CACNG8/CAV1/CLCN1/CNTNAP2/CORIN/DMPK/DSC2/GJA5/GLRA1/HCRT/ITPR1/KCNIP4/KCNJ12/KCNJ2/KCNK6/KCNMB3/KCNQ1/P2RX1/PDE4D/RYR1/RYR2/SCN11A/SCN1B/SCN5A/SLC8A2/SPTBN4/TRPC1/ANK2/ANK3/ASPH/CACNA1G/CACNA2D1/CACNA2D2/CACNB2/GPR88/GRIK2/ITPR3/KCND2/KCNE3/KCNH2/KCNIP2/KCNJ11/KCNN2/NFASC/PRKACA/SCN7A/SCN8A/SLC8A1/SRI/ZMPSTE24	58
GO-BP	GO:0016049	cell growth	115/2992	484/18670	5.176e-06	0.000467023	0.000403805	ACVR1B/AKAP13/BAP1/BARHL2/BCAR1/BDKRB1/CAPRIN2/CDH4/CLSTN1/CRABP2/CTTN/CXCR4/CYFIP1/CYFIP2/DACT3/DBN1/DBNL/DDR1/EFNA5/EGLN2/EIF2AK4/FBLN5/FN1/HNF4A/HRG/HYAL2/ITSN2/KDM2B/LRP1/LTBP4/MACF1/MAPT/MEG3/MMP14/MSX1/NEDD4L/NTN1/PAK1/PAPPA2/PPARG/PRDM11/PRKCQ/PRKCZ/PTK2B/PTPRS/RASAL1/RPTOR/SEMA3E/SEMA5B/SEMA6B/SEMA6C/SEMA7A/SERTAD3/SFRP1/SFRP2/SH3BP4/SLIT1/SMAD3/SMARCA4/SORBS2/SYT2/SYT3/TRIM32/TRIM40/TRIM…	115
GO-BP	GO:1902668	negative regulation of axon guidance	15/2992	28/18670	5.27171e-06	0.00046896	0.00040548	PTPRO/SEMA3E/SEMA5B/SEMA6B/SEMA6C/SEMA7A/WNT3/SEMA3A/SEMA3C/SEMA4B/SEMA4C/SEMA4D/SEMA5A/SEMA6A/WNT3A	15
GO-BP	GO:0001508	action potential	42/2992	133/18670	5.95809e-06	0.000522657	0.000451909	CACNA1C/CACNA1H/CACNA1I/CAV1/CD36/CLCN1/DSC2/GJA5/GLRA1/GNA11/KCNJ2/KCNMB3/KCNQ1/NEDD4L/P2RX1/RYR2/SCN11A/SCN1B/SCN5A/SLMAP/YWHAH/AKAP6/ANK2/ANK3/CACNA1G/CACNA2D1/CACNB2/DLG1/GJD2/GPR88/GRIK2/KCND2/KCNE3/KCNH2/KCNIP2/KCNN2/NOS1AP/SCN7A/SCN8A/SLC8A1/SRI/SUMO1	42
GO-BP	GO:0006936	muscle contraction	90/2992	360/18670	6.57175e-06	0.000568591	0.000491626	ACTG2/ACTN3/ADRA1B/ATP8A2/CACNA1C/CACNA1H/CALD1/CAV1/CLCN1/CTTN/CXCR4/DMPK/DSC2/DYSF/EDNRB/GJA5/GLRA1/HDAC4/KCNJ12/KCNJ2/KCNMA1/KCNQ1/MYBPC2/MYOM2/NEB/NEDD4L/NEUROG1/NPY2R/OBSL1/OXTR/P2RX1/P2RX2/PDE4D/PRKG1/PTAFR/RYR1/RYR2/SCN1B/SCN5A/SLMAP/SMTN/SORBS3/STAC2/STAC3/TNNT2/TNNT3/TPCN2/TRPV1/UTRN/ACTN2/ALDOA/ANK2/ARG2/ASPH/BBS2/CACNA1G/CACNA2D1/CACNB2/CHRM2/CSRP3/DLG1/DOCK4/DTNA/GALR2/GNAO1/ITGA1/KCN…	90
GO-BP	GO:0048588	developmental cell growth	64/2992	234/18670	6.83703e-06	0.00058355	0.000504559	AKAP13/BARHL2/CDH4/CRABP2/CTTN/CXCR4/CYFIP1/CYFIP2/DBN1/DBNL/DDR1/EFNA5/EIF2AK4/FN1/ITSN2/LRP1/MACF1/MAPT/NEDD4L/NTN1/PAK1/PRKCZ/PTPRS/RASAL1/SEMA3E/SEMA5B/SEMA6B/SEMA6C/SEMA7A/SLIT1/SORBS2/SYT2/SYT3/TRIM46/TTL/ULK1/UNC13A/VEGFA/WNT3/ZEB2/AKAP6/BDNF/DPYSL2/ILK/ISLR2/LPAR3/MAP1B/MAP2/NDEL1/NIN/PDLIM5/PLXNA4/POU4F2/PPARA/SEMA3A/SEMA3C/SEMA4B/SEMA4C/SEMA4D/SEMA5A/SEMA6A/SPG11/SYT17/WNT3A	64
GO-BP	GO:0001822	kidney development	73/2992	278/18670	7.85365e-06	0.000654228	0.000565671	ACE/AKR1B1/APAF1/DACT2/EPCAM/FOXJ1/FRAS1/FSTL3/GLI3/HNF1B/HOXD11/HPGD/HYAL2/ITGA3/ITGA8/KANK2/LAMA5/LZTS2/MAGI2/MEF2C/MMP17/MTSS1/MYC/PAX2/PTPRO/RARA/SDC1/SDC4/SFRP1/SMAD3/SMAD6/SOX4/TEK/VEGFA/WFS1/WNT11/WT1/ZBTB16/ANGPT1/ARG2/BCL2L11/BMP2/C1GALT1/CA2/CD34/CYP26A1/DLG1/EGR1/EPHA4/FADD/FGF1/GREB1L/HOXC11/ILK/KIF26B/KLF15/LGR4/LHX1/NID1/NUP107/NUP133/ODC1/PDGFD/RPGRIP1L/SHH/SIM1/SMAD2/SMAD7/SPRY1/T…	73
GO-BP	GO:0001678	cellular glucose homeostasis	46/2992	152/18670	7.87228e-06	0.000654228	0.000565671	AGER/BAD/BAIAP3/BRSK2/C2CD2L/CASR/EFNA5/FGF21/FOXK1/FOXK2/GPLD1/GRIK5/LRP1/LRP5/MAP4K4/OPRK1/PAX2/PCK2/PTPRN2/RAB11B/RAP1A/SMARCA4/SOX4/AACS/ANO1/ERN1/FIS1/FOXO3/GCG/HIF1A/IGF1R/KCNJ11/KLF15/NR1D1/PIK3R1/PIK3R2/PLA2G6/POLG/PPP3CA/PRKACA/SIDT2/SIRT1/SRI/STXBP3/TH/ZBTB20	46
GO-BP	GO:1904062	regulation of cation transmembrane transport	86/2992	342/18670	8.20614e-06	0.000668098	0.000577663	BDKRB1/CACNA1C/CACNB1/CACNG2/CACNG3/CACNG8/CAV1/CD19/DHRS7C/DLG2/DPP10/DPP6/DYSF/FGF14/GRIA1/GRIN2A/GRIN2B/HECW1/HTT/JPH1/JPH3/KCNAB2/KCNC1/KCNG1/KCNIP4/KCNJ2/KCNQ1/MAPK8IP2/MEF2C/NEDD4L/OPRK1/PDE4D/PHB2/PIRT/PLCG1/PLCG2/PTK2B/RASGRF1/RGS9/RYR2/SCN1B/SCN5A/SHISA6/SLMAP/STAC2/STAC3/STK39/THADA/TRPC1/UTRN/YWHAH/ACTN2/AKAP6/ANK2/ANK3/ARC/CAB39/CACNA2D1/CACNB2/CHD7/COMMD1/CRHBP/DLG1/GALR2/GEM/KCNE3/K…	86
GO-BP	GO:0048841	regulation of axon extension involved in axon guidance	16/2992	32/18670	8.25073e-06	0.000668098	0.000577663	SEMA3E/SEMA5B/SEMA6B/SEMA6C/SEMA7A/VEGFA/WNT3/PLXNA4/SEMA3A/SEMA3C/SEMA4B/SEMA4C/SEMA4D/SEMA5A/SEMA6A/WNT3A	16
GO-BP	GO:0048706	embryonic skeletal system development	40/2992	126/18670	8.52363e-06	0.000675387	0.000583965	COL1A1/COL2A1/DEAF1/DSCAML1/EXT1/GLI3/GNAS/HOXC4/HOXD3/IFT140/MEF2C/MMP14/MTHFD1/MTHFD1L/PAX7/RBP4/SMAD3/TAPT1/WNT11/WNT9A/CHST11/DLG1/DLX1/GSC/HOXA2/HOXA7/HOXB3/HOXB4/HOXC11/HOXD4/LHX1/MMP16/PAX5/RUNX2/SETD2/SHH/SMAD2/TWIST1/WDR60/ZEB1	40
GO-BP	GO:0097061	dendritic spine organization	29/2992	80/18670	8.55462e-06	0.000675387	0.000583965	BAIAP2/CAMK2B/CAPRIN1/CAPRIN2/CTTN/CUX2/DBN1/DBNL/DNM3/GRIN2B/ITGA3/ITPKA/WASL/ZMYND8/ZNF804A/ARC/CDC42/DHX36/DOCK10/EEF2K/EPHA4/IGF1R/KALRN/MIR30B/PDLIM5/PRNP/SHANK2/TANC1/UBE3A	29
GO-BP	GO:0030072	peptide hormone secretion	67/2992	250/18670	8.83952e-06	0.000689264	0.000595964	ACVR1C/ARL2BP/BAD/BAIAP3/BRSK2/C2CD2L/CACNA1A/CACNA1C/CASR/EFNA5/GHRH/GPLD1/HNF1B/HNF4A/ICA1/ILDR1/ITPR1/LRP1/LRP5/LTBP4/MAP4K4/PRKCA/PTPN11/PTPRN2/RAB11B/RAP1A/RAPGEF4/RBP4/RPH3AL/SFRP1/SMPD3/SOX4/SREBF1/SYT7/TCF7L2/AACS/ANO1/ARNTL/CACNA2D2/CHD7/CRHBP/EGFR/ENHO/FFAR1/GCG/GLUL/HIF1A/ITPR3/ITSN1/KALRN/KCNG2/KCNJ11/MAFA/NMU/NR1D1/PCLO/PLA2G6/PPARD/PPP3CA/SIDT2/SLC25A4/SMAD2/SRI/STXBP3/SYT9/TARDBP/T…	67
GO-BP	GO:0051056	regulation of small GTPase mediated signal transduction	85/2992	338/18670	9.21126e-06	0.000709492	0.000613454	ABR/AKAP13/APOC3/ARAP1/ARFGAP1/ARHGAP12/ARHGAP20/ARHGAP22/ARHGEF1/ARHGEF10/ARHGEF16/CADM4/CDC42SE1/CHN2/DAB2IP/DENND4B/DEPDC1B/DGKI/DYNLT1/EPS8L1/FARP1/GMIP/ITGA3/ITPKB/ITSN2/KANK2/LPAR1/MAP4K4/MCF2L/NUP62/OBSCN/PLEKHG4B/RAP1GAP2/RASA3/RASAL1/RASGRF1/RASIP1/RGL2/SIPA1L3/SRGAP1/STARD13/STMN1/TIAM2/TIMP2/TNFAIP1/TRIM67/VAV2/ABL2/ARFGEF1/ARHGAP10/ARHGAP24/ARHGAP26/ARHGAP8/ARHGEF18/BCR/CD2AP/CDC42/DL…	85
GO-BP	GO:0050919	negative chemotaxis	20/2992	46/18670	9.41233e-06	0.000716244	0.000619292	EFNA5/LGR6/LRTM2/NTN1/SEMA3E/SEMA5B/SEMA6B/SEMA6C/SEMA7A/SLIT1/NRG1/PLXNA4/SEMA3A/SEMA3C/SEMA4B/SEMA4C/SEMA4D/SEMA5A/SEMA6A/UNC5C	20
GO-BP	GO:0090276	regulation of peptide hormone secretion	58/2992	208/18670	9.60577e-06	0.000722262	0.000624495	ACVR1C/ARL2BP/BAD/BAIAP3/BRSK2/C2CD2L/CACNA1A/CACNA1C/CASR/EFNA5/GHRH/GPLD1/HNF4A/ICA1/ILDR1/ITPR1/LRP1/LRP5/MAP4K4/PRKCA/PTPN11/RAP1A/RAPGEF4/RBP4/RPH3AL/SFRP1/SOX4/SREBF1/SYT7/TCF7L2/AACS/ANO1/ARNTL/CACNA2D2/CHD7/CRHBP/EGFR/ENHO/FFAR1/GCG/GLUL/HIF1A/ITPR3/ITSN1/KALRN/KCNG2/KCNJ11/NMU/NR1D1/PLA2G6/PPARD/PPP3CA/SIDT2/SLC25A4/SRI/SYT9/TARDBP/TFR2	58
GO-BP	GO:0050803	regulation of synapse structure or activity	62/2992	227/18670	9.90159e-06	0.000735746	0.000636154	AGRN/ARHGAP22/BAIAP2/CAMK2B/CAPRIN1/CAPRIN2/CLSTN1/CTNNA2/CUX2/CYFIP1/DAB2IP/DBN1/DBNL/DNM3/EFNA5/GRID2/GRIN2B/ITPKA/LRRN1/LRTM2/MDGA1/MEF2C/NRXN1/NTN1/OXTR/PTK2/PTPRO/PTPRS/SHISA6/SLC17A6/SLC17A7/SLC17A8/SLIT1/SLITRK5/SSH1/ZMYND8/ZNF804A/ARC/BDNF/CDH2/CLSTN2/DHX36/EEF2K/EPHA4/IL1RAP/ITSN1/KALRN/LRRC4B/MIR30B/NTNG2/OXT/PDLIM5/PRNP/PTN/PTPRD/SEMA4D/SLC7A11/SLITRK1/SYNGAP1/THBS2/UBE3A/WNT3A	62
GO-BP	GO:0048843	negative regulation of axon extension involved in axon guidance	14/2992	26/18670	1.01015e-05	0.000738248	0.000638317	SEMA3E/SEMA5B/SEMA6B/SEMA6C/SEMA7A/WNT3/SEMA3A/SEMA3C/SEMA4B/SEMA4C/SEMA4D/SEMA5A/SEMA6A/WNT3A	14
GO-BP	GO:0001657	ureteric bud development	33/2992	97/18670	1.0169e-05	0.000738248	0.000638317	EPCAM/FOXJ1/GLI3/HNF1B/HOXD11/LAMA5/LZTS2/MYC/PAX2/RARA/SDC1/SDC4/SFRP1/SMAD3/SMAD6/VEGFA/WNT11/WT1/ARG2/BMP2/DLG1/FGF1/GREB1L/ILK/KIF26B/LGR4/LHX1/SHH/SIM1/SMAD2/SMAD7/SPRY1/TCF21	33
GO-BP	GO:0050773	regulation of dendrite development	45/2992	149/18670	1.04207e-05	0.000747921	0.000646681	ASAP1/BAIAP2/CAMK2B/CAPRIN1/CAPRIN2/CSMD3/CUX1/CUX2/CYFIP1/DAB2IP/DBN1/DBNL/DNM3/HECW1/ITPKA/KNDC1/LPAR1/LZTS1/MEF2C/NEDD4L/NR2E1/OBSL1/PTPRS/SDK1/YWHAH/ZMYND8/ALK/ARC/CRTC1/DHX36/EEF2K/EPHA4/FBXO31/ILK/ITSN1/KALRN/PDLIM5/PPP3CA/PTN/PTPRD/RTN4IP1/SEMA4D/SHANK2/UBE3A/VLDLR	45
GO-BP	GO:0014031	mesenchymal cell development	30/2992	85/18670	1.11364e-05	0.000790312	0.000683334	CORO1C/CYP26C1/EDNRB/FGF19/FN1/GBX2/LAMA5/OVOL2/PITX2/SEMA3E/SEMA5B/SEMA6B/SEMA6C/SEMA7A/TAPT1/ZEB2/FAM172A/HIF1A/NRG1/PHACTR4/SEMA3A/SEMA3C/SEMA4B/SEMA4C/SEMA4D/SEMA5A/SEMA6A/SHH/TCOF1/TWIST1	30
GO-BP	GO:0043547	positive regulation of GTPase activity	98/2992	405/18670	1.14222e-05	0.000801581	0.000693078	ABR/ADAP1/ADAP2/AGAP1/AGAP3/AGRN/ARAP1/ARFGAP1/ARHGAP12/ARHGAP20/ARHGAP22/ARHGAP27/ARHGEF1/ARHGEF10/ARHGEF16/ASAP1/BCAS3/CCL24/CHN2/CORO1C/DAB2IP/DEPDC1B/DOCK2/DOCK7/DVL2/ELMOD3/EPHA1/EVI5L/FOXJ1/GMIP/ITGA6/MAP4K4/NEDD9/PTK2B/RANBP3L/RAP1A/RAP1GAP2/RASA3/RASAL1/RASGRF1/RCC2/RGS10/RGS12/RGS9/SFRP1/SIPA1L3/SRGAP1/STARD13/TBC1D13/TBC1D16/TBC1D17/TBC1D8/TBCD/TIAM2/WNT11/ADPRH/ALS2CL/APC2/ARFGEF1/ARHG…	98
GO-BP	GO:0001823	mesonephros development	34/2992	102/18670	1.23843e-05	0.000859555	0.000743204	EPCAM/FOXJ1/GLI3/HNF1B/HOXD11/LAMA5/LZTS2/MYC/PAX2/RARA/SDC1/SDC4/SFRP1/SMAD3/SMAD6/VEGFA/WNT11/WT1/ZBTB16/ARG2/BMP2/DLG1/FGF1/GREB1L/ILK/KIF26B/LGR4/LHX1/SHH/SIM1/SMAD2/SMAD7/SPRY1/TCF21	34
GO-BP	GO:0072163	mesonephric epithelium development	33/2992	98/18670	1.29956e-05	0.000879986	0.000760869	EPCAM/FOXJ1/GLI3/HNF1B/HOXD11/LAMA5/LZTS2/MYC/PAX2/RARA/SDC1/SDC4/SFRP1/SMAD3/SMAD6/VEGFA/WNT11/WT1/ARG2/BMP2/DLG1/FGF1/GREB1L/ILK/KIF26B/LGR4/LHX1/SHH/SIM1/SMAD2/SMAD7/SPRY1/TCF21	33
GO-BP	GO:0072164	mesonephric tubule development	33/2992	98/18670	1.29956e-05	0.000879986	0.000760869	EPCAM/FOXJ1/GLI3/HNF1B/HOXD11/LAMA5/LZTS2/MYC/PAX2/RARA/SDC1/SDC4/SFRP1/SMAD3/SMAD6/VEGFA/WNT11/WT1/ARG2/BMP2/DLG1/FGF1/GREB1L/ILK/KIF26B/LGR4/LHX1/SHH/SIM1/SMAD2/SMAD7/SPRY1/TCF21	33
GO-BP	GO:0030900	forebrain development	93/2992	381/18670	1.30967e-05	0.000879986	0.000760869	APAF1/ASPM/BAD/BNIP3/CDK6/CNTNAP2/CXCR4/DAB1/DAB2IP/DOCK7/ETS1/EXT1/FEZF2/GBX2/GHRH/GLI1/GLI3/HTR6/KCNC1/KDM2B/LPAR1/LRP1/MBOAT7/MCPH1/MSX1/MYH10/MYO1D/NKX2-1/NPY/NR2E1/NR2F2/OTX2/OXTR/PEX13/PITX2/PRKG1/PTPRS/RARA/RTN4RL1/SCN5A/SEMA7A/SLC6A3/SLIT1/SLITRK5/TBR1/TRAPPC9/XAB2/ZEB2/AKNA/ALDH1A3/ALK/ARID1A/BBS2/BMP2/CCDC85C/CDH2/CHD7/CREB1/DCLK2/DLC1/DLX1/DLX5/EGFR/GNAO1/GSC/HIF1A/HTR5A/LHX1/NDEL1/NF2…	93
GO-BP	GO:0048705	skeletal system morphogenesis	64/2992	239/18670	1.42806e-05	0.000937164	0.000810307	ANKRD11/CDX1/COL13A1/COL1A1/COL21A1/COL2A1/COL6A3/CSRNP1/DSCAML1/GLI3/GNAS/HOXC4/HOXD3/HYAL2/IFT140/LRP5/MATN4/MEF2C/MMP14/MSX1/MTHFD1/MTHFD1L/NAB2/NEUROG1/PAPPA2/POR/RARA/SFRP1/SFRP2/SH3PXD2B/SMAD3/SMPD3/TEK/WNT9A/WWOX/ACAN/CHST11/COL12A1/DLG1/DLX5/FGF18/FGFR3/GSC/HOXA2/HOXA7/HOXB3/HOXB4/HOXC11/HOXD4/INPPL1/LHX1/MEF2D/MMP16/MSX2/PAX5/PRKRA/RUNX2/SETD2/SKI/SMAD2/TWIST1/WDR60/ZEB1/ZMPSTE24	64
GO-BP	GO:0035672	oligopeptide transmembrane transport	8/2992	10/18670	1.42995e-05	0.000937164	0.000810307	ABCC1/SLC15A1/SLC15A3/SLC15A5/CA2/CDH17/SLC15A4/SLC7A11	8
GO-BP	GO:2001257	regulation of cation channel activity	51/2992	178/18670	1.43928e-05	0.000937164	0.000810307	CACNB1/CACNG2/CACNG3/CACNG8/CAV1/DLG2/DYSF/FGF14/GRIA1/GRIN2A/GRIN2B/HTT/JPH1/JPH3/KCNC1/KCNG1/MAPK8IP2/MEF2C/PDE4D/PIRT/PLCG2/PTK2B/RASGRF1/RGS9/SCN1B/SHISA6/SLMAP/STAC2/STAC3/ACTN2/AKAP6/ANK2/ANK3/ARC/CACNA2D1/CACNB2/CRHBP/DLG1/GALR2/GEM/KCNE3/KCNIP2/KCNJ11/NOS1AP/OPRL1/PINK1/PLA2G6/PRKACA/SHANK2/SRI/SUMO1	51
GO-BP	GO:1900006	positive regulation of dendrite development	27/2992	74/18670	1.50794e-05	0.000963652	0.00083321	BAIAP2/CAMK2B/CAPRIN1/CAPRIN2/CUX1/CUX2/CYFIP1/DAB2IP/DBN1/DBNL/ITPKA/LPAR1/OBSL1/ZMYND8/ALK/CRTC1/DHX36/EEF2K/EPHA4/FBXO31/ILK/ITSN1/KALRN/PTN/PTPRD/SHANK2/VLDLR	27
GO-BP	GO:0021915	neural tube development	47/2992	160/18670	1.51047e-05	0.000963652	0.00083321	AMBRA1/APAF1/DEAF1/DVL2/GBX2/GLI3/IFT140/ITPK1/KDM2B/MIB1/MTHFD1/MTHFD1L/OVOL2/PAX2/PAX7/PLXNA2/PLXNB2/RARA/SDC4/SFRP1/SFRP2/SHROOM3/SOX4/SSBP3/SUFU/TCF7/TRIM71/ZEB2/ZNF358/ARID1A/DLC1/GSC/HIF1A/NUP133/PHACTR4/PRKACA/PRKACB/RPGRIP1L/SCRIB/SEMA3C/SEMA4C/SETD2/SHH/SKI/TSC2/TWIST1/WNT3A	47
GO-BP	GO:0071383	cellular response to steroid hormone stimulus	66/2992	250/18670	1.73902e-05	0.00109837	0.000949691	AKAP13/BRCA1/CST11/DAXX/DDIT4/EGLN2/HNF4A/KANK2/KAT5/KDM3A/NCOR2/NPAS4/NR1H2/NR2E1/NR2F2/NR4A1/NR5A2/PAK1/PAQR8/PCK2/PHB2/PPARG/RARA/RNF14/RORA/RXRB/SFRP1/SKP2/SMARCA4/TFAP4/TP63/UBA5/USP8/VDR/YWHAH/ZFP36L2/ARID1A/ARNTL/ARRB2/AXIN1/BCL2L11/CBFB/CNOT1/DDX5/DDX54/EGFR/EIF4E/ESRRA/FOXO3/FOXP1/GJB2/NR1D1/NR4A2/PADI2/POU4F2/PPARA/PPARD/PPP5C/RBM14/SIRT1/SMYD3/STRN3/TCF21/UBE3A/UFSP2/ZBTB7A	66
GO-BP	GO:0048846	axon extension involved in axon guidance	17/2992	37/18670	1.80691e-05	0.00110377	0.000954363	SEMA3E/SEMA5B/SEMA6B/SEMA6C/SEMA7A/SLIT1/VEGFA/WNT3/PLXNA4/SEMA3A/SEMA3C/SEMA4B/SEMA4C/SEMA4D/SEMA5A/SEMA6A/WNT3A	17
GO-BP	GO:1902284	neuron projection extension involved in neuron projection guidance	17/2992	37/18670	1.80691e-05	0.00110377	0.000954363	SEMA3E/SEMA5B/SEMA6B/SEMA6C/SEMA7A/SLIT1/VEGFA/WNT3/PLXNA4/SEMA3A/SEMA3C/SEMA4B/SEMA4C/SEMA4D/SEMA5A/SEMA6A/WNT3A	17
GO-BP	GO:0051899	membrane depolarization	31/2992	91/18670	1.80991e-05	0.00110377	0.000954363	ALOX12/BEST2/CACNA1A/CACNA1C/CACNA1H/CACNA1I/CACNG2/CAV1/CCK/GJA5/GOT1/KCNJ2/KDR/NEDD4L/PRKCZ/SCN11A/SCN1B/SCN5A/SLMAP/YWHAH/ANK2/ANK3/CACNA1G/CACNA2D1/CACNB2/JUN/KCNH2/SCN7A/SCN8A/SLC8A1/SMAD7	31
GO-BP	GO:0060541	respiratory system development	55/2992	198/18670	1.81748e-05	0.00110377	0.000954363	ADAMTS2/ADAMTSL2/CCDC40/CRISPLD2/FGFRL1/FLT4/FOXF1/FOXJ1/FSTL3/GLI1/GLI3/HYDIN/ITGA3/LAMA1/LAMA5/MMP14/NKX2-1/NKX2-8/PHF14/RARA/RBP4/SMCHD1/SMPD3/SREBF1/VEGFA/WNT11/WT1/AIMP2/ALDH1A3/CHD7/CREB1/DHCR7/DLX5/EGFR/EIF4E/FGF1/FGF18/HEG1/LOXL3/MYOCD/NOS3/PDPN/PPP1CA/PTN/RPGRIP1L/SHH/SIM2/SKI/SLC7A11/SMAD2/SPRY1/TBX5/TCF21/TMEM38B/TNS3	55
GO-BP	GO:0045927	positive regulation of growth	70/2992	270/18670	1.89103e-05	0.0011375	0.000983525	ACTN3/AGRN/ATP8A2/CDH4/CRABP2/CXCR4/CYFIP1/DBN1/DBNL/EFNA5/FN1/GHRH/GLI1/ITSN2/KDM2B/LRP1/MACF1/MAPT/MEF2C/MMP14/NEDD4L/NTN1/PAK1/PIM1/PRKDC/PTK2B/RASAL1/RFTN1/RPTOR/SEMA7A/SFRP1/SFRP2/SH3PXD2B/SLC6A3/SPTBN4/SYT2/SYT3/TGFBR3/TRIM32/UNC13A/VEGFA/WFS1/WNT3/WT1/ZP3/AKAP6/BBS2/BDNF/CACNA2D2/CDC42/CHD7/CREB1/EGFR/EZR/HSF1/ILK/ISLR2/LPAR3/MAP1B/NDEL1/PLS1/POU4F2/PPARD/SEMA4D/SEMA5A/SLC44A4/SYT17/TBX5/T…	70
GO-BP	GO:0008016	regulation of heart contraction	66/2992	251/18670	1.99562e-05	0.00118909	0.00102813	ADRA1B/ATP2B2/CACNA1C/CACNA1H/CACNB1/CACNG2/CACNG3/CACNG6/CACNG8/CAV1/CORIN/DMPK/DSC2/FOXN4/GJA5/HDAC4/ITPR1/KCNIP4/KCNJ12/KCNJ2/KCNK6/KCNQ1/PDE4D/RYR1/RYR2/SCN1B/SCN5A/SLC8A2/SPTBN4/SREBF1/TNNT2/TRPC1/TRPV1/ANK2/ASPH/CACNA1G/CACNA2D1/CACNA2D2/CACNB2/CHRM2/CSRP3/DLG1/GNAO1/ITPR3/KCND2/KCNE3/KCNG2/KCNH2/KCNIP2/KCNJ11/KCNN2/NMU/NOS1AP/NOS3/OXT/PRKACA/RNLS/SEMA3A/SLC8A1/SMAD7/SRI/SUMO1/TH/TMEM38B/TN…	66
GO-BP	GO:0042692	muscle cell differentiation	93/2992	385/18670	2.03073e-05	0.0011987	0.00103644	AKAP13/CACNA1H/CACYBP/CAPN2/CBY1/CD81/CEACAM5/CTNNA2/DMPK/DNER/DYSF/EDNRB/EHD2/FOXF1/HDAC4/ITGA8/KCNH1/KRT19/LDB3/LMNA/MAML1/MAMSTR/MAPK12/MEF2C/MIR200B/MMP14/MSX1/MYBPC2/MYH10/MYO18B/MYOM2/NEB/NEBL/NFATC1/OBSCN/OBSL1/P2RX2/PAK1/PRDM6/PRKAR1A/PTGFRN/RARA/RBM38/RORA/RYR1/SDC1/SORBS2/SPEG/STAC3/SYNE1/TNNT2/TNNT3/TRIM32/VEGFA/WT1/ACTN2/AKAP6/ALPK3/ANK2/ARID1A/ARRB2/BDNF/BMP2/BNIP2/CACNA2D2/CDC42/CDH…	93
GO-BP	GO:0023061	signal release	108/2992	462/18670	2.09384e-05	0.00122451	0.00105876	ACVR1C/APBA2/ARL2BP/BACE1/BAD/BAIAP3/BRSK1/BRSK2/C1QTNF1/C2CD2L/CACNA1A/CACNA1C/CASR/CHAT/DGKI/EFNA5/GHRH/GNAS/GPLD1/GRIK5/GRM4/HCRT/HNF1B/HNF4A/ICA1/ILDR1/ITPR1/LRP1/LRP5/LTBP4/MAP4K4/MEF2C/NAPA/NRXN1/OPRK1/P2RX1/PIP5K1C/PRKCA/PTPN11/PTPN23/PTPRN2/RAB11B/RAP1A/RAPGEF4/RBP4/RIMS3/RPH3AL/SCG5/SFRP1/SMPD3/SOX4/SREBF1/STX11/SYT2/SYT7/TCF7L2/UNC13A/AACS/ANO1/ARNTL/CACNA2D2/CACNB2/CHD7/CHRM2/CPLX2/CRE…	108
GO-BP	GO:0007416	synapse assembly	50/2992	177/18670	2.63337e-05	0.00152591	0.00131936	AGRN/CLSTN1/CUX2/DBNL/DNER/DNM3/EFNA5/FARP1/GRID2/LRRN1/LRTM2/MAGI2/MDGA1/MEF2C/NPAS4/NRXN1/NTN1/OXTR/PCDHB14/PCDHB3/PCDHB4/PCDHB5/PCDHB6/PCDHB9/PLXNB2/PTK2/PTPRS/SDK1/SDK2/SLIT1/SLITRK5/BDNF/CDH2/CLSTN2/EEF2K/IL1RAP/LRRC4B/MAP1B/NPTN/NRG1/NTNG2/OXT/PCLO/PDLIM5/PTPRD/SEMA4D/SHANK2/SLITRK1/THBS2/WNT3A	50
GO-BP	GO:0048167	regulation of synaptic plasticity	52/2992	187/18670	2.93823e-05	0.00167539	0.0014486	AGER/BAIAP2/BRSK1/CAMK2B/DBN1/DGKI/EIF2AK4/FGF14/GRIA1/GRID2/GRID2IP/GRIN2A/GRIN2B/HRH2/ITPKA/JPH3/KCNJ10/LZTS1/MAPT/MEF2C/NCDN/NPAS4/NR2E1/PRKCZ/PTK2B/RARA/RASGRF1/RIMS3/SHISA6/SLC8A2/SORCS2/SSH1/SYNPO/SYT7/UNC13A/YWHAH/ARC/CPLX2/CREB1/CRTC1/EPHA4/GRIK2/ITPR3/MAP1B/MIR30B/NPTN/PPFIA3/PRNP/PTN/SERPINE2/SHANK2/SYNGAP1	52
GO-BP	GO:0048704	embryonic skeletal system morphogenesis	31/2992	93/18670	2.9444e-05	0.00167539	0.0014486	COL2A1/DSCAML1/GLI3/GNAS/HOXC4/HOXD3/IFT140/MEF2C/MMP14/MTHFD1/MTHFD1L/SMAD3/WNT9A/CHST11/DLG1/GSC/HOXA2/HOXA7/HOXB3/HOXB4/HOXC11/HOXD4/LHX1/MMP16/PAX5/RUNX2/SETD2/SMAD2/TWIST1/WDR60/ZEB1	31
GO-BP	GO:0001952	regulation of cell-matrix adhesion	37/2992	119/18670	3.05067e-05	0.00172036	0.00148749	BCAS3/CCL28/CD36/CDK6/CLASP1/CORO1C/DDR1/DDR2/EFNA5/EPHA1/HRG/KDR/LRP1/MACF1/MAP4K4/MMP14/ONECUT2/PRKCZ/PTK2/PTK2B/RCC2/SDC4/SEMA3E/SFRP1/SMAD3/TEK/UTRN/VEGFA/DLC1/EPHA3/HOXA7/ILK/LIMCH1/NF2/PIK3R1/RASA1/THBS1	37
GO-BP	GO:0061337	cardiac conduction	43/2992	146/18670	3.18512e-05	0.00178028	0.0015393	ATP2B2/CACNA1C/CACNB1/CACNG2/CACNG3/CACNG6/CACNG8/CAV1/CORIN/DMPK/DSC2/GJA5/ITPR1/KCNIP4/KCNJ12/KCNJ2/KCNK6/KCNQ1/PDE4D/RYR1/RYR2/SCN1B/SCN5A/SLC8A2/SPTBN4/TRPC1/ANK2/ASPH/CACNA1G/CACNA2D1/CACNA2D2/CACNB2/ITPR3/KCND2/KCNE3/KCNH2/KCNIP2/KCNJ11/KCNN2/PRKACA/SLC8A1/SRI/ZMPSTE24	43
GO-BP	GO:0030517	negative regulation of axon extension	18/2992	42/18670	3.31605e-05	0.00183721	0.00158852	NTN1/PTPRS/SEMA3E/SEMA5B/SEMA6B/SEMA6C/SEMA7A/TRIM46/WNT3/MAP2/SEMA3A/SEMA3C/SEMA4B/SEMA4C/SEMA4D/SEMA5A/SEMA6A/WNT3A	18
GO-BP	GO:1901653	cellular response to peptide	92/2992	385/18670	3.48535e-05	0.00189661	0.00163988	ADCY4/AGER/AHSG/AKR1B1/ARID1B/BACE1/BAIAP2/BAIAP2L1/BCAR1/CACNA1A/CACNB1/CASR/CAV1/CD36/CYFIP1/FGF21/GLP2R/GOT1/GPLD1/GRB10/KLF10/LPL/LRP1/NR4A1/PAK1/PCK2/PIK3R3/POR/PPARG/PRKAR1A/PRKAR1B/PRKCI/PRKCQ/PRKCZ/PRKDC/PTK2/PTPN11/PTPRE/RPL23/SLC2A4/SMPD3/SNX6/SREBF1/STAT5B/WDTC1/ACTN2/ADCY2/ADCY3/ADCY7/AP3S1/APPL1/ATP6V0E2/BCL2L11/CA2/CACNA2D1/CCND3/CREB1/CRHBP/CSRP3/EEF2K/ENHO/EPHA4/ESRRA/FIS1/FOXO3/G…	92
GO-BP	GO:0030073	insulin secretion	56/2992	207/18670	3.49048e-05	0.00189661	0.00163988	ACVR1C/ARL2BP/BAD/BAIAP3/BRSK2/C2CD2L/CACNA1A/CACNA1C/CASR/EFNA5/GPLD1/HNF1B/HNF4A/ICA1/ITPR1/LRP1/LRP5/MAP4K4/PRKCA/PTPN11/PTPRN2/RAB11B/RAP1A/RAPGEF4/RBP4/RPH3AL/SFRP1/SOX4/SREBF1/SYT7/TCF7L2/AACS/ANO1/ARNTL/CACNA2D2/ENHO/FFAR1/GCG/GLUL/HIF1A/ITPR3/KCNG2/KCNJ11/MAFA/NR1D1/PCLO/PLA2G6/PPARD/PPP3CA/SIDT2/SLC25A4/SMAD2/SRI/STXBP3/SYT9/TARDBP	56
GO-BP	GO:0099175	regulation of postsynapse organization	32/2992	98/18670	3.51336e-05	0.00189661	0.00163988	ARHGAP22/BAIAP2/CAMK2B/CAPRIN1/CAPRIN2/CUX2/DBN1/DBNL/DNM3/GRID2/GRIN2B/ITPKA/NRXN1/PTPRS/SHISA6/SSH1/ZMYND8/ZNF804A/ARC/CDH2/DHX36/EEF2K/EPHA4/IL1RAP/KALRN/MIR30B/PDLIM5/PRNP/PTN/PTPRD/SLC7A11/UBE3A	32
GO-BP	GO:0060047	heart contraction	71/2992	280/18670	3.63353e-05	0.00194486	0.0016816	ACE/ADRA1B/ATP2B2/CACNA1C/CACNA1H/CACNB1/CACNG2/CACNG3/CACNG6/CACNG8/CAV1/CORIN/CXCR4/DMPK/DSC2/FOXN4/GJA5/HDAC4/ITPR1/KCNIP4/KCNJ12/KCNJ2/KCNK6/KCNQ1/NEDD4L/PDE4D/RYR1/RYR2/SCN1B/SCN5A/SLC8A2/SPTBN4/SREBF1/TNNT2/TNNT3/TRPC1/TRPV1/ANK2/ASPH/CACNA1G/CACNA2D1/CACNA2D2/CACNB2/CHRM2/CSRP3/DLG1/GNAO1/ITPR3/KCND2/KCNE3/KCNG2/KCNH2/KCNIP2/KCNJ11/KCNN2/NMU/NOS1AP/NOS3/OXT/PRKACA/RNLS/SEMA3A/SLC8A1/SMAD7/…	71
GO-BP	GO:0003015	heart process	73/2992	290/18670	3.68779e-05	0.00195732	0.00169237	ACE/ADRA1B/AKAP13/ATP2B2/CACNA1C/CACNA1H/CACNB1/CACNG2/CACNG3/CACNG6/CACNG8/CAV1/CORIN/CXCR4/DMPK/DSC2/FOXN4/GJA5/HDAC4/ITPR1/KCNIP4/KCNJ12/KCNJ2/KCNK6/KCNQ1/NEDD4L/PDE4D/RYR1/RYR2/SCN1B/SCN5A/SLC8A2/SPTBN4/SREBF1/TNNT2/TNNT3/TRPC1/TRPV1/ANK2/ASPH/CACNA1G/CACNA2D1/CACNA2D2/CACNB2/CHRM2/CSRP3/DLG1/GNAO1/ITPR3/KCND2/KCNE3/KCNG2/KCNH2/KCNIP2/KCNJ11/KCNN2/NMU/NOS1AP/NOS3/OXT/PPCS/PRKACA/RNLS/SEMA3A/S…	73
GO-BP	GO:0021537	telencephalon development	65/2992	251/18670	3.82845e-05	0.00201504	0.00174228	ASPM/BAD/BNIP3/CDK6/CNTNAP2/CXCR4/DAB1/DAB2IP/EXT1/FEZF2/GLI3/HTR6/KDM2B/LPAR1/LRP1/MBOAT7/MCPH1/MYH10/NKX2-1/NPY/NR2E1/OXTR/PEX13/PTPRS/RARA/RTN4RL1/SCN5A/SEMA7A/SLITRK5/TBR1/TRAPPC9/XAB2/ZEB2/ALDH1A3/ALK/BBS2/BMP2/CCDC85C/CDH2/CHD7/DCLK2/DLX1/DLX5/EGFR/HIF1A/HTR5A/LHX1/NDEL1/NF2/NIN/NRG1/PAX5/PHLPP2/PLXNA4/RFX4/RPGRIP1L/RTN4RL2/SEMA3A/SHH/SKI/SLC7A11/SLC8A1/TH/WNT3A/XRCC1	65
GO-BP	GO:0007611	learning or memory	66/2992	256/18670	3.89002e-05	0.00203053	0.00175567	AGER/B4GALT2/BRSK1/CCK/CNTNAP2/CTNS/CUX2/DEAF1/DGKI/EIF2AK4/GMFB/GRIA1/GRIN2A/GRIN2B/HRH2/HTT/ITGA3/ITGA5/ITGA8/JPH3/KCNK10/KCNK2/MAPK8IP2/MAPT/MEF2C/NEUROG1/NPAS4/NRXN1/NRXN3/OPRK1/OXTR/PAK6/PDE1B/PRKAR1B/PRKCZ/RASGRF1/SLC17A7/SLC8A2/SYNPO/TBR1/ADCY3/ARC/BDNF/CREB1/CRHBP/CRTC1/EGFR/GALR2/GPR88/HIF1A/ITPR3/JUN/KALRN/NPTN/OPRL1/OXT/PLA2G6/PRNP/PTN/SHANK2/SLC7A11/SYNGAP1/TANC1/TH/TTBK1/VLDLR	66
GO-BP	GO:0050890	cognition	74/2992	296/18670	4.18122e-05	0.00214067	0.00185091	AGER/B4GALT2/BRSK1/CCK/CNTNAP2/CTNS/CUX2/CYFIP1/DEAF1/DGKI/EIF2AK4/GMFB/GRIA1/GRIN2A/GRIN2B/HRH2/HTT/ITGA3/ITGA5/ITGA8/JAKMIP1/JPH3/KCNK10/KCNK2/LCE1D/MAPK8IP2/MAPT/MEF2C/NEUROG1/NPAS4/NRXN1/NRXN3/OPRK1/OXTR/PAK6/PDE1B/PRKAR1B/PRKCZ/RASGRF1/SLC17A7/SLC8A2/SYNPO/TBR1/ADCY3/ARC/BDNF/CHD7/CREB1/CRHBP/CRTC1/EGFR/GALR2/GPR88/HIF1A/HLA-DRA/HRH3/ITPR3/JUN/KALRN/LINS1/NPTN/OPRL1/OXT/PLA2G6/PRNP/PTN/SHANK…	74
GO-BP	GO:0050775	positive regulation of dendrite morphogenesis	17/2992	39/18670	4.19987e-05	0.00214067	0.00185091	BAIAP2/CAMK2B/CAPRIN1/CAPRIN2/CUX1/CUX2/DBN1/DBNL/ITPKA/OBSL1/DHX36/EEF2K/EPHA4/FBXO31/ILK/KALRN/PTPRD	17
GO-BP	GO:0048813	dendrite morphogenesis	42/2992	143/18670	4.20271e-05	0.00214067	0.00185091	BAIAP2/CAMK2B/CAPRIN1/CAPRIN2/CTNNA2/CUX1/CUX2/DBN1/DBNL/DNM3/FARP1/HECW1/ITPKA/KNDC1/LZTS1/MAPK8IP2/NEDD4L/NR2E1/OBSL1/SLITRK5/WASL/YWHAH/ARC/CDC42/DHX36/DOCK10/EEF2K/EPHA4/FBXO31/ILK/KALRN/MAP2/PDLIM5/PPP3CA/PTN/PTPRD/RERE/SEMA3A/SEMA4D/SHANK2/UBE3A/VLDLR	42
GO-BP	GO:0050807	regulation of synapse organization	58/2992	218/18670	4.30193e-05	0.00217368	0.00187945	AGRN/ARHGAP22/BAIAP2/CAMK2B/CAPRIN1/CAPRIN2/CLSTN1/CTNNA2/CUX2/CYFIP1/DAB2IP/DBN1/DBNL/DNM3/EFNA5/GRID2/GRIN2B/ITPKA/LRRN1/LRTM2/MDGA1/MEF2C/NRXN1/NTN1/OXTR/PTK2/PTPRO/PTPRS/SHISA6/SLIT1/SLITRK5/SSH1/ZMYND8/ZNF804A/ARC/BDNF/CDH2/CLSTN2/DHX36/EEF2K/EPHA4/IL1RAP/ITSN1/KALRN/LRRC4B/MIR30B/NTNG2/OXT/PDLIM5/PRNP/PTN/PTPRD/SEMA4D/SLC7A11/SLITRK1/THBS2/UBE3A/WNT3A	58
GO-BP	GO:0006857	oligopeptide transport	8/2992	11/18670	4.50101e-05	0.00223845	0.00193545	ABCC1/SLC15A1/SLC15A3/SLC15A5/CA2/CDH17/SLC15A4/SLC7A11	8
GO-BP	GO:0048672	positive regulation of collateral sprouting	8/2992	11/18670	4.50101e-05	0.00223845	0.00193545	CRABP2/EFNA5/LRP1/WNT3/BDNF/LPAR3/SEMA4D/WNT3A	8
GO-BP	GO:0051592	response to calcium ion	43/2992	148/18670	4.55187e-05	0.00224607	0.00194203	BAD/CACNG2/CACYBP/CASR/CAV1/CPNE7/DPEP1/FOSB/GPLD1/ITPKB/KCNH1/KCNMA1/KCNMB3/LCE1D/MCOLN1/MEF2C/PTK2B/RASAL1/RYR1/RYR2/SCN5A/SDC1/SLC25A13/SYT2/SYT3/SYT7/TNNT2/TRPC1/ADD1/BRAF/CCND1/CRHBP/EEF2K/EGFR/ITPR3/JUN/KCNIP2/PPIF/PPP3CA/RASGRP2/SYT17/SYT9/THBS1	43
GO-BP	GO:0001503	ossification	94/2992	398/18670	4.6373e-05	0.00227048	0.00196314	AHSG/ANKH/CASR/CDH11/CDK6/COL13A1/COL1A1/COL2A1/CREB3L1/DDR2/EXT1/FAM20C/FSTL3/GLI1/GLI3/GNAS/GPLD1/HDAC4/ITGA11/KLF10/LRP5/MEF2C/MMP14/MRC2/MYBBP1A/NAB2/NELL1/PTK2/PTK2B/RANBP3L/RPS15/RYR1/SBNO2/SEMA7A/SFRP1/SFRP2/SH3PXD2B/SMAD3/SMAD6/SMPD3/SND1/SOST/SUFU/TAPT1/TEK/TP63/TUFT1/WNT11/WNT3/WWOX/ZBTB16/BMP2/BMP3/CBFB/CLTC/DDX5/DHX36/DLX5/EGFR/EIF2AK3/ESRRA/EXT2/FGF18/FGFR3/GLIS1/HIF1A/HIRA/HOXA2/HSD…	94
GO-BP	GO:0046578	regulation of Ras protein signal transduction	62/2992	238/18670	4.72948e-05	0.00229158	0.00198139	ABR/AKAP13/APOC3/ARFGAP1/ARHGEF1/ARHGEF10/ARHGEF16/CADM4/CDC42SE1/DAB2IP/DENND4B/DGKI/DYNLT1/EPS8L1/FARP1/ITGA3/ITPKB/ITSN2/KANK2/LPAR1/MAP4K4/MCF2L/NUP62/OBSCN/PLEKHG4B/RASA3/RASAL1/RASGRF1/RASIP1/RGL2/STMN1/TIAM2/TIMP2/TNFAIP1/TRIM67/VAV2/ABL2/ARFGEF1/ARHGEF18/BCR/DLC1/F2RL1/F2RL2/FLOT1/HEG1/IQSEC1/IQSEC3/ITSN1/KALRN/LZTR1/NRG1/PLEKHG5/PLEKHG6/PSD3/RASA1/RASGRF2/RASGRP1/SHC1/SOS2/SPRY1/SYNGAP1/…	62
GO-BP	GO:0050796	regulation of insulin secretion	49/2992	176/18670	4.75296e-05	0.00229158	0.00198139	ACVR1C/ARL2BP/BAD/BAIAP3/BRSK2/C2CD2L/CACNA1A/CACNA1C/CASR/EFNA5/GPLD1/HNF4A/ICA1/ITPR1/LRP1/LRP5/MAP4K4/PRKCA/PTPN11/RAP1A/RAPGEF4/RBP4/RPH3AL/SFRP1/SOX4/SREBF1/SYT7/TCF7L2/AACS/ANO1/ARNTL/CACNA2D2/ENHO/FFAR1/GCG/GLUL/HIF1A/ITPR3/KCNG2/KCNJ11/NR1D1/PLA2G6/PPARD/PPP3CA/SIDT2/SLC25A4/SRI/SYT9/TARDBP	49
GO-BP	GO:0045773	positive regulation of axon extension	18/2992	43/18670	4.85345e-05	0.0023223	0.00200795	CDH4/CYFIP1/DBN1/DBNL/FN1/LRP1/MACF1/MAPT/NTN1/PAK1/SEMA7A/VEGFA/ILK/ISLR2/MAP1B/NDEL1/POU4F2/SEMA5A	18
GO-BP	GO:0071331	cellular response to hexose stimulus	40/2992	135/18670	5.09083e-05	0.00241757	0.00209032	AGER/BAD/BAIAP3/BRSK2/C2CD2L/CASR/EFNA5/FGF21/GPLD1/GRIK5/LRP1/LRP5/MAP4K4/OPRK1/PAX2/PCK2/PTPRN2/RAB11B/RAP1A/SLC2A5/SMARCA4/SOX4/AACS/ANO1/ERN1/FIS1/FOXO3/GCG/HIF1A/IGF1R/KCNJ11/NR1D1/PLA2G6/POLG/PPP3CA/PRKACA/SIDT2/SRI/TH/ZBTB20	40
GO-BP	GO:0098742	cell-cell adhesion via plasma-membrane adhesion molecules	69/2992	273/18670	5.18252e-05	0.00243133	0.00210222	ARVCF/CDH11/CDH19/CDH4/CDH5/CEACAM5/CELSR3/CLDN10/CLDN16/CLDN9/CLSTN1/DAB1/DSC2/DSCAML1/EFNA5/EPCAM/FAT1/FAT3/FGFRL1/GATA5/GRID2/IGSF21/ITGA5/LGALS7B/MBP/MDGA1/MPZL2/NRXN1/PALLD/PCDH1/PCDH18/PCDHA6/PCDHB14/PCDHB3/PCDHB4/PCDHB5/PCDHB6/PCDHB9/PCDHGA2/PCDHGA4/PLXNB2/PTPN23/PTPRF/PTPRS/PVR/ROBO3/SDK1/SDK2/BMP2/CD164/CDH12/CDH17/CDH2/CDH3/CLDN14/CLSTN2/DCHS2/DSG1/FAT2/IL1RAP/LRRC4C/NPTN/NTNG1/NTNG2/PC…	69
GO-BP	GO:0070482	response to oxygen levels	93/2992	394/18670	5.19679e-05	0.00243133	0.00210222	ADAM8/AGER/ALAD/APAF1/ATG7/BAD/BECN1/BNIP3/BNIP3L/CAPN2/CASR/CAV1/CBFA2T3/COL1A1/CXCR4/CYGB/CYP1A1/DDIT4/DNMT3A/EGLN2/ETS1/F7/FAS/HMOX2/ITPR1/KCNK2/KCNMA1/LMNA/LONP1/LPAR1/MMP14/MYC/OXTR/P2RX2/PAK1/PDK1/PHB2/PPARG/PSMA2/PSMA8/PTK2B/RORA/RYR1/RYR2/SFRP1/SLC2A4/SMAD3/TBL2/TEK/TERT/TGFBR3/TM9SF4/VEGFA/WTIP/AHCY/ATM/BMP2/CD34/CITED2/CREB1/EEF2K/EGR1/ERCC3/FAM162A/FIS1/FOXO3/HIF1A/HSF1/KCND2/LDHA/MDM4…	93
GO-BP	GO:0048562	embryonic organ morphogenesis	72/2992	288/18670	5.27084e-05	0.00244784	0.00211649	ABR/ATP8A2/CCDC40/CHRNA10/COL2A1/DSCAML1/DVL2/FOXF1/FOXN4/GBX2/GLI1/GLI3/GNAS/HNF1B/HOXC4/HOXD3/IFT140/ITGA8/KDM2B/MEF2C/MIB1/MMP14/MSX1/MTHFD1/MTHFD1L/MYO3B/NAGLU/NEUROG1/NTN1/OVOL2/PAX2/RBP4/RYR2/SMAD3/SUFU/TCF7/WNT11/WNT9A/ALDH1A3/ARID1A/BCR/CHD7/CHST11/DLG1/DLX5/GSC/HIF1A/HIPK1/HOXA2/HOXA7/HOXB3/HOXB4/HOXC11/HOXD4/LHX1/MMP16/OTX1/PAX5/PHACTR4/PRKRA/RUNX2/SCRIB/SETD2/SHH/SLC44A4/SMAD2/TCF21/TH…	72
GO-BP	GO:0007389	pattern specification process	103/2992	446/18670	5.39805e-05	0.00248862	0.00215175	ACVR1B/ACVR1C/C3/CCDC151/CCDC40/CDX1/CYP26C1/DAAM2/DSCAML1/DVL2/ETS2/FEZF2/FOXF1/FOXJ1/FOXN4/GATA5/GBX2/GDF3/GLI1/GLI3/HNF1B/HOXC4/HOXD11/HOXD3/IFT140/KDM2B/LRP5/MEF2C/MIB1/MMP21/MSX1/NEK8/NEUROG1/NKD1/NKX2-1/NR2F2/OTX2/OVOL2/PAX2/PAX7/PCSK6/PITX2/PLXNA2/POFUT1/PRKDC/RING1/RNF111/RTTN/SFRP1/SFRP2/SHROOM3/SMAD3/SMAD6/SSBP3/SUFU/TBR1/TBX18/TP63/WNT3/WT1/ZBTB16/ZEB2/ALG5/APC2/ARC/ASPH/ATM/BMI1/BMP2/…	103
GO-BP	GO:0072073	kidney epithelium development	41/2992	140/18670	5.54416e-05	0.00249397	0.00215638	EPCAM/FOXJ1/GLI3/HNF1B/HOXD11/KANK2/LAMA5/LZTS2/MAGI2/MEF2C/MTSS1/MYC/PAX2/PTPRO/RARA/SDC1/SDC4/SFRP1/SMAD3/SMAD6/VEGFA/WNT11/WT1/ARG2/BMP2/CD34/DLG1/EPHA4/FGF1/GREB1L/ILK/KIF26B/KLF15/LGR4/LHX1/SHH/SIM1/SMAD2/SMAD7/SPRY1/TCF21	41
GO-BP	GO:0010810	regulation of cell-substrate adhesion	57/2992	215/18670	5.54628e-05	0.00249397	0.00215638	BCAS3/CCL28/CD36/CDK6/CLASP1/COL1A1/CORO1C/DDR1/DDR2/EFNA5/EPHA1/FN1/FOXF1/HRG/ITGA3/ITGA5/ITGA6/KDR/LRP1/MACF1/MAP4K4/MMP14/NEDD9/NPY2R/ONECUT2/PRKCZ/PTK2/PTK2B/PTPRO/RCC2/RREB1/SDC4/SEMA3E/SFRP1/SMAD3/SMOC2/TBCD/TEK/UTRN/VEGFA/VTN/VWC2/ATXN3/C1QBP/CDC42/DLC1/EPHA3/HOXA7/ILK/LIMCH1/NF2/NID1/PDPN/PIK3R1/PTN/RASA1/THBS1	57
GO-BP	GO:1905477	positive regulation of protein localization to membrane	37/2992	122/18670	5.54987e-05	0.00249397	0.00215638	AP2B1/ARHGEF16/BAD/CACNG2/CD81/DPP10/ITGA3/LRP1/MAPK8/PAK1/PRKCH/PRKCI/RER1/SPTBN1/SSH1/STAC2/STAC3/TP63/YWHAH/ANK3/CNST/DLG1/EGFR/EPHA3/EZR/FIS1/KCNJ11/LGALS3/PDZK1/PIK3R1/PLS1/PRNP/PTN/TFDP1/TP53BP2/TP73/WNT3A	37
GO-BP	GO:0010038	response to metal ion	87/2992	364/18670	5.5676e-05	0.00249397	0.00215638	ALAD/BACE1/BAD/BECN1/BNIP3/CACNA1H/CACNG2/CACYBP/CASR/CAV1/CPNE7/CYP1A1/DAXX/DLG2/DNMT3A/DPEP1/FOSB/FSTL3/GLRA1/GOT1/GPLD1/ITPKB/KCNC1/KCNH1/KCNMA1/KCNMB3/LCE1D/LONP1/MAPK8/MAPT/MCOLN1/MEF2C/MT1E/NEDD4L/PCNA/PTK2B/RASAL1/RYR1/RYR2/SCN5A/SDC1/SLC25A13/SLC39A13/SLC6A3/SMPD3/SYT2/SYT3/SYT7/TERT/TNNT2/TRPC1/ACO1/ADCY7/ADD1/ANK3/AQP9/BRAF/CA2/CACNA1G/CCND1/CREB1/CRHBP/EEF2K/EGFR/EIF2AK3/FABP4/HIF1A/HS…	87
GO-BP	GO:0048545	response to steroid hormone	91/2992	385/18670	5.89935e-05	0.00262397	0.00226878	ABCA2/ABCA3/AGL/AKAP13/ALAD/BAD/BRCA1/CAV1/COL1A1/CPN1/CST11/DAXX/DDIT4/EGLN2/FOSB/GABRB1/GOT1/HNF4A/KANK2/KAT5/KDM3A/NCOR2/NPAS4/NR1H2/NR2E1/NR2F2/NR4A1/NR5A2/OXTR/PAK1/PAQR8/PCK2/PCNA/PHB2/PPARG/PTAFR/RARA/RNF14/RORA/RXRB/SDC1/SFRP1/SKP2/SMARCA4/SREBF1/TFAP4/TP63/UBA5/USP8/VDR/YWHAH/ZFP36L2/ACR/ARID1A/ARNTL/ARRB2/AXIN1/BCL2L11/CA2/CATSPER1/CBFB/CCND1/CNOT1/DDX5/DDX54/DSG1/EGFR/EIF4E/ESRRA/FOXO3…	91
GO-BP	GO:0071326	cellular response to monosaccharide stimulus	40/2992	136/18670	6.11031e-05	0.00269879	0.00233348	AGER/BAD/BAIAP3/BRSK2/C2CD2L/CASR/EFNA5/FGF21/GPLD1/GRIK5/LRP1/LRP5/MAP4K4/OPRK1/PAX2/PCK2/PTPRN2/RAB11B/RAP1A/SLC2A5/SMARCA4/SOX4/AACS/ANO1/ERN1/FIS1/FOXO3/GCG/HIF1A/IGF1R/KCNJ11/NR1D1/PLA2G6/POLG/PPP3CA/PRKACA/SIDT2/SRI/TH/ZBTB20	40
GO-BP	GO:0071526	semaphorin-plexin signaling pathway	17/2992	40/18670	6.21869e-05	0.00270845	0.00234183	PLXNA2/PLXNB2/PLXNC1/SEMA3E/SEMA5B/SEMA6B/SEMA6C/SEMA7A/NCAM1/PLXNA4/SEMA3A/SEMA3C/SEMA4B/SEMA4C/SEMA4D/SEMA5A/SEMA6A	17
GO-BP	GO:1903391	regulation of adherens junction organization	24/2992	67/18670	6.22822e-05	0.00270845	0.00234183	BCAS3/CLASP1/CORO1C/EFNA5/HRG/KDR/LRP1/MACF1/MAP4K4/MMP14/PTK2/PTPN23/RCC2/SDC4/SFRP1/SMAD3/TEK/VEGFA/ADD1/DLC1/EPHA3/IQSEC1/LIMCH1/THBS1	24
GO-BP	GO:1904377	positive regulation of protein localization to cell periphery	23/2992	63/18670	6.26083e-05	0.00270845	0.00234183	ARHGEF16/CACNG2/DPP10/ITGA3/LRP1/PRKCH/PRKCI/RER1/SPTBN1/STAC2/STAC3/CNST/DLG1/EGFR/EPB41L2/EPHA3/EZR/KCNJ11/LGALS3/PIK3R1/PLS1/PRNP/WNT3A	23
GO-BP	GO:0008360	regulation of cell shape	43/2992	150/18670	6.43503e-05	0.00276429	0.00239011	ARAP1/ATP10A/BAIAP2/BAMBI/CCL24/CDC42SE1/CYFIP1/FN1/GNA12/ITGA7/KDR/LPAR1/MARK2/MKLN1/MYH10/PARVA/PLXNA2/PLXNB2/PLXNC1/PRPF40A/PTK2/PTK2B/RND1/SEMA3E/SHROOM3/VEGFA/ALDOA/ARHGEF18/CDC42/CFDP1/DLC1/DLG1/EZR/FAM171A1/FERMT2/FMNL3/PDPN/PLEKHO1/PLXNA4/PTN/RASA1/SEMA4D/ZMPSTE24	43
GO-BP	GO:0032412	regulation of ion transmembrane transporter activity	66/2992	260/18670	6.47743e-05	0.00276429	0.00239011	ANO9/CACNB1/CACNG2/CACNG3/CACNG8/CAV1/DLG2/DYSF/FGF14/GRIA1/GRIN2A/GRIN2B/HECW1/HTT/JPH1/JPH3/KCNC1/KCNG1/MAPK8IP2/MEF2C/NEDD4L/PDE4D/PHB2/PIRT/PLCG2/PTAFR/PTK2B/RASGRF1/RGS9/RYR2/SCN1B/SHISA6/SLMAP/STAC2/STAC3/STK39/THADA/UTRN/YWHAH/ACTN2/AKAP6/ANK2/ANK3/ARC/CAB39/CACNA2D1/CACNB2/CRHBP/DLG1/GALR2/GEM/KCNE3/KCNIP2/KCNJ11/NOS1AP/OPRL1/PDZK1/PINK1/PLA2G6/PPIF/PRKACA/PRNP/SHANK2/SRI/SUMO1/WWP2	66
GO-BP	GO:0106027	neuron projection organization	29/2992	88/18670	6.64907e-05	0.00278337	0.00240661	BAIAP2/CAMK2B/CAPRIN1/CAPRIN2/CTTN/CUX2/DBN1/DBNL/DNM3/GRIN2B/ITGA3/ITPKA/WASL/ZMYND8/ZNF804A/ARC/CDC42/DHX36/DOCK10/EEF2K/EPHA4/IGF1R/KALRN/MIR30B/PDLIM5/PRNP/SHANK2/TANC1/UBE3A	29
GO-BP	GO:1901888	regulation of cell junction assembly	29/2992	88/18670	6.64907e-05	0.00278337	0.00240661	ACE/BCAS3/CAV1/CLASP1/CORO1C/EFNA5/HRG/KDR/LRP1/MACF1/MAP4K4/MMP14/PRKCH/PTK2/RAP1A/RCC2/SDC4/SFRP1/SMAD3/TEK/VEGFA/CBFB/DLC1/EPHA3/FLOT1/LIMCH1/NPHP1/PRKACA/THBS1	29
GO-BP	GO:0086012	membrane depolarization during cardiac muscle cell action potential	12/2992	23/18670	6.65436e-05	0.00278337	0.00240661	CACNA1C/GJA5/KCNJ2/SCN1B/SCN5A/SLMAP/ANK2/ANK3/CACNA1G/CACNA2D1/CACNB2/SLC8A1	12
GO-BP	GO:0003002	regionalization	84/2992	351/18670	7.07133e-05	0.00293832	0.00254058	C3/CDX1/CYP26C1/DSCAML1/DVL2/ETS2/FEZF2/FOXF1/FOXJ1/FOXN4/GATA5/GBX2/GDF3/GLI1/GLI3/HNF1B/HOXC4/HOXD11/HOXD3/IFT140/KDM2B/LRP5/MEF2C/MIB1/MSX1/NEUROG1/NKD1/NKX2-1/NR2F2/OTX2/OVOL2/PAX2/PAX7/PCSK6/PITX2/PLXNA2/POFUT1/PRKDC/RING1/SFRP1/SFRP2/SMAD3/SMAD6/SSBP3/SUFU/TBR1/TBX18/TP63/WNT3/WT1/ZBTB16/ZEB2/ARC/ATM/BMI1/BMP2/CITED2/DLX1/FGF1/GSC/HIPK1/HOXA2/HOXA7/HOXB3/HOXB4/HOXC11/HOXD4/LHX1/LMX1B/MESP2/…	84
GO-BP	GO:0035249	synaptic transmission, glutamatergic	30/2992	93/18670	7.84495e-05	0.00323848	0.00280011	CACNG2/CACNG3/CACNG8/DGKI/GRID2/GRIK5/GRM4/GRM7/GRM8/MAPK8IP2/MEF2C/NAPA/NPY2R/NRXN1/OXTR/P2RX1/PTK2B/SLC17A6/SLC17A7/SLC17A8/UNC13A/CDH2/EGFR/GLUL/GRIK2/GRM3/GRM6/PLA2G6/SERPINE2/SHANK2	30
GO-BP	GO:0071333	cellular response to glucose stimulus	39/2992	133/18670	8.06587e-05	0.00330805	0.00286027	AGER/BAD/BAIAP3/BRSK2/C2CD2L/CASR/EFNA5/FGF21/GPLD1/GRIK5/LRP1/LRP5/MAP4K4/OPRK1/PAX2/PCK2/PTPRN2/RAB11B/RAP1A/SMARCA4/SOX4/AACS/ANO1/ERN1/FIS1/FOXO3/GCG/HIF1A/IGF1R/KCNJ11/NR1D1/PLA2G6/POLG/PPP3CA/PRKACA/SIDT2/SRI/TH/ZBTB20	39
GO-BP	GO:1903078	positive regulation of protein localization to plasma membrane	21/2992	56/18670	8.2307e-05	0.00334059	0.0028884	ARHGEF16/DPP10/ITGA3/LRP1/PRKCH/PRKCI/RER1/SPTBN1/STAC2/STAC3/CNST/DLG1/EGFR/EPHA3/EZR/KCNJ11/LGALS3/PIK3R1/PLS1/PRNP/WNT3A	21
GO-BP	GO:0018209	peptidyl-serine modification	78/2992	322/18670	8.25099e-05	0.00334059	0.0028884	AKT3/BRSK2/CAPRIN2/CAV1/CD44/CDK2/CSNK1D/CSNK1G2/DDIT4/DMPK/DOCK7/GALNT2/MAPK12/MAPK8/MARK2/MARK3/MAST1/MAST3/MGAT5B/MKNK2/NCK2/NEK6/PAK1/PDE4D/PRKCA/PRKCH/PRKCI/PRKCQ/PRKCZ/PRKDC/PRKG1/PWP1/RPTOR/SFRP2/SPTBN4/STK38/STK39/SYK/TSSK1B/ULK1/VEGFA/VRK1/ANGPT1/ARRB2/ATM/AXIN1/BRAF/CAB39/CDC7/DCLK2/DYRK2/EGFR/EIF2AK3/ERN1/GALNT13/GALNT3/GCG/HCLS1/HIPK1/ILK/MAD2L2/MAST4/MORC3/PINK1/PRKACA/PRKACB/PRKD1/R…	78
GO-BP	GO:0046879	hormone secretion	76/2992	312/18670	8.33877e-05	0.00335463	0.00290054	ACVR1C/ARL2BP/BAD/BAIAP3/BRSK2/C1QTNF1/C2CD2L/CACNA1A/CACNA1C/CASR/EFNA5/GHRH/GNAS/GPLD1/HNF1B/HNF4A/ICA1/ILDR1/ITPR1/LRP1/LRP5/LTBP4/MAP4K4/OPRK1/PRKCA/PTPN11/PTPRN2/RAB11B/RAP1A/RAPGEF4/RBP4/RPH3AL/SCG5/SFRP1/SMPD3/SOX4/SREBF1/SYT7/TCF7L2/AACS/ANO1/ARNTL/CACNA2D2/CHD7/CREB1/CRHBP/EGFR/ENHO/FFAR1/GCG/GLUL/HIF1A/ITPR3/ITSN1/KALRN/KCNG2/KCNJ11/MAFA/MYB/NMU/NR1D1/PCLO/PLA2G6/PPARD/PPP3CA/RAB11FIP1/…	76
GO-BP	GO:0022898	regulation of transmembrane transporter activity	67/2992	268/18670	9.40925e-05	0.00369331	0.00319337	ANO9/CACNB1/CACNG2/CACNG3/CACNG8/CAV1/DLG2/DYSF/FGF14/GRIA1/GRIN2A/GRIN2B/HECW1/HTT/JPH1/JPH3/KCNC1/KCNG1/MAPK8IP2/MEF2C/NEDD4L/PDE4D/PHB2/PIRT/PLCG2/PTAFR/PTK2B/RASGRF1/RGS9/RYR2/SCN1B/SHISA6/SLMAP/STAC2/STAC3/STK39/THADA/UTRN/YWHAH/ACTN2/AKAP6/ANK2/ANK3/ARC/CAB39/CACNA2D1/CACNB2/CRHBP/DLG1/GALR2/GEM/KCNE3/KCNIP2/KCNJ11/NOS1AP/OPRL1/PDZK1/PINK1/PLA2G6/PPIF/PRKACA/PRNP/SHANK2/SRI/SUMO1/TWIST1/WWP2	67
GO-BP	GO:0003205	cardiac chamber development	47/2992	171/18670	9.44231e-05	0.00369331	0.00319337	AP2B1/CRELD1/FGFRL1/FOXF1/GJA5/KCNK2/MAML1/MEF2C/MYH10/NPY2R/OVOL2/PARVA/PDE2A/RARA/RBM15/RBP4/RYR2/SCN5A/SFRP2/SMAD6/SNX17/SOX4/SUFU/TEK/TGFBR3/TNNT2/WNT11/ZFPM1/ANK2/ARID1A/CHD7/CITED2/GREB1L/HEG1/HIF1A/MATR3/MDM4/MSX2/MYOCD/NOS3/NRG1/SEMA3C/SMAD7/TBX5/TNNC1/TNNI3/ZMPSTE24	47
GO-BP	GO:0051146	striated muscle cell differentiation	72/2992	293/18670	9.45097e-05	0.00369331	0.00319337	AKAP13/CACNA1H/CACYBP/CAPN2/CBY1/CD81/CEACAM5/DMPK/DNER/DYSF/EHD2/HDAC4/KCNH1/KRT19/LDB3/LMNA/MAML1/MAMSTR/MEF2C/MIR200B/MMP14/MSX1/MYBPC2/MYH10/MYO18B/MYOM2/NEB/NEBL/OBSCN/OBSL1/P2RX2/PAK1/PRKAR1A/PTGFRN/RARA/RBM38/RYR1/SDC1/SORBS2/STAC3/TNNT2/TNNT3/TRIM32/VEGFA/WT1/ACTN2/AKAP6/ALPK3/ARID1A/ARRB2/BDNF/BMP2/CACNA2D2/CDH2/CSRP3/FLOT1/MYOCD/NFATC2/NRG1/PDLIM5/PLEKHO1/PPARA/PPP3CA/SHH/SKI/SLC8A1/SMY…	72
GO-BP	GO:0032409	regulation of transporter activity	70/2992	283/18670	9.46571e-05	0.00369331	0.00319337	ANO9/CACNB1/CACNG2/CACNG3/CACNG8/CAV1/DLG2/DYSF/FGF14/GRIA1/GRIN2A/GRIN2B/HECW1/HTT/JPH1/JPH3/KCNC1/KCNG1/MAPK8IP2/MEF2C/NEDD4L/PDE4D/PHB2/PIRT/PLCG2/PPARG/PTAFR/PTK2B/RASGRF1/RGS9/RYR2/SCN1B/SHISA6/SLMAP/STAC2/STAC3/STK39/SYNGR3/THADA/UTRN/YWHAH/ACTN2/AKAP6/ANK2/ANK3/ARC/CAB39/CACNA2D1/CACNB2/CRHBP/DLG1/GALR2/GEM/KCNE3/KCNIP2/KCNJ11/NDFIP2/NOS1AP/OPRL1/PDZK1/PINK1/PLA2G6/PPIF/PRKACA/PRNP/SHANK2/…	70
GO-BP	GO:0071248	cellular response to metal ion	51/2992	190/18670	9.47302e-05	0.00369331	0.00319337	ALAD/BACE1/BECN1/BNIP3/CACNA1H/CACYBP/CPNE7/CYP1A1/DAXX/DLG2/DPEP1/FOSB/FSTL3/GLRA1/GPLD1/ITPKB/KCNH1/LCE1D/MAPK8/MCOLN1/MEF2C/MT1E/RASAL1/RYR1/SCN5A/SMPD3/SYT2/SYT3/SYT7/ADCY7/ADD1/ANK3/BRAF/CREB1/CRHBP/EEF2K/EGFR/EIF2AK3/FABP4/HSF1/JUN/PPIF/PPP5C/PRNP/RASGRP2/SHH/SUMO1/SYT17/SYT9/TFR2/TH	51
GO-BP	GO:0007178	transmembrane receptor protein serine/threonine kinase signaling pathway	83/2992	349/18670	9.77088e-05	0.00378606	0.00327357	ACVR1B/ACVR1C/ADAMTSL2/ATOH8/BAMBI/CAV1/CDH5/CGN/CSNK2B/DACT2/FSTL3/GDF3/GDF6/GOT1/HNF4A/HPGD/ITGA3/ITGA8/LTBP4/MAGI2/MSX1/NKX2-1/ONECUT2/OVOL2/PCSK6/PRDM16/PRKCZ/PTK2/PTPRK/RNF111/RYR2/SFRP1/SFRP2/SMAD3/SMAD6/SMPD3/SNX25/SNX6/SOST/SPTBN1/TGFBR3/TGFBRAP1/VEPH1/VWC2/ZC3H3/APPL1/ARHGEF18/ARRB2/BMP2/BMP3/CHST11/CITED2/CREB1/CTDSPL2/DDX5/DLX1/DLX5/EGR1/FERMT2/HIVEP1/ILK/JUN/LEMD3/MIR30B/MSX2/MYOCD/PA…	83
GO-BP	GO:0018105	peptidyl-serine phosphorylation	73/2992	299/18670	0.000105517	0.0040637	0.00351363	AKT3/BRSK2/CAPRIN2/CAV1/CD44/CDK2/CSNK1D/CSNK1G2/DDIT4/DMPK/DOCK7/MAPK12/MAPK8/MARK2/MARK3/MAST1/MAST3/MKNK2/NCK2/NEK6/PAK1/PDE4D/PRKCA/PRKCH/PRKCI/PRKCQ/PRKCZ/PRKDC/PRKG1/PWP1/RPTOR/SFRP2/SPTBN4/STK38/STK39/SYK/TSSK1B/ULK1/VEGFA/VRK1/ANGPT1/ARRB2/ATM/AXIN1/BRAF/CAB39/CDC7/DCLK2/DYRK2/EGFR/EIF2AK3/ERN1/GCG/HCLS1/HIPK1/ILK/MAD2L2/MAST4/MORC3/PINK1/PRKACA/PRKACB/PRKD1/RPS6KB1/SGK3/SMAD7/SMYD3/STK32…	73
GO-BP	GO:1905475	regulation of protein localization to membrane	50/2992	187/18670	0.000122513	0.00468965	0.00405485	AP2B1/ARHGEF16/BAD/CACNG2/CD81/DPP10/ITGA3/LRP1/MAPK8/MMP14/PAK1/PRKCH/PRKCI/PRKCZ/RAP1A/RER1/SHISA6/SPTBN1/SSH1/STAC2/STAC3/STX8/TP63/YWHAH/ZMYND8/ANK3/AP2M1/APPL1/BCL2L1/CDH2/CLTC/CNST/CSRP3/DLG1/EGFR/EPHA3/EZR/FIS1/KCNJ11/LGALS3/PDZK1/PIK3R1/PLS1/PRNP/PTN/SLC7A11/TFDP1/TP53BP2/TP73/WNT3A	50
GO-BP	GO:0061003	positive regulation of dendritic spine morphogenesis	11/2992	21/18670	0.000128856	0.00486621	0.00420751	BAIAP2/CAMK2B/CAPRIN1/CAPRIN2/CUX2/DBN1/DBNL/ITPKA/DHX36/EEF2K/KALRN	11
GO-BP	GO:0048640	negative regulation of developmental growth	34/2992	113/18670	0.000129517	0.00486621	0.00420751	KCNK2/MIR200B/NKD1/NTN1/PAK1/PTK2/PTPRS/RAI1/RBP4/SEMA3E/SEMA5B/SEMA6B/SEMA6C/SEMA7A/SFRP1/SFRP2/TLL2/TRIM46/WNT3/BBS2/FGFR3/JARID2/MAP2/PPARA/SEMA3A/SEMA3C/SEMA4B/SEMA4C/SEMA4D/SEMA5A/SEMA6A/TBX5/TP73/WNT3A	34
GO-BP	GO:0048814	regulation of dendrite morphogenesis	29/2992	91/18670	0.000130515	0.00486621	0.00420751	BAIAP2/CAMK2B/CAPRIN1/CAPRIN2/CUX1/CUX2/DBN1/DBNL/DNM3/HECW1/ITPKA/KNDC1/LZTS1/NEDD4L/NR2E1/OBSL1/YWHAH/ARC/DHX36/EEF2K/EPHA4/FBXO31/ILK/KALRN/PDLIM5/PPP3CA/PTPRD/SEMA4D/UBE3A	29
GO-BP	GO:0042593	glucose homeostasis	61/2992	241/18670	0.000130931	0.00486621	0.00420751	ADRA1B/AGER/ASPSCR1/BACE2/BAD/BAIAP3/BRSK2/C2CD2L/CASR/EFNA5/FGF21/FOXK1/FOXK2/GPLD1/GRIK5/HNF4A/LRP1/LRP5/MAP4K4/OPRK1/PAX2/PCK2/PPARG/PRCP/PTPN11/PTPRN2/RAB11B/RAP1A/RBP4/RPH3AL/SLC2A4/SMARCA4/SOX4/TCF7L2/WFS1/AACS/ANO1/CSRP3/ERN1/FFAR1/FGFR4/FIS1/FOXO3/GCG/HIF1A/IGF1R/KCNJ11/KLF15/NR1D1/PIK3R1/PIK3R2/PLA2G6/POLG/PPP3CA/PRKACA/SIDT2/SIRT1/SRI/STXBP3/TH/ZBTB20	61
GO-BP	GO:0001667	ameboidal-type cell migration	104/2992	461/18670	0.000130978	0.00486621	0.00420751	ACVR1B/ACVR1C/AKT3/ALOX12/ATOH8/BCAR1/BCAS3/CLASP1/CORO1C/CSNK2B/CYGB/DAB2IP/DDR2/EDNRB/ETS1/FAP/FGF19/FLT4/FN1/GBX2/GNA12/GPI/GPLD1/HRG/HYAL2/ITGA3/KANK2/KDR/LAMA5/MACF1/MAP3K3/MAP4K4/MEF2C/MIR200B/NR2E1/NR2F2/NR4A1/NUS1/OVOL2/PAK1/PIK3R3/PITX2/PLCG1/PPARG/PRCP/PRKCA/PTK2/PTK2B/PTPN11/PTPN23/RAB25/RCC2/RREB1/SDC4/SEMA3E/SEMA5B/SEMA6B/SEMA6C/SEMA7A/SMOC2/STARD13/TEK/TMEM201/VASH1/VEGFA/WASF2/WNT1…	104
GO-BP	GO:0046883	regulation of hormone secretion	66/2992	266/18670	0.000133957	0.00494779	0.00427804	ACVR1C/ARL2BP/BAD/BAIAP3/BRSK2/C1QTNF1/C2CD2L/CACNA1A/CACNA1C/CASR/EFNA5/GHRH/GNAS/GPLD1/HNF4A/ICA1/ILDR1/ITPR1/LRP1/LRP5/MAP4K4/OPRK1/PRKCA/PTPN11/RAP1A/RAPGEF4/RBP4/RPH3AL/SCG5/SFRP1/SOX4/SREBF1/SYT7/TCF7L2/AACS/ANO1/ARNTL/CACNA2D2/CHD7/CREB1/CRHBP/EGFR/ENHO/FFAR1/GCG/GLUL/HIF1A/ITPR3/ITSN1/KALRN/KCNG2/KCNJ11/MYB/NMU/NR1D1/PLA2G6/PPARD/PPP3CA/RAB11FIP1/RAB11FIP3/SIDT2/SLC25A4/SRI/SYT9/TARDBP/TF…	66
GO-BP	GO:0033500	carbohydrate homeostasis	61/2992	242/18670	0.00014814	0.00543983	0.00470349	ADRA1B/AGER/ASPSCR1/BACE2/BAD/BAIAP3/BRSK2/C2CD2L/CASR/EFNA5/FGF21/FOXK1/FOXK2/GPLD1/GRIK5/HNF4A/LRP1/LRP5/MAP4K4/OPRK1/PAX2/PCK2/PPARG/PRCP/PTPN11/PTPRN2/RAB11B/RAP1A/RBP4/RPH3AL/SLC2A4/SMARCA4/SOX4/TCF7L2/WFS1/AACS/ANO1/CSRP3/ERN1/FFAR1/FGFR4/FIS1/FOXO3/GCG/HIF1A/IGF1R/KCNJ11/KLF15/NR1D1/PIK3R1/PIK3R2/PLA2G6/POLG/PPP3CA/PRKACA/SIDT2/SIRT1/SRI/STXBP3/TH/ZBTB20	61
GO-BP	GO:0036293	response to decreased oxygen levels	86/2992	370/18670	0.000170603	0.00622848	0.00538538	ADAM8/AGER/ALAD/APAF1/BAD/BECN1/BNIP3/BNIP3L/CAPN2/CASR/CAV1/CBFA2T3/CXCR4/CYGB/CYP1A1/DDIT4/DNMT3A/EGLN2/ETS1/F7/HMOX2/ITPR1/KCNK2/KCNMA1/LMNA/LONP1/MMP14/MYC/OXTR/P2RX2/PAK1/PDK1/PHB2/PSMA2/PSMA8/PTK2B/RORA/RYR1/RYR2/SFRP1/SLC2A4/SMAD3/TBL2/TEK/TERT/TGFBR3/TM9SF4/VEGFA/WTIP/AHCY/ATM/BMP2/CD34/CITED2/CREB1/EEF2K/EGR1/ERCC3/FAM162A/FIS1/FOXO3/HIF1A/HSF1/KCND2/LDHA/MDM4/MYB/MYOCD/NAMPT/NR4A2/PDLIM…	86
GO-BP	GO:0010256	endomembrane system organization	99/2992	438/18670	0.000174414	0.00633104	0.00547406	AKAP8L/AKTIP/ANKLE2/ANO7/ANO9/ASAP1/ATP8B4/BAIAP2/BAIAP2L1/BAIAP3/BCAS3/CAV1/CHMP2A/CLASP1/COG2/COL5A1/CORO1C/CSNK1D/CXCR4/DMPK/DNAJC28/DYSF/EHD2/GAK/HTT/LMAN1L/LMAN2/LMNA/MAPK15/MTSS1/MYH10/NEK6/OBSL1/PDE4DIP/PLEKHJ1/PRKCA/SEC16B/SEC23IP/SGIP1/SNF8/SPACA1/SPTBN1/STX6/SYNE1/SYT7/TMCC1/TMED6/TMEM43/TSG101/USP50/USP8/VPS25/VPS28/VPS33B/VRK1/VTI1A/WASL/XKR4/ZPBP2/ALS2CL/ANK2/ANK3/ARFGEF1/BLOC1S3/BNI…	99
GO-BP	GO:0010771	negative regulation of cell morphogenesis involved in differentiation	30/2992	97/18670	0.000183825	0.00659681	0.00570385	CORO1C/DAB1/DNM3/EFNA5/LINGO1/NTN1/PTK2/PTPRO/PTPRS/RCC2/SEMA3E/SEMA5B/SEMA6B/SEMA6C/SEMA7A/TRIM46/WNT3/YWHAH/MAP2/PPP3CA/SEMA3A/SEMA3C/SEMA4B/SEMA4C/SEMA4D/SEMA5A/SEMA6A/SYNGAP1/UBE3A/WNT3A	30
GO-BP	GO:0060996	dendritic spine development	30/2992	97/18670	0.000183825	0.00659681	0.00570385	ARID1B/ASAP1/BAIAP2/CAMK2B/CAPRIN1/CAPRIN2/CUX2/DBN1/DBNL/DNM3/ITPKA/LPAR1/MEF2C/NCK2/PTPRS/SDK1/WASL/ZMYND8/ARC/CDC42/DHX36/DOCK10/EEF2K/EPHA4/ITSN1/KALRN/PAK4/PDLIM5/SHANK2/UBE3A	30
GO-BP	GO:0003007	heart morphogenesis	64/2992	259/18670	0.000189919	0.00677699	0.00585964	CCDC40/COL2A1/COL5A1/DVL2/FGFRL1/FOXF1/FOXN4/GATA5/GJA5/MEF2C/MIB1/MSX1/MYBPC2/MYOM2/NPY1R/NPY2R/OBSL1/OVOL2/PARVA/PIM1/PITX2/PTK2/RARA/RBM15/RBP4/RYR1/RYR2/SFRP2/SMAD3/SMAD6/SOX4/SUFU/TEK/TGFBR3/TNNT2/VEGFA/WNT11/ZFPM1/ZMIZ1/ARID2/BMP2/CHD7/CITED2/DLC1/HEG1/HIF1A/ILK/JUN/MDM4/MESP2/MSX2/NOS3/NRG1/SEMA3C/SHH/SMAD7/SPRY1/TBX5/TH/TNNC1/TNNI3/TWIST1/WNT3A/ZMPSTE24	64
GO-BP	GO:0001649	osteoblast differentiation	57/2992	225/18670	0.000208335	0.00739237	0.00639173	CDK6/COL1A1/CREB3L1/DDR2/FAM20C/GLI1/GLI3/GNAS/HDAC4/ITGA11/LRP5/MEF2C/MRC2/MYBBP1A/NELL1/PTK2/RANBP3L/RPS15/SEMA7A/SFRP1/SFRP2/SH3PXD2B/SMAD3/SMAD6/SND1/SUFU/TP63/WNT11/WNT3/WWOX/BMP2/BMP3/CBFB/CLTC/DDX5/DLX5/ESRRA/GLIS1/HIRA/HOXA2/HSD17B4/IGFBP3/ILK/LGR4/MEF2D/MSX2/PRKACA/PRKD1/RRAS2/RUNX2/SEMA4D/SHH/SKI/SYNCRIP/TMEM64/TWIST1/WNT3A	57
GO-BP	GO:0071559	response to transforming growth factor beta	63/2992	255/18670	0.000213326	0.00752717	0.00650828	ACVR1B/ACVR1C/ADAMTSL2/APAF1/BAMBI/CAV1/CDH5/CGN/COL1A1/COL4A2/GOT1/HPGD/HYAL2/ITGA3/ITGA8/LTBP4/MEF2C/NKX2-1/ONECUT2/OVOL2/PDE2A/PRDM16/PRKCZ/PTK2/PTPRK/RNF111/RUNX3/SFRP1/SMAD3/SMAD6/SNX25/SNX6/TGFBR3/TGFBRAP1/VEPH1/WWOX/ZFHX3/ZFP36L2/APPL1/ARHGEF18/ARRB2/CHST11/CITED2/CREB1/DLX1/FERMT2/JUN/LEMD3/MIR30B/MYOCD/PARD3/PDGFD/PEG10/PPM1A/PXN/SIRT1/SKI/SMAD2/SMAD7/SMURF2/THBS1/ZBTB7A/ZEB1	63
GO-BP	GO:0007193	adenylate cyclase-inhibiting G protein-coupled receptor signaling pathway	28/2992	89/18670	0.00021591	0.00757606	0.00655055	ADCY4/CASR/GABBR1/GNAL/GNAZ/GPR37L1/GRM4/GRM7/GRM8/LPAR1/MARCO/NPY1R/NPY2R/OPRK1/OXER1/PDE2A/PSAPL1/ADCY2/ADCY3/ADCY7/CHRM2/GNAI3/GRM3/GRM6/HRH3/HTR5A/MCHR1/OPRL1	28
GO-BP	GO:0010959	regulation of metal ion transport	90/2992	394/18670	0.000230653	0.00804864	0.00695916	ATP2C2/BDKRB1/CACNA1C/CACNB1/CAMK2B/CASR/CAV1/CD19/CXCR4/DHRS7C/DPP10/DPP6/DYSF/FGF14/HCRT/HECW1/HTT/JPH1/JPH3/KCNAB2/KCNC1/KCNG1/KCNIP4/KCNJ2/KCNQ1/NEDD4L/OPRK1/P2RX1/P2RX2/PDE4D/PLCG1/PLCG2/PTK2B/RGS9/RYR2/SCN1B/SCN5A/SLMAP/SPTBN4/STAC2/STAC3/STK39/THADA/TRPC1/UTRN/WFS1/YWHAH/ACTN2/AKAP6/ANK2/ANK3/ARRB2/CAB39/CACNA2D1/CACNB2/CHD7/COMMD1/DLG1/FCRL3/FFAR1/GALR2/GCG/GEM/GNAO1/GRM6/KCNE3/KCNH2/KCNI…	90
GO-BP	GO:0071322	cellular response to carbohydrate stimulus	40/2992	144/18670	0.000237316	0.00823564	0.00712085	AGER/BAD/BAIAP3/BRSK2/C2CD2L/CASR/EFNA5/FGF21/GPLD1/GRIK5/LRP1/LRP5/MAP4K4/OPRK1/PAX2/PCK2/PTPRN2/RAB11B/RAP1A/SLC2A5/SMARCA4/SOX4/AACS/ANO1/ERN1/FIS1/FOXO3/GCG/HIF1A/IGF1R/KCNJ11/NR1D1/PLA2G6/POLG/PPP3CA/PRKACA/SIDT2/SRI/TH/ZBTB20	40
GO-BP	GO:0009914	hormone transport	76/2992	322/18670	0.000241063	0.00831997	0.00719376	ACVR1C/ARL2BP/BAD/BAIAP3/BRSK2/C1QTNF1/C2CD2L/CACNA1A/CACNA1C/CASR/EFNA5/GHRH/GNAS/GPLD1/HNF1B/HNF4A/ICA1/ILDR1/ITPR1/LRP1/LRP5/LTBP4/MAP4K4/OPRK1/PRKCA/PTPN11/PTPRN2/RAB11B/RAP1A/RAPGEF4/RBP4/RPH3AL/SCG5/SFRP1/SMPD3/SOX4/SREBF1/SYT7/TCF7L2/AACS/ANO1/ARNTL/CACNA2D2/CHD7/CREB1/CRHBP/EGFR/ENHO/FFAR1/GCG/GLUL/HIF1A/ITPR3/ITSN1/KALRN/KCNG2/KCNJ11/MAFA/MYB/NMU/NR1D1/PCLO/PLA2G6/PPARD/PPP3CA/RAB11FIP1/…	76
GO-BP	GO:0050806	positive regulation of synaptic transmission	45/2992	168/18670	0.0002492	0.00855406	0.00739616	AGER/BAIAP2/BAIAP3/CA7/CACNG2/CACNG3/CACNG8/CLSTN1/CUX2/EIF2AK4/GRIN2A/GRIN2B/NR2E1/NRXN1/OXTR/PRKCZ/PTK2B/RIMS3/SLC8A2/SSH1/UNC13A/ARC/ARRB2/CA2/CACNB2/CLSTN2/CREB1/CRTC1/EGFR/EPHA4/FLOT1/GLUL/GRIK2/ITPR3/LAMA2/MIR30B/NMU/NPTN/OXT/PINK1/PRNP/PTN/SERPINE2/SHANK2/SYT9	45
GO-BP	GO:0051893	regulation of focal adhesion assembly	21/2992	60/18670	0.000255176	0.008665	0.00749209	BCAS3/CLASP1/CORO1C/EFNA5/HRG/KDR/LRP1/MACF1/MAP4K4/MMP14/PTK2/RCC2/SDC4/SFRP1/SMAD3/TEK/VEGFA/DLC1/EPHA3/LIMCH1/THBS1	21
GO-BP	GO:0090109	regulation of cell-substrate junction assembly	21/2992	60/18670	0.000255176	0.008665	0.00749209	BCAS3/CLASP1/CORO1C/EFNA5/HRG/KDR/LRP1/MACF1/MAP4K4/MMP14/PTK2/RCC2/SDC4/SFRP1/SMAD3/TEK/VEGFA/DLC1/EPHA3/LIMCH1/THBS1	21
GO-BP	GO:0060348	bone development	55/2992	217/18670	0.000262891	0.00879845	0.00760747	AKAP13/ANKRD11/CDX1/COL13A1/COL1A1/COL21A1/COL2A1/COL6A3/FAM20C/FLI1/GLI3/GNAS/LRP5/MATN4/MCPH1/MEF2C/MMP14/MSX1/NAB2/NEUROG1/PAPPA2/PITX2/POR/PTPN11/RANBP3L/RARA/RYR1/SFRP2/SH3PXD2B/SLC38A10/SMPD3/TAPT1/TEK/WASF2/ZFPM1/BMP2/COL12A1/DLX5/FGF18/FGFR3/FOXP1/HOXB4/INPPL1/MEF2D/MMP16/MSX2/PIP4K2A/PTPN6/RUNX2/SEMA4D/SKI/TMEM38B/TTC9/TWIST1/ZMPSTE24	55
GO-BP	GO:0006998	nuclear envelope organization	19/2992	52/18670	0.000262927	0.00879845	0.00760747	AKAP8L/ANKLE2/CHMP2A/DMPK/LMNA/NEK6/PRKCA/TMEM43/VRK1/CHMP4B/LEMD3/LPIN1/NDEL1/PPP2CA/PPP2R2A/REEP4/SPAG4/TARDBP/ZMPSTE24	19
GO-BP	GO:0001666	response to hypoxia	83/2992	359/18670	0.000263285	0.00879845	0.00760747	ADAM8/AGER/ALAD/APAF1/BAD/BECN1/BNIP3/BNIP3L/CAPN2/CASR/CAV1/CBFA2T3/CXCR4/CYGB/CYP1A1/DDIT4/DNMT3A/EGLN2/ETS1/F7/HMOX2/ITPR1/KCNK2/KCNMA1/LMNA/LONP1/MMP14/MYC/P2RX2/PAK1/PDK1/PHB2/PSMA2/PSMA8/PTK2B/RORA/RYR1/RYR2/SFRP1/SLC2A4/SMAD3/TBL2/TEK/TERT/TGFBR3/TM9SF4/VEGFA/WTIP/AHCY/ATM/BMP2/CD34/CITED2/CREB1/EGR1/ERCC3/FAM162A/FIS1/FOXO3/HIF1A/HSF1/KCND2/LDHA/MDM4/MYB/MYOCD/NR4A2/PDLIM1/PINK1/PLOD1/PLO…	83
GO-BP	GO:0007613	memory	34/2992	117/18670	0.000270343	0.00898676	0.00777029	B4GALT2/CCK/CTNS/CUX2/EIF2AK4/GRIA1/GRIN2A/HRH2/ITGA3/ITGA5/ITGA8/JPH3/KCNK10/KCNK2/MAPT/NPAS4/OXTR/PAK6/PRKCZ/RASGRF1/SLC17A7/SLC8A2/ARC/BDNF/CREB1/CRTC1/ITPR3/KALRN/OXT/PLA2G6/PRNP/PTN/TH/VLDLR	34
GO-BP	GO:0048568	embryonic organ development	96/2992	428/18670	0.000288284	0.00953301	0.0082426	ABR/ATP8A2/CCDC40/CHRNA10/COL2A1/DSCAML1/DVL2/FOXF1/FOXN4/GBX2/GDF3/GJA5/GJB5/GLI1/GLI3/GNAS/HNF1B/HOXC4/HOXD3/IFT140/ITGA8/KDM2B/KDR/KRT19/MBD3/MEF2C/MIB1/MMP14/MSX1/MTHFD1/MTHFD1L/MYO3B/NAGLU/NEUROG1/NR2F2/NTN1/OVOL2/PAX2/PHLDA2/POLE/RARA/RBP4/RYR2/SMAD3/SUFU/TCF7/TPO/VASH1/VEGFA/WNT11/WNT9A/ZFAT/ZFPM1/ALDH1A3/ARID1A/ARID2/BCR/CHD7/CHST11/CITED2/DLG1/DLX5/DNAJB6/EGFR/ERCC3/GCM1/GSC/HIF1A/HIPK1/…	96
GO-BP	GO:0071377	cellular response to glucagon stimulus	12/2992	26/18670	0.000296597	0.00975681	0.00843611	ADCY4/FGF21/GLP2R/PRKAR1A/PRKAR1B/ADCY2/ADCY3/ADCY7/GCG/GJB2/PRKACA/PRKACB	12
GO-BP	GO:0050771	negative regulation of axonogenesis	23/2992	69/18670	0.000301887	0.00986047	0.00852574	DAB1/LINGO1/NTN1/PTK2/PTPRO/PTPRS/SEMA3E/SEMA5B/SEMA6B/SEMA6C/SEMA7A/TRIM46/WNT3/MAP2/SEMA3A/SEMA3C/SEMA4B/SEMA4C/SEMA4D/SEMA5A/SEMA6A/SYNGAP1/WNT3A	23
GO-BP	GO:0030177	positive regulation of Wnt signaling pathway	47/2992	179/18670	0.000302871	0.00986047	0.00852574	ASPM/BAMBI/CAPRIN2/CAV1/COL1A1/CSNK1D/CSNK1G2/DAAM2/DEPDC1B/GPRC5B/LGR5/LGR6/MACF1/NKD1/PLEKHA4/PSMA2/PSMA8/SFRP1/SFRP2/SMAD3/SMARCA4/SOX4/SPIN1/TERT/USP8/WNT3/ZEB2/ARNTL/AXIN1/BMP2/CDH3/DLX5/EGFR/ILK/LGR4/MBD2/PPM1A/PSMA1/PSME3/RUVBL1/SEMA5A/SHH/SKI/SMURF2/TNFAIP3/WNT3A/ZBED3	47
GO-BP	GO:0006816	calcium ion transport	97/2992	434/18670	0.000306625	0.00993151	0.00858716	ATP2B2/ATP2C2/BDKRB1/CACNA1A/CACNA1C/CACNA1H/CACNA1I/CACNB1/CACNG2/CACNG3/CACNG6/CACNG8/CAMK2B/CASR/CAV1/CD19/CHRNA10/CXCR4/DHRS7C/DYSF/FGF14/GRIN2A/GRIN2B/HCRT/HTT/ITPR1/JPH1/JPH3/MCOLN1/P2RX1/P2RX2/PDE2A/PDE4D/PHB2/PKD2L1/PLCG1/PLCG2/PLCH2/PTK2B/RASA3/RGS9/RYR1/RYR2/SLC8A2/STAC2/STAC3/THADA/TPCN2/TRPC1/TRPC7/TRPV1/VDR/WFS1/AKAP6/ANK2/ARRB2/CACNA1G/CACNA2D1/CACNA2D2/CACNB2/CATSPER1/CHD7/FCRL3/FF…	97
GO-BP	GO:0051260	protein homooligomerization	81/2992	351/18670	0.000329728	0.0106253	0.00918705	ALAD/APAF1/C1QTNF1/CAV1/CBY1/CCDC88C/CHMP2A/CRTC3/FGFRL1/GLRA1/GLS/HINT3/ILDR1/KCNA6/KCNC1/KCNG1/KCNG4/KCNJ12/KCNJ2/KCNV1/KCTD21/KIF25/LNX1/LONP1/LY6G5C/LY6G6C/MARCKS/MAT1A/MCOLN1/NACC2/P2RX1/P2RX2/PEX14/PKD2L1/RASEF/RYR1/SCUBE1/SHMT2/SMPD3/TMCC1/TNFAIP1/TP63/TRPV1/USP50/ACTN2/ALDH1A3/ALDOA/ARC/BCL2L11/CEP57/CHMP4B/CRBN/CRTC1/CTH/DFFB/EHD4/EIF2AK3/FIS1/FLOT1/GLUL/HM13/HSF1/ITPR3/KCNA10/KCNC4/KCND…	81
GO-BP	GO:0071560	cellular response to transforming growth factor beta stimulus	61/2992	249/18670	0.000338726	0.0108118	0.0093483	ACVR1B/ACVR1C/ADAMTSL2/APAF1/BAMBI/CAV1/CDH5/CGN/COL1A1/COL4A2/GOT1/HPGD/HYAL2/ITGA3/ITGA8/LTBP4/MEF2C/NKX2-1/ONECUT2/OVOL2/PDE2A/PRDM16/PRKCZ/PTK2/PTPRK/RNF111/SFRP1/SMAD3/SMAD6/SNX25/SNX6/TGFBR3/TGFBRAP1/VEPH1/WWOX/ZFP36L2/APPL1/ARHGEF18/ARRB2/CHST11/CITED2/CREB1/DLX1/FERMT2/JUN/LEMD3/MIR30B/MYOCD/PARD3/PDGFD/PEG10/PPM1A/PXN/SIRT1/SKI/SMAD2/SMAD7/SMURF2/THBS1/ZBTB7A/ZEB1	61
GO-BP	GO:0070838	divalent metal ion transport	106/2992	483/18670	0.000338939	0.0108118	0.0093483	ATP2B2/ATP2C2/BDKRB1/CACNA1A/CACNA1C/CACNA1H/CACNA1I/CACNB1/CACNG2/CACNG3/CACNG6/CACNG8/CAMK2B/CASR/CAV1/CD19/CHRNA10/CLDN16/CXCR4/DHRS7C/DYSF/FGF14/GRIN2A/GRIN2B/HCRT/HTT/ITPR1/JPH1/JPH3/KCNJ2/MCOLN1/P2RX1/P2RX2/PDE2A/PDE4D/PHB2/PKD2L1/PLCG1/PLCG2/PLCH2/PTK2B/RASA3/RGS9/RYR1/RYR2/SLC30A9/SLC39A10/SLC39A13/SLC39A2/SLC39A4/SLC39A6/SLC8A2/STAC2/STAC3/THADA/TPCN2/TRPC1/TRPC7/TRPV1/VDR/WFS1/AKAP6/ANK…	106
GO-BP	GO:0032970	regulation of actin filament-based process	88/2992	388/18670	0.000344885	0.0109462	0.00946449	ADD3/AKAP13/ARAP1/ARHGEF10/BAIAP2/BAIAP2L1/BCAS3/CACNA1C/CAPG/CAV1/CCL24/CLASP1/CNN2/CTNNA2/CTTN/CYFIP1/DBN1/DBNL/DSC2/EFNA5/EPHA1/FCHSD2/GJA5/GMFB/HRG/KANK4/KCNJ2/LPAR1/LRP1/MEF2C/NCK2/NEB/PAK1/PDE4D/PFN3/PTK2B/RND1/RYR2/SCIN/SCN5A/SDC4/SEMA3E/SFRP1/SH3PXD2B/SMAD3/SORBS3/SPTB/SPTBN1/SPTBN4/STMN1/SYNPO/TEK/WASF2/WASL/WNT11/ABL2/ACTN2/ADD1/ANK2/ARFGEF1/CAPZB/CCDC88A/CD2AP/CDC42/COTL1/DLC1/DLG1/EPH…	88
GO-BP	GO:0051480	regulation of cytosolic calcium ion concentration	82/2992	357/18670	0.0003555	0.0111992	0.00968328	ADRA1B/ATP2B2/BDKRB1/C1QTNF1/CACNA1A/CACNA1C/CALCA/CAV1/CCL28/CD19/CD36/CHRNA10/CXCR4/DHRS7C/EDNRB/GOT1/GRIA1/GRIN2A/GRIN2B/HCRT/HTT/ITPR1/JPH1/JPH3/KNG1/LPAR1/LRP1/MCOLN1/NPY2R/OXTR/P2RX1/P2RX2/PDE4D/PLCG1/PLCG2/PLCH2/PTK2B/RASA3/RYR1/RYR2/SAA1/SMAD3/SYNPO/TPCN2/TRPC1/TRPC7/TRPV1/ABL2/AKAP6/ANK2/CACNA2D1/CACNB2/CCL1/CHD7/F2RL1/F2RL2/FIS1/GALR2/GPR6/ITPR3/LPAR2/LPAR3/MCHR1/MCOLN2/NMU/NPTN/OPRL1/O…	82
GO-BP	GO:0060349	bone morphogenesis	33/2992	114/18670	0.000356813	0.0111992	0.00968328	CDX1/COL13A1/COL1A1/COL21A1/COL2A1/COL6A3/GLI3/GNAS/LRP5/MATN4/MEF2C/MMP14/MSX1/NAB2/NEUROG1/PAPPA2/POR/RARA/SFRP2/SMPD3/TEK/COL12A1/DLX5/FGF18/FGFR3/INPPL1/MEF2D/MMP16/MSX2/RUNX2/SKI/TWIST1/ZMPSTE24	33
GO-BP	GO:0060998	regulation of dendritic spine development	24/2992	74/18670	0.000358705	0.0111992	0.00968328	ASAP1/BAIAP2/CAMK2B/CAPRIN1/CAPRIN2/CUX2/DBN1/DBNL/DNM3/ITPKA/LPAR1/MEF2C/PTPRS/SDK1/ZMYND8/ARC/DHX36/EEF2K/EPHA4/ITSN1/KALRN/PDLIM5/SHANK2/UBE3A	24
GO-BP	GO:1904837	beta-catenin-TCF complex assembly	13/2992	30/18670	0.00035995	0.0111992	0.00968328	KAT5/LEO1/MYC/SMARCA4/TCF7/TCF7L1/TCF7L2/TERT/TLE2/TLE3/TLE4/TRRAP/RUVBL1	13
GO-BP	GO:0001841	neural tube formation	31/2992	105/18670	0.000363929	0.0112675	0.00974234	APAF1/DEAF1/DVL2/KDM2B/MIB1/MTHFD1/MTHFD1L/OVOL2/PAX2/PLXNB2/RARA/SDC4/SFRP1/SFRP2/SHROOM3/SOX4/SUFU/TRIM71/ZEB2/ARID1A/DLC1/HIF1A/PHACTR4/PRKACA/PRKACB/SCRIB/SEMA4C/SETD2/SKI/TSC2/TWIST1	31
GO-BP	GO:0051966	regulation of synaptic transmission, glutamatergic	23/2992	70/18670	0.000382241	0.0117196	0.0101332	CACNG2/CACNG3/CACNG8/DGKI/GRM4/GRM7/GRM8/MAPK8IP2/MEF2C/NPY2R/NRXN1/OXTR/PTK2B/UNC13A/CDH2/EGFR/GLUL/GRIK2/GRM3/GRM6/PLA2G6/SERPINE2/SHANK2	23
GO-BP	GO:2001259	positive regulation of cation channel activity	23/2992	70/18670	0.000382241	0.0117196	0.0101332	CACNG2/CACNG3/FGF14/HTT/KCNC1/PIRT/PLCG2/RGS9/STAC2/STAC3/ACTN2/AKAP6/ANK2/ANK3/ARC/CACNA2D1/CACNB2/GALR2/KCNE3/KCNIP2/KCNJ11/NOS1AP/PINK1	23
GO-BP	GO:0030323	respiratory tube development	46/2992	176/18670	0.000389742	0.0118918	0.0102821	ADAMTS2/ADAMTSL2/CCDC40/CRISPLD2/FLT4/FOXF1/FOXJ1/FSTL3/GLI1/GLI3/ITGA3/LAMA1/LAMA5/MMP14/NKX2-1/NKX2-8/PHF14/RBP4/SMPD3/SREBF1/TRAF4/VEGFA/WNT11/AIMP2/CREB1/DHCR7/EGFR/EIF4E/FGF1/FGF18/HEG1/LOXL3/MYOCD/NOS3/PDPN/PPP1CA/PTN/SHH/SIM2/SLC7A11/SMAD2/SPRY1/TBX5/TCF21/TMEM38B/TNS3	46
GO-BP	GO:0060216	definitive hemopoiesis	10/2992	20/18670	0.000428914	0.0129618	0.0112073	MFAP5/TEK/TGFBR3/ZFP36L2/ZFPM1/BCR/CBFB/HIPK1/HOXB3/HOXB4	10
GO-BP	GO:0097062	dendritic spine maintenance	10/2992	20/18670	0.000428914	0.0129618	0.0112073	CTTN/GRIN2B/ITGA3/ITPKA/ZMYND8/ZNF804A/IGF1R/MIR30B/PRNP/TANC1	10
GO-BP	GO:0030324	lung development	45/2992	172/18670	0.000437476	0.0130703	0.0113011	ADAMTS2/ADAMTSL2/CCDC40/CRISPLD2/FLT4/FOXF1/FOXJ1/FSTL3/GLI1/GLI3/ITGA3/LAMA1/LAMA5/MMP14/NKX2-1/NKX2-8/PHF14/RBP4/SMPD3/SREBF1/VEGFA/WNT11/AIMP2/CREB1/DHCR7/EGFR/EIF4E/FGF1/FGF18/HEG1/LOXL3/MYOCD/NOS3/PDPN/PPP1CA/PTN/SHH/SIM2/SLC7A11/SMAD2/SPRY1/TBX5/TCF21/TMEM38B/TNS3	45
GO-BP	GO:0090287	regulation of cellular response to growth factor stimulus	69/2992	292/18670	0.000438298	0.0130703	0.0113011	ADAMTS12/ADAMTSL2/BAMBI/CADM4/CAV1/CDH5/CREB3L1/CYFIP1/CYFIP2/DAB2IP/FAM20C/FSTL3/GDF3/GOT1/GRB10/HRG/ITGA3/ITGA5/ITGA8/LTBP4/MSX1/NKX2-1/ONECUT2/OTX2/PCSK6/PRDM16/RNF111/SFRP1/SFRP2/SHISA2/SMAD3/SMAD6/SMOC2/SNX25/SNX6/SOST/TGFBR3/VEGFA/VEPH1/VTN/VWC2/CHST11/CITED2/CTDSPL2/DLX1/DSTYK/FGF1/FGF18/HIF1A/ILK/LEMD3/MIR30B/MSX2/MYOCD/NPTN/PEG10/PPM1A/PRDM14/RUNX2/SEMA6A/SIRT1/SKI/SMAD2/SMAD7/SMURF2/SPR…	69
GO-BP	GO:0035148	tube formation	40/2992	148/18670	0.000438712	0.0130703	0.0113011	APAF1/ATOH8/BCAS3/DAB2IP/DEAF1/DICER1/DVL2/HNF1B/KDM2B/MIB1/MTHFD1/MTHFD1L/OVOL2/PAX2/PLXNB2/RARA/SDC4/SDCCAG8/SFRP1/SFRP2/SHROOM3/SOX4/SUFU/TRIM71/VEGFA/ZEB2/ARID1A/BCL2L11/DLC1/HIF1A/PHACTR4/PRKACA/PRKACB/SCRIB/SEMA4C/SETD2/SHH/SKI/TSC2/TWIST1	40
GO-BP	GO:0014020	primary neural tube formation	29/2992	97/18670	0.000440851	0.0130724	0.0113029	APAF1/DEAF1/DVL2/KDM2B/MTHFD1/MTHFD1L/OVOL2/PAX2/PLXNB2/RARA/SDC4/SFRP1/SFRP2/SHROOM3/SUFU/TRIM71/ZEB2/ARID1A/DLC1/HIF1A/PHACTR4/PRKACA/PRKACB/SCRIB/SEMA4C/SETD2/SKI/TSC2/TWIST1	29
GO-BP	GO:0060997	dendritic spine morphogenesis	20/2992	58/18670	0.000444039	0.0131054	0.0113314	BAIAP2/CAMK2B/CAPRIN1/CAPRIN2/CUX2/DBN1/DBNL/DNM3/ITPKA/WASL/ARC/CDC42/DHX36/DOCK10/EEF2K/EPHA4/KALRN/PDLIM5/SHANK2/UBE3A	20
GO-BP	GO:0032355	response to estradiol	37/2992	134/18670	0.000452028	0.0132791	0.0114816	BAD/COL1A1/DNMT3A/ETS1/F7/HPGD/KAT5/MBD1/MBD3/NCOR2/NR2F2/OXTR/PCNA/RARA/RGS9/SFRP1/STAT5B/APOB/BCL2L11/CCND1/CRHBP/EGFR/ESRRA/GGT1/GJB2/HSF1/HTR5A/KCNJ11/MAP1B/MBD2/MSX2/OPRL1/OXT/POU4F2/PTN/STRN3/TH	37
GO-BP	GO:0019932	second-messenger-mediated signaling	97/2992	439/18670	0.000464771	0.0135902	0.0117506	ACTN3/ADCY4/ADRA1B/ADRA1D/AKAP13/CACNA1C/CALCA/CAMKK2/CAMTA1/CD36/CRTC3/CXCR4/DDAH2/DMPK/EDNRB/GHRH/GNAL/GNAS/GNG2/GPR78/GRIN2A/GRIN2B/GUCA2B/HDAC4/HTT/INPP5A/ITPR1/JPH1/JPH3/KDR/LGR5/LPAR1/MAPT/MC2R/MCOLN1/MGRN1/NFATC1/NPY2R/NR5A2/P2RX2/PDE11A/PDE2A/PDE4D/PDE9A/PLCG1/PLCG2/PRKAR1A/PRKAR1B/PRKCA/PRKG1/PTK2B/RAPGEF4/RYR2/SAMD14/SYK/TMBIM4/TPCN2/VEGFA/ZAP70/ADCY2/ADCY3/ADCY7/AKAP6/ANK2/CALML3/CALML…	97
GO-BP	GO:0035335	peptidyl-tyrosine dephosphorylation	30/2992	102/18670	0.000482059	0.0140308	0.0121316	ACP1/CDC14A/CDC14B/DUSP12/DUSP13/DUSP28/EYA4/MTMR14/PTP4A2/PTPN11/PTPN12/PTPN23/PTPRE/PTPRF/PTPRK/PTPRN2/PTPRO/PTPRS/SSH1/CDC25C/DNAJC6/DUSP4/EYA3/MTMR3/MTMR7/PTPDC1/PTPN14/PTPN6/PTPRD/PTPRG	30
GO-BP	GO:0015919	peroxisomal membrane transport	9/2992	17/18670	0.000488228	0.0141452	0.0122305	PEX10/PEX13/PEX14/LONP2/PEX16/PEX19/PEX3/PEX5/PEX5L	9
GO-BP	GO:1902186	regulation of viral release from host cell	13/2992	31/18670	0.000529574	0.015273	0.0132056	CHMP2A/TRIM11/TRIM26/TRIM31/TRIM32/TSG101/VAPA/CHMP4B/PC/SMC3/TRIM15/TRIM27/TRIM35	13
GO-BP	GO:0001704	formation of primary germ layer	34/2992	121/18670	0.000534338	0.0153261	0.0132515	ATOH8/COL4A2/COL5A1/ETS2/FN1/FOXF1/HNF1B/ITGA3/ITGA5/ITGA7/ITGA8/ITGB4/LEO1/MMP14/NANOG/PAX2/PRKAR1A/SFRP2/SMAD3/VTN/WNT11/WNT3/ARID1A/COL12A1/EXT2/LAMB3/LHX1/MESP2/NF2/PRKACA/SETD2/SMAD2/TRIM15/WNT3A	34
GO-BP	GO:0016050	vesicle organization	75/2992	325/18670	0.000536269	0.0153261	0.0132515	AKTIP/ANKFY1/BAIAP3/CAV1/CHMP2A/CORO1C/CSNK1D/DNM3/DYSF/EPS15/GRIA1/GRIK5/HPS1/MAPK15/NAPA/PLEKHJ1/PRKCI/RAB1B/SDC1/SDC4/SEC16B/SEC23IP/SEC24D/SLC17A7/SLC2A4/SNF8/SPACA1/STX11/STX6/STX8/SYT7/TAP2/TGFBRAP1/TMCC1/TRAPPC9/TSG101/TSNARE1/UNC13A/USP50/USP8/VAPA/VPS25/VPS28/VPS33B/VTI1A/WASL/ZEB2/ZPBP2/ALS2CL/AP1G1/AP2M1/BLOC1S3/CD2AP/CD34/CHMP1A/CHMP4B/CPLX2/CREB1/GNAI3/HOOK1/KIF13A/PREB/RAB22A/RAB7A/…	75
GO-BP	GO:0072511	divalent inorganic cation transport	106/2992	489/18670	0.000540623	0.015381	0.013299	ATP2B2/ATP2C2/BDKRB1/CACNA1A/CACNA1C/CACNA1H/CACNA1I/CACNB1/CACNG2/CACNG3/CACNG6/CACNG8/CAMK2B/CASR/CAV1/CD19/CHRNA10/CLDN16/CXCR4/DHRS7C/DYSF/FGF14/GRIN2A/GRIN2B/HCRT/HTT/ITPR1/JPH1/JPH3/KCNJ2/MCOLN1/P2RX1/P2RX2/PDE2A/PDE4D/PHB2/PKD2L1/PLCG1/PLCG2/PLCH2/PTK2B/RASA3/RGS9/RYR1/RYR2/SLC30A9/SLC39A10/SLC39A13/SLC39A2/SLC39A4/SLC39A6/SLC8A2/STAC2/STAC3/THADA/TPCN2/TRPC1/TRPC7/TRPV1/VDR/WFS1/AKAP6/ANK…	106
GO-BP	GO:0002791	regulation of peptide secretion	108/2992	500/18670	0.000550987	0.0156055	0.0134931	ACVR1C/ADAM8/AGER/ARL2BP/BAD/BAIAP3/BRSK2/C2CD2L/CACNA1A/CACNA1C/CASR/CD58/EFNA5/FN1/FRMD4A/GHRH/GJA5/GPI/GPLD1/HNF4A/HYAL2/ICA1/ILDR1/ITPR1/LPL/LRP1/LRP5/MAP4K4/MBP/MYH10/NPY2R/PRKCA/PRKCZ/PTPN11/PTPN23/RAP1A/RAPGEF4/RBP4/RPH3AL/SAA1/SFRP1/SOX4/SPTBN1/SREBF1/SSC5D/SYK/SYT7/TCF7L2/TNFRSF21/USP50/VTCN1/AACS/ANGPT1/ANO1/ARG2/ARNTL/CACNA2D2/CARD18/CCL1/CD2AP/CD34/CHD7/CHIA/CLEC4E/CRHBP/DHX36/DNAJC1/…	108
GO-BP	GO:0051961	negative regulation of nervous system development	73/2992	315/18670	0.000555457	0.0156234	0.0135086	ASAP1/ASPM/DAAM2/DAB1/DICER1/DNM3/DYNLT1/EDNRB/EIF2AK4/FEZF2/GAK/GLI3/GPR37L1/LINGO1/LPAR1/LRP1/MAP4K4/MBD1/MIB1/NR2E1/NTN1/PTK2/PTPRO/PTPRS/RAP1GAP2/RTN4RL1/SEMA3E/SEMA5B/SEMA6B/SEMA6C/SEMA7A/SLIT1/SUFU/TERT/TNFRSF21/TRIM11/TRIM46/WNT3/YWHAH/DLX1/EIF2AK3/EIF4E/EPHA4/FOXO3/HMG20A/HOXA2/MAP2/NR1D1/NRG1/POU4F2/PPP3CA/PRKACA/PRKACB/PRTG/PTN/PTPRG/RFX4/RGMA/RNF10/RTN4RL2/SEMA3A/SEMA3C/SEMA4B/SEMA4C/S…	73
GO-BP	GO:0030307	positive regulation of cell growth	44/2992	169/18670	0.000562651	0.0156234	0.0135086	CDH4/CRABP2/CXCR4/CYFIP1/DBN1/DBNL/EFNA5/FN1/ITSN2/KDM2B/LRP1/MACF1/MAPT/MMP14/NEDD4L/NTN1/PAK1/PTK2B/RASAL1/RPTOR/SEMA7A/SFRP1/SFRP2/SYT2/SYT3/TRIM32/UNC13A/VEGFA/WNT3/AKAP6/BDNF/CDC42/EGFR/ILK/ISLR2/LPAR3/MAP1B/NDEL1/POU4F2/SEMA4D/SEMA5A/SLC44A4/SYT17/WNT3A	44
GO-BP	GO:0032925	regulation of activin receptor signaling pathway	11/2992	24/18670	0.000571245	0.0156234	0.0135086	ACVR1B/CSNK2B/DACT2/FSTL3/MAGI2/ZC3H3/LEMD3/SHH/SKI/SMAD2/SMAD7	11
GO-BP	GO:0007229	integrin-mediated signaling pathway	30/2992	103/18670	0.000577433	0.0156234	0.0135086	BCAR1/ITGA11/ITGA2B/ITGA3/ITGA5/ITGA6/ITGA7/ITGA8/ITGAE/ITGB4/LAMA5/NEDD9/PTK2/PTK2B/PTPN11/RCC2/SEMA7A/SYK/CDC42/CDH17/DST/FERMT2/ILK/ITGA1/ITGB8/LOXL3/PHACTR4/PRKD1/PTN/TLN1	30
GO-BP	GO:0019076	viral release from host cell	14/2992	35/18670	0.000580572	0.0156234	0.0135086	CHMP2A/TRIM11/TRIM26/TRIM31/TRIM32/TSG101/VAPA/CHMP4B/PC/RAB7A/SMC3/TRIM15/TRIM27/TRIM35	14
GO-BP	GO:0033144	negative regulation of intracellular steroid hormone receptor signaling pathway	14/2992	35/18670	0.000580572	0.0156234	0.0135086	BRCA1/KANK2/NCOR2/PHB2/SFRP1/SMARCA4/TP63/ARNTL/CNOT1/FOXP1/SIRT1/STRN3/TCF21/ZBTB7A	14
GO-BP	GO:0035890	exit from host	14/2992	35/18670	0.000580572	0.0156234	0.0135086	CHMP2A/TRIM11/TRIM26/TRIM31/TRIM32/TSG101/VAPA/CHMP4B/PC/RAB7A/SMC3/TRIM15/TRIM27/TRIM35	14
GO-BP	GO:0035891	exit from host cell	14/2992	35/18670	0.000580572	0.0156234	0.0135086	CHMP2A/TRIM11/TRIM26/TRIM31/TRIM32/TSG101/VAPA/CHMP4B/PC/RAB7A/SMC3/TRIM15/TRIM27/TRIM35	14
GO-BP	GO:0052126	movement in host environment	14/2992	35/18670	0.000580572	0.0156234	0.0135086	CHMP2A/TRIM11/TRIM26/TRIM31/TRIM32/TSG101/VAPA/CHMP4B/PC/RAB7A/SMC3/TRIM15/TRIM27/TRIM35	14
GO-BP	GO:0052192	movement in environment of other organism involved in symbiotic interaction	14/2992	35/18670	0.000580572	0.0156234	0.0135086	CHMP2A/TRIM11/TRIM26/TRIM31/TRIM32/TSG101/VAPA/CHMP4B/PC/RAB7A/SMC3/TRIM15/TRIM27/TRIM35	14
GO-BP	GO:0048736	appendage development	46/2992	179/18670	0.000581303	0.0156234	0.0135086	CACNA1C/COL2A1/CRABP2/ECE1/FBXW4/FRAS1/GJA5/GLI3/GNA12/GNAS/IFT140/ITGA6/ITGB4/MBNL1/MSX1/NR2F2/PITX2/PLXNA2/RARA/SFRP2/SOX4/TP63/WNT3/WNT9A/ZBTB16/ZNF358/AFF3/ASPH/BCL2L11/CHD7/CHST11/DLX5/EVX2/HOXC11/IQCE/LMBR1/MSX2/RPGRIP1L/RUNX2/SEMA3C/SHH/SKI/SLC7A11/TBX5/TWIST1/ZNRF3	46
GO-BP	GO:0060173	limb development	46/2992	179/18670	0.000581303	0.0156234	0.0135086	CACNA1C/COL2A1/CRABP2/ECE1/FBXW4/FRAS1/GJA5/GLI3/GNA12/GNAS/IFT140/ITGA6/ITGB4/MBNL1/MSX1/NR2F2/PITX2/PLXNA2/RARA/SFRP2/SOX4/TP63/WNT3/WNT9A/ZBTB16/ZNF358/AFF3/ASPH/BCL2L11/CHD7/CHST11/DLX5/EVX2/HOXC11/IQCE/LMBR1/MSX2/RPGRIP1L/RUNX2/SEMA3C/SHH/SKI/SLC7A11/TBX5/TWIST1/ZNRF3	46
GO-BP	GO:0045926	negative regulation of growth	60/2992	249/18670	0.000593237	0.0158766	0.0137275	ACVR1B/BDKRB1/CAPRIN2/DACT3/HNF4A/HRG/HYAL2/ING5/KCNK2/MEG3/MIR200B/MSX1/MT1E/NKD1/NTN1/PAK1/PPARG/PRDM11/PTK2/PTPRS/RAI1/RBP4/SEMA3E/SEMA5B/SEMA6B/SEMA6C/SEMA7A/SERTAD3/SFRP1/SFRP2/SH3BP4/SMAD3/SMARCA4/TLL2/TRIM40/TRIM46/WNT11/WNT3/WT1/APBB2/BBS2/FGFR3/HIF1A/JARID2/MAP2/PPARA/PPARD/PPP2CA/SEMA3A/SEMA3C/SEMA4B/SEMA4C/SEMA4D/SEMA5A/SEMA6A/SERPINE2/SIRT1/TBX5/TP73/WNT3A	60
GO-BP	GO:0006470	protein dephosphorylation	74/2992	321/18670	0.000600241	0.0159394	0.0137818	ACP1/ANKLE2/CAMTA1/CDC14A/CDC14B/CDCA2/CDH5/CTDSPL/DAPP1/DMPK/DUSP12/DUSP13/DUSP28/EYA4/HTT/LHPP/MAGI2/MTMR14/PHACTR3/PPM1H/PPP1CC/PPP1R16A/PPP1R3B/PPP1R3C/PPP4R4/PTP4A2/PTPN11/PTPN12/PTPN23/PTPRE/PTPRF/PTPRK/PTPRN2/PTPRO/PTPRS/SBF1/SLC39A10/SSH1/SSU72/CDC25C/CTDSPL2/DLC1/DLG1/DNAJC6/DUSP4/EYA3/FBXW11/FCRL3/IGFBP3/ITGA1/LGALS3/MGAT5/MTMR3/MTMR7/PHACTR4/PHLPP2/PINK1/PPM1A/PPP1CA/PPP1R15B/PPP1R8/PP…	74
GO-BP	GO:0019226	transmission of nerve impulse	23/2992	72/18670	0.000600631	0.0159394	0.0137818	CACNA1H/CACNA1I/CACNG2/CACNG3/CACNG8/CLCN1/CNTNAP2/GLRA1/HCRT/KCNMB3/P2RX1/SCN11A/SCN1B/SCN5A/SPTBN4/ANK3/CACNA1G/GPR88/GRIK2/KCND2/NFASC/SCN7A/SCN8A	23
GO-BP	GO:0060306	regulation of membrane repolarization	15/2992	39/18670	0.000611468	0.0161591	0.0139718	CAV1/GJA5/KCNJ2/KCNQ1/NEDD4L/SCN1B/SCN5A/AKAP6/ANK2/CACNA2D1/DLG1/KCNE3/KCNH2/NOS1AP/ZMPSTE24	15
GO-BP	GO:0030522	intracellular receptor signaling pathway	66/2992	280/18670	0.000618268	0.0162707	0.0140683	BRCA1/CRABP2/CST11/CYP26C1/DAXX/EGLN2/IRF7/KANK2/KAT5/KDM3A/NCOR2/NR1H2/NR2F2/NR4A1/NR5A2/PAK1/PHB2/PIM1/PPARG/PRCP/RARA/RNF14/RORA/RXRB/SFRP1/SKP2/SMARCA4/SREBF1/TP63/UBA5/VDR/YWHAH/ARID1A/ARNTL/ARRB2/AXIN1/C1QBP/CBFB/CITED2/CNOT1/CREM/CYP26A1/DDX5/DDX54/ESRRA/FOXP1/IRF3/NOD2/NR1D1/NR4A2/PADI2/POU4F2/PPARA/PPARD/PPP5C/PUM1/RBM14/SIRT1/STRN3/TCF21/TNFAIP3/TRIM15/TWIST1/UBE3A/UFSP2/ZBTB7A	66
GO-BP	GO:0001843	neural tube closure	27/2992	90/18670	0.000643707	0.0168002	0.0145261	APAF1/DEAF1/DVL2/KDM2B/MTHFD1/MTHFD1L/PAX2/PLXNB2/RARA/SDC4/SFRP1/SFRP2/SHROOM3/SUFU/TRIM71/ZEB2/ARID1A/DLC1/PHACTR4/PRKACA/PRKACB/SCRIB/SEMA4C/SETD2/SKI/TSC2/TWIST1	27
GO-BP	GO:1901379	regulation of potassium ion transmembrane transport	27/2992	90/18670	0.000643707	0.0168002	0.0145261	CAV1/DPP10/DPP6/KCNAB2/KCNC1/KCNG1/KCNIP4/KCNJ2/KCNQ1/NEDD4L/OPRK1/STK39/ACTN2/AKAP6/ANK2/ANK3/CAB39/DLG1/GALR2/KCNE3/KCNH2/KCNIP2/KCNN2/NOS1AP/PRNP/SUMO1/WWP2	27
GO-BP	GO:0007369	gastrulation	47/2992	185/18670	0.000668641	0.0173792	0.0150267	ATOH8/CLASP1/COL4A2/COL5A1/DLD/DVL2/ETS2/EXT1/FN1/FOXF1/GDF3/HNF1B/HNF4A/ITGA3/ITGA5/ITGA7/ITGA8/ITGB4/LEO1/LRP5/MBP/MMP14/NANOG/OTX2/PAX2/PHLDB1/PRKAR1A/SFRP1/SFRP2/SMAD3/VTN/WNT11/WNT3/ARID1A/COL12A1/EXT2/GSC/HIRA/LAMB3/LHX1/MESP2/NF2/PRKACA/SETD2/SMAD2/TRIM15/WNT3A	47
GO-BP	GO:1900449	regulation of glutamate receptor signaling pathway	21/2992	64/18670	0.00068824	0.0177484	0.015346	CACNG2/CACNG3/CACNG8/DLG2/GRIA1/GRIN2A/GRIN2B/MAPK8IP2/MEF2C/PTK2B/RASGRF1/RGS9/SHISA6/UNC13A/ACTN2/ARC/CRHBP/DLG1/PINK1/PRNP/SHANK2	21
GO-BP	GO:0030518	intracellular steroid hormone receptor signaling pathway	36/2992	132/18670	0.000688468	0.0177484	0.015346	BRCA1/CST11/DAXX/EGLN2/KANK2/KAT5/KDM3A/NCOR2/PAK1/PHB2/RNF14/SFRP1/SKP2/SMARCA4/TP63/UBA5/YWHAH/ARID1A/ARNTL/ARRB2/AXIN1/CBFB/CNOT1/DDX5/DDX54/FOXP1/PADI2/POU4F2/PPP5C/RBM14/SIRT1/STRN3/TCF21/UBE3A/UFSP2/ZBTB7A	36
GO-BP	GO:1903076	regulation of protein localization to plasma membrane	28/2992	95/18670	0.000705099	0.0181033	0.0156528	ARHGEF16/DPP10/ITGA3/LRP1/MMP14/PRKCH/PRKCI/RER1/SPTBN1/STAC2/STAC3/STX8/AP2M1/APPL1/BCL2L1/CLTC/CNST/CSRP3/DLG1/EGFR/EPHA3/EZR/KCNJ11/LGALS3/PIK3R1/PLS1/PRNP/WNT3A	28
GO-BP	GO:0060350	endochondral bone morphogenesis	23/2992	73/18670	0.00074574	0.0190692	0.016488	COL13A1/COL1A1/COL21A1/COL2A1/COL6A3/GNAS/MATN4/MEF2C/MMP14/NAB2/POR/RARA/SMPD3/TEK/COL12A1/DLX5/FGF18/FGFR3/INPPL1/MEF2D/MMP16/RUNX2/ZMPSTE24	23
GO-BP	GO:0007215	glutamate receptor signaling pathway	29/2992	100/18670	0.000763666	0.0194489	0.0168162	CACNG2/CACNG3/CACNG8/DLG2/GRIA1/GRID2/GRIK5/GRIN2A/GRIN2B/GRM4/GRM7/GRM8/MAPK8IP2/MEF2C/PTK2B/RASGRF1/RGS9/SHISA6/UNC13A/ACTN2/ARC/CRHBP/DLG1/GRIK2/GRM3/GRM6/PINK1/PRNP/SHANK2	29
GO-BP	GO:0086002	cardiac muscle cell action potential involved in contraction	19/2992	56/18670	0.00076836	0.0194898	0.0168516	CACNA1C/CAV1/DSC2/GJA5/KCNJ2/KCNQ1/NEDD4L/RYR2/SCN1B/SCN5A/ANK2/CACNA1G/CACNA2D1/CACNB2/DLG1/KCNE3/KCNH2/KCNN2/NOS1AP	19
GO-BP	GO:0060606	tube closure	27/2992	91/18670	0.000777589	0.019645	0.0169858	APAF1/DEAF1/DVL2/KDM2B/MTHFD1/MTHFD1L/PAX2/PLXNB2/RARA/SDC4/SFRP1/SFRP2/SHROOM3/SUFU/TRIM71/ZEB2/ARID1A/DLC1/PHACTR4/PRKACA/PRKACB/SCRIB/SEMA4C/SETD2/SKI/TSC2/TWIST1	27
GO-BP	GO:0042752	regulation of circadian rhythm	32/2992	114/18670	0.000781555	0.0196665	0.0170044	ATG7/CSNK1D/FBXL3/GHRH/GNA11/HNF4A/KDM2A/KLF10/MAPK8/NKX2-1/NPY2R/PPARG/PPP1CC/PRKDC/RORA/SPSB4/ZFHX3/ARNTL/CREB1/CREM/CRTC1/FBXW11/NMU/NR1D1/OPRL1/PPARA/PPP1CA/RBM4B/SUV39H2/TARDBP/TOP2A/UBE3A	32
GO-BP	GO:0001764	neuron migration	41/2992	157/18670	0.00079723	0.0199814	0.0172766	ASPM/BARHL1/BARHL2/CAMK2B/CCK/CELSR3/CTNNA2/CXCR4/DAB1/DAB2IP/DDIT4/DNER/FEZF2/ITGA3/MARK2/MDGA1/MEF2C/MYH10/NAV1/NKX2-1/NR2F2/NTN1/PEX13/PLXNB2/PRKG1/PTK2/SDCCAG8/TRIM46/VEGFA/APBB2/FBXO31/LHX1/MAP1B/NDEL1/NEUROD4/NR4A2/NRG1/SEMA3A/SEMA6A/TWIST1/ULK4	41
GO-BP	GO:0086003	cardiac muscle cell contraction	22/2992	69/18670	0.000805138	0.0200919	0.0173722	CACNA1C/CAV1/DSC2/GJA5/KCNJ2/KCNQ1/NEDD4L/PDE4D/RYR2/SCN1B/SCN5A/ANK2/CACNA1G/CACNA2D1/CACNB2/DLG1/KCNE3/KCNH2/KCNN2/NOS1AP/SRI/SUMO1	22
GO-BP	GO:0007204	positive regulation of cytosolic calcium ion concentration	73/2992	319/18670	0.00080958	0.0200919	0.0173722	ADRA1B/BDKRB1/C1QTNF1/CACNA1A/CACNA1C/CALCA/CAV1/CCL28/CD19/CD36/CHRNA10/CXCR4/DHRS7C/EDNRB/GRIN2A/GRIN2B/HCRT/HTT/ITPR1/JPH1/JPH3/KNG1/LPAR1/LRP1/MCOLN1/NPY2R/OXTR/P2RX2/PDE4D/PLCG1/PLCG2/PLCH2/PTK2B/RASA3/RYR1/RYR2/SAA1/SYNPO/TPCN2/TRPC1/TRPV1/ABL2/AKAP6/ANK2/CACNA2D1/CACNB2/CCL1/CHD7/F2RL1/F2RL2/FIS1/GALR2/GPR6/ITPR3/LPAR2/LPAR3/MCHR1/MCOLN2/NMU/NPTN/OPRL1/OXT/PLA2G6/PLCZ1/PRKACA/PRNP/PTGIR/PT…	73
GO-BP	GO:0033762	response to glucagon	14/2992	36/18670	0.000811183	0.0200919	0.0173722	ADCY4/FGF21/GLP2R/PRKAR1A/PRKAR1B/SREBF1/ADCY2/ADCY3/ADCY7/CREB1/GCG/GJB2/PRKACA/PRKACB	14
GO-BP	GO:0043266	regulation of potassium ion transport	30/2992	105/18670	0.000819034	0.0202071	0.0174718	CAV1/DPP10/DPP6/HCRT/KCNAB2/KCNC1/KCNG1/KCNIP4/KCNJ2/KCNQ1/NEDD4L/OPRK1/PTK2B/STK39/ACTN2/AKAP6/ANK2/ANK3/CAB39/DLG1/GALR2/KCNE3/KCNH2/KCNIP2/KCNN2/NOS1AP/NOS3/PRNP/SUMO1/WWP2	30
GO-BP	GO:0016339	calcium-dependent cell-cell adhesion via plasma membrane cell adhesion molecules	17/2992	48/18670	0.000825425	0.0202855	0.0175396	ARVCF/CDH11/CDH19/CDH4/CDH5/PCDHB14/PCDHB3/PCDHB4/PCDHB5/PCDHB6/PCDHB9/CDH12/CDH17/CDH2/CDH3/DSG1/SELL	17
GO-BP	GO:0061001	regulation of dendritic spine morphogenesis	16/2992	44/18670	0.000838033	0.0205156	0.0177385	BAIAP2/CAMK2B/CAPRIN1/CAPRIN2/CUX2/DBN1/DBNL/DNM3/ITPKA/ARC/DHX36/EEF2K/EPHA4/KALRN/PDLIM5/UBE3A	16
GO-BP	GO:0033143	regulation of intracellular steroid hormone receptor signaling pathway	24/2992	78/18670	0.000844942	0.0205256	0.0177472	BRCA1/KANK2/NCOR2/PAK1/PHB2/RNF14/SFRP1/SKP2/SMARCA4/TP63/UBA5/ARNTL/ARRB2/AXIN1/CBFB/CNOT1/DDX5/FOXP1/PPP5C/SIRT1/STRN3/TCF21/UFSP2/ZBTB7A	24
GO-BP	GO:0061333	renal tubule morphogenesis	24/2992	78/18670	0.000844942	0.0205256	0.0177472	COL4A1/GLI3/HNF1B/HOXD11/LAMA5/LGR5/LZTS2/MEF2C/MTSS1/MYC/PAX2/VEGFA/WNT11/WT1/BMP2/DLG1/FGF1/GREB1L/ILK/KIF26B/LGR4/LHX1/SHH/TCF21	24
GO-BP	GO:0061448	connective tissue development	64/2992	273/18670	0.00085989	0.020757	0.0179473	ADAMTS12/CASR/CD44/COL11A2/COL1A1/COL21A1/COL2A1/COL5A1/COL6A3/CREB3L2/GDF6/GLI3/GNAS/GPLD1/HOXC4/HOXD3/HYAL2/LRP5/MATN4/MEF2C/MSX1/PAX7/POR/RARA/RUNX3/SCIN/SFRP2/SH3PXD2B/SLC39A13/SMAD3/SMPD3/SPTLC2/TAPT1/WNT11/WNT5B/WNT9A/WT1/ZBTB16/AACS/ACAN/BBS2/BMP2/BMP3/CD34/CHST11/COL12A1/EGR1/EIF2AK3/ESRRA/FGF18/FGFR3/HIF1A/HOXB3/ITGB8/MEF2D/MSX2/PDGFD/POU4F2/PPARD/RUNX2/SIRT1/ZEB1/ZMPSTE24/ZNF516	64
GO-BP	GO:0071241	cellular response to inorganic substance	53/2992	217/18670	0.00086104	0.020757	0.0179473	ALAD/BACE1/BAD/BECN1/BNIP3/CACNA1H/CACYBP/CDK2/CPNE7/CYP1A1/DAXX/DLG2/DPEP1/FOSB/FSTL3/GLRA1/GPLD1/ITPKB/KCNH1/LCE1D/MAPK8/MCOLN1/MEF2C/MT1E/RASAL1/RYR1/SCN5A/SMPD3/SYT2/SYT3/SYT7/ADCY7/ADD1/ANK3/BRAF/CREB1/CRHBP/EEF2K/EGFR/EIF2AK3/FABP4/HSF1/JUN/PPIF/PPP5C/PRNP/RASGRP2/SHH/SUMO1/SYT17/SYT9/TFR2/TH	53
GO-BP	GO:0035107	appendage morphogenesis	39/2992	148/18670	0.000875824	0.0209534	0.0181171	CACNA1C/COL2A1/CRABP2/ECE1/FBXW4/FRAS1/GJA5/GLI3/GNA12/GNAS/IFT140/MBNL1/MSX1/PLXNA2/SFRP2/SOX4/TP63/WNT3/WNT9A/ZBTB16/ZNF358/AFF3/ASPH/BCL2L11/CHD7/CHST11/DLX5/EVX2/HOXC11/IQCE/LMBR1/MSX2/RPGRIP1L/RUNX2/SEMA3C/SHH/SKI/TBX5/TWIST1	39
GO-BP	GO:0035108	limb morphogenesis	39/2992	148/18670	0.000875824	0.0209534	0.0181171	CACNA1C/COL2A1/CRABP2/ECE1/FBXW4/FRAS1/GJA5/GLI3/GNA12/GNAS/IFT140/MBNL1/MSX1/PLXNA2/SFRP2/SOX4/TP63/WNT3/WNT9A/ZBTB16/ZNF358/AFF3/ASPH/BCL2L11/CHD7/CHST11/DLX5/EVX2/HOXC11/IQCE/LMBR1/MSX2/RPGRIP1L/RUNX2/SEMA3C/SHH/SKI/TBX5/TWIST1	39
GO-BP	GO:1904375	regulation of protein localization to cell periphery	32/2992	115/18670	0.000919189	0.0218516	0.0188937	ARHGEF16/CACNG2/DPP10/ITGA3/LRP1/MMP14/PRKCH/PRKCI/PRKCZ/RAP1A/RER1/SPTBN1/STAC2/STAC3/STX8/AP2M1/APPL1/BCL2L1/CLTC/CNST/CSRP3/DLG1/EGFR/EPB41L2/EPHA3/EZR/KCNJ11/LGALS3/PIK3R1/PLS1/PRNP/WNT3A	32
GO-BP	GO:0086001	cardiac muscle cell action potential	23/2992	74/18670	0.000920285	0.0218516	0.0188937	CACNA1C/CAV1/DSC2/GJA5/KCNJ2/KCNQ1/NEDD4L/RYR2/SCN1B/SCN5A/SLMAP/ANK2/ANK3/CACNA1G/CACNA2D1/CACNB2/DLG1/KCNE3/KCNH2/KCNIP2/KCNN2/NOS1AP/SLC8A1	23
GO-BP	GO:0071277	cellular response to calcium ion	25/2992	83/18670	0.000940963	0.0222589	0.0192459	CACYBP/CPNE7/DPEP1/FOSB/GPLD1/ITPKB/KCNH1/LCE1D/MCOLN1/MEF2C/RASAL1/RYR1/SCN5A/SYT2/SYT3/SYT7/ADD1/BRAF/CRHBP/EEF2K/JUN/PPIF/RASGRP2/SYT17/SYT9	25
GO-BP	GO:0007623	circadian rhythm	51/2992	208/18670	0.000971053	0.022885	0.0197872	ATG7/CSNK1D/DDC/F7/FBXL3/GFPT1/GHRH/GNA11/HNF1B/HNF4A/KDM2A/KLF10/MAPK8/MYBBP1A/NAGLU/NKX2-1/NPY2R/PPARG/PPP1CC/PRKDC/PROK1/RAI1/RORA/SPSB4/SREBF1/ZFHX3/AHCY/ARNTL/CREB1/CREM/CRTC1/EGFR/EGR1/FBXW11/JUN/KCND2/LGR4/NAMPT/NMU/NPAS2/NR1D1/OPRL1/PPARA/PPP1CA/RBM4B/SIRT1/SUV39H2/TARDBP/TH/TOP2A/UBE3A	51
GO-BP	GO:0051924	regulation of calcium ion transport	60/2992	254/18670	0.00100511	0.0235995	0.020405	ATP2C2/BDKRB1/CACNA1C/CACNB1/CAMK2B/CASR/CAV1/CD19/CXCR4/DHRS7C/DYSF/FGF14/HCRT/HTT/JPH1/JPH3/P2RX1/P2RX2/PDE4D/PLCG1/PLCG2/PTK2B/RGS9/RYR2/STAC2/STAC3/THADA/TRPC1/WFS1/AKAP6/ANK2/ARRB2/CACNA2D1/CACNB2/CHD7/FCRL3/FFAR1/GCG/GEM/GNAO1/GRM6/KCNE3/LGALS3/LPAR3/MCHR1/MYLK/NOS1AP/NOS3/OPRL1/ORAI1/PACSIN3/PLA2G6/PRKACA/PRNP/PTPN6/SLC8A1/SRI/SUMO1/TMEM38B/TRIM27	60
GO-BP	GO:0060453	regulation of gastric acid secretion	7/2992	12/18670	0.00101006	0.0236279	0.0204295	KCNQ1/OXTR/TRPV1/HIP1R/NMU/OPRL1/OXT	7
GO-BP	GO:0003231	cardiac ventricle development	35/2992	130/18670	0.00104139	0.0242709	0.0209855	AP2B1/FGFRL1/FOXF1/GJA5/KCNK2/MEF2C/NPY2R/PDE2A/RBM15/RYR2/SCN5A/SFRP2/SMAD6/SOX4/SUFU/TGFBR3/TNNT2/WNT11/ZFPM1/CHD7/CITED2/GREB1L/HEG1/HIF1A/MATR3/MDM4/MYOCD/NOS3/NRG1/SEMA3C/SMAD7/TBX5/TNNC1/TNNI3/ZMPSTE24	35
GO-BP	GO:0035115	embryonic forelimb morphogenesis	13/2992	33/18670	0.00107467	0.0247162	0.0213706	CACNA1C/CRABP2/MSX1/TP63/WNT3/WNT9A/ZNF358/MSX2/RPGRIP1L/RUNX2/SHH/TBX5/TWIST1	13
GO-BP	GO:0009952	anterior/posterior pattern specification	53/2992	219/18670	0.00107679	0.0247162	0.0213706	CDX1/CYP26C1/ETS2/FEZF2/FOXF1/GBX2/GDF3/GLI3/HNF1B/HOXC4/HOXD3/KDM2B/LRP5/MIB1/MSX1/NEUROG1/NKD1/NR2F2/OTX2/PCSK6/PLXNA2/POFUT1/PRKDC/RING1/SFRP1/SFRP2/SMAD3/SSBP3/TBX18/WNT3/WT1/ZBTB16/ZEB2/ARC/ATM/BMP2/HIPK1/HOXA2/HOXA7/HOXB3/HOXB4/HOXC11/HOXD4/LHX1/MESP2/MSX2/OTX1/SCMH1/SEMA3C/SHH/SKI/SMAD2/WNT3A	53
GO-BP	GO:0048546	digestive tract morphogenesis	17/2992	49/18670	0.00107751	0.0247162	0.0213706	FOXF1/GLI1/GLI3/HNF1B/NKX2-3/OVOL2/SFRP1/SFRP2/SMAD3/TCF7/TP63/WNT11/EGFR/HIF1A/SHH/SMAD2/TCF21	17
GO-BP	GO:0070252	actin-mediated cell contraction	32/2992	116/18670	0.00107756	0.0247162	0.0213706	ACTN3/CACNA1C/CAV1/DSC2/GJA5/KCNJ2/KCNQ1/MYBPC2/NEB/NEDD4L/PARVA/PDE4D/RYR2/SCN1B/SCN5A/TNNT2/TNNT3/ACTN2/ANK2/CACNA1G/CACNA2D1/CACNB2/DLG1/KCNE3/KCNH2/KCNN2/NOS1AP/PDPN/SRI/SUMO1/TNNC1/TNNI3	32
GO-BP	GO:1904888	cranial skeletal system development	21/2992	66/18670	0.00108006	0.0247162	0.0213706	GLI3/GNAS/IFT140/MEF2C/MMP14/MTHFD1/MTHFD1L/NEUROG1/SH3PXD2B/SMAD3/TP63/CHST11/HOXA2/LHX1/MMP16/MSX2/PAX5/RUNX2/SETD2/SMAD2/TWIST1	21
GO-BP	GO:1903034	regulation of response to wounding	45/2992	179/18670	0.00108548	0.0247505	0.0214002	AGER/ALOX12/C1QTNF1/CADM4/CAV1/CD36/CLASP1/CXCR4/F7/FAP/GJD4/HRG/KNG1/LRP1/PRKCA/PRKCQ/PRKG1/PTPRF/PTPRS/RREB1/RTN4RL1/SCARF1/SERPINB2/SERPINC1/SMAD3/SMOC2/STK24/SYK/TSPAN8/VTN/ARFGEF1/CD34/EPHA4/F2RL1/MYLK/NDEL1/NOS3/PDPN/PPARD/PTN/RGMA/SERPINE2/TBXA2R/THBS1/TNFAIP3	45
GO-BP	GO:0034764	positive regulation of transmembrane transport	50/2992	204/18670	0.00109187	0.0247673	0.0214148	BDKRB1/C3/CACNG2/CACNG3/CD19/FGF14/FGF19/FGF21/HTT/KCNC1/KCNJ2/KCNQ1/OPRK1/PIRT/PLCG1/PLCG2/PRKCI/PTAFR/PTPN11/RAP1A/RGS9/RYR2/STAC2/STAC3/STK39/TERT/TRPC1/ACTN2/AKAP6/ANK2/ANK3/APPL1/ARC/BRAF/CA2/CACNA2D1/CACNB2/GALR2/KCNE3/KCNH2/KCNIP2/KCNJ11/KLF15/NOS1AP/PDZK1/PIK3R1/PINK1/POU4F2/SRI/SUMO1	50
GO-BP	GO:0007179	transforming growth factor beta receptor signaling pathway	49/2992	199/18670	0.00109406	0.0247673	0.0214148	ACVR1B/ACVR1C/ADAMTSL2/BAMBI/CAV1/CDH5/CGN/GOT1/HPGD/ITGA3/ITGA8/LTBP4/NKX2-1/ONECUT2/PRDM16/PRKCZ/PTK2/PTPRK/RNF111/SMAD3/SMAD6/SNX25/SNX6/TGFBR3/TGFBRAP1/VEPH1/APPL1/ARHGEF18/ARRB2/CHST11/CITED2/CREB1/FERMT2/JUN/LEMD3/MIR30B/MYOCD/PARD3/PEG10/PPM1A/PXN/SIRT1/SKI/SMAD2/SMAD7/SMURF2/THBS1/ZBTB7A/ZEB1	49
GO-BP	GO:0035023	regulation of Rho protein signal transduction	37/2992	140/18670	0.00110426	0.0248469	0.0214835	ABR/AKAP13/APOC3/ARHGEF1/ARHGEF10/ARHGEF16/CDC42SE1/EPS8L1/FARP1/ITGA3/ITSN2/KANK2/LPAR1/MCF2L/OBSCN/PLEKHG4B/RASGRF1/RASIP1/STMN1/TIAM2/TNFAIP1/VAV2/ABL2/ARHGEF18/BCR/DLC1/F2RL1/F2RL2/FLOT1/HEG1/ITSN1/KALRN/PLEKHG5/PLEKHG6/RASGRF2/SOS2/TRIO	37
GO-BP	GO:0048701	embryonic cranial skeleton morphogenesis	16/2992	45/18670	0.00110919	0.0248469	0.0214835	GNAS/IFT140/MEF2C/MMP14/MTHFD1/MTHFD1L/SMAD3/CHST11/HOXA2/LHX1/MMP16/PAX5/RUNX2/SETD2/SMAD2/TWIST1	16
GO-BP	GO:0048732	gland development	94/2992	434/18670	0.00110937	0.0248469	0.0214835	ATP2C2/CAV1/CCDC40/CSNK2B/CYP1A1/DDR1/DEAF1/ETS1/FOXF1/FSTL3/GHRH/GLI1/GLI3/HNF1B/HNF4A/HOXB13/HOXD3/HRH2/IGSF3/IRF6/LAMA1/LAMA5/LRP5/MAD1L1/MGMT/MSX1/NCOR2/NKX2-1/NKX2-3/NKX2-8/NOTCH4/NTN1/ONECUT2/OXTR/PCK2/PCNA/PHB2/PITX2/PRKDC/PSAPL1/RAP1A/RARA/RREB1/SERPINA5/SERPINC1/SFRP1/SLC6A3/SMAD3/TG/TGFBR3/TP63/UPF2/VDR/VEGFA/VTN/WNT11/WNT3/WT1/AACS/ALDH1A3/ATM/BCL2L11/BMP2/CCND1/CELA1/CITED2/CREB1/EGFR…	94
GO-BP	GO:0060828	regulation of canonical Wnt signaling pathway	66/2992	286/18670	0.00111492	0.0248827	0.0215145	ASPM/BAMBI/CAPRIN2/CAV1/COL1A1/CSNK1D/CSNK1G2/DAAM2/DAB2IP/DACT3/DVL2/GLI1/GLI3/GPRC5B/HECW1/LGR5/LGR6/LZTS2/NKD1/PLEKHA4/PSMA2/PSMA8/PTPRO/SFRP1/SFRP2/SHISA6/SMAD3/SOST/SOX4/TBX18/TCF7L2/TLE2/TLE3/TLE4/USP8/WNT11/WNT5B/APC2/ARNTL/AXIN1/BMP2/CDH2/CDH3/CDK14/DLX5/EGFR/EGR1/FOXO3/IGFBP4/ILK/INVS/LGR4/MAD2L2/PPM1A/PPP1CA/PSMA1/PSME3/RBMS3/RUVBL1/SEMA5A/SHH/SMURF2/TMEM64/WNT3A/ZBED3/ZNRF3	66
GO-BP	GO:0007612	learning	38/2992	145/18670	0.00113036	0.0251385	0.0217357	B4GALT2/BRSK1/CCK/CNTNAP2/CTNS/DEAF1/DGKI/EIF2AK4/GMFB/GRIN2A/HRH2/HTT/JPH3/MAPK8IP2/NPAS4/NRXN1/NRXN3/OPRK1/PAK6/PDE1B/SLC8A2/SYNPO/TBR1/ADCY3/ARC/CREB1/GPR88/HIF1A/JUN/KALRN/NPTN/OPRL1/PTN/SHANK2/SLC7A11/SYNGAP1/TANC1/TH	38
GO-BP	GO:0045665	negative regulation of neuron differentiation	54/2992	225/18670	0.00119174	0.0264106	0.0228356	ASAP1/ASPM/DAB1/DNM3/EDNRB/EIF2AK4/FEZF2/GAK/GLI3/GPR37L1/LINGO1/LPAR1/LRP1/MAP4K4/MIB1/NR2E1/NTN1/PTK2/PTPRO/PTPRS/RAP1GAP2/RTN4RL1/SEMA3E/SEMA5B/SEMA6B/SEMA6C/SEMA7A/TRIM46/WNT3/YWHAH/DLX1/EIF4E/EPHA4/FOXO3/HMG20A/HOXA2/MAP2/POU4F2/PPP3CA/PTPRG/RGMA/RTN4RL2/SEMA3A/SEMA3C/SEMA4B/SEMA4C/SEMA4D/SEMA5A/SEMA6A/SHH/SYNGAP1/TP73/UBE3A/WNT3A	54
GO-BP	GO:0007163	establishment or maintenance of cell polarity	51/2992	210/18670	0.00121762	0.0268897	0.0232499	ANK1/BCAS3/BRSK1/BRSK2/CDC42BPB/CDH5/CLASP1/DLG2/DOCK2/DOCK7/DYNLT1/FAT1/FOXF1/FOXJ1/FRMD4A/FSCN3/HTT/KIF25/LAMA1/LMNA/MARK2/MCPH1/PAK1/PARVA/PARVG/PRKCI/PRKCZ/PTK2/PTK2B/RND1/SDCCAG8/SIPA1L3/TEK/WNT11/ARFGEF1/CDC42/DLG1/DST/ILK/KIF26B/MAP1B/MAP2/MAP7/NDEL1/NEK3/PARD3/PARD3B/RPGRIP1L/SCRIB/SHH/SPRY1	51
GO-BP	GO:0030520	intracellular estrogen receptor signaling pathway	19/2992	58/18670	0.00124351	0.0272709	0.0235794	BRCA1/EGLN2/KANK2/PAK1/PHB2/SKP2/TP63/UBA5/ARID1A/AXIN1/CBFB/CNOT1/DDX5/DDX54/PADI2/POU4F2/RBM14/STRN3/UFSP2	19
GO-BP	GO:0051058	negative regulation of small GTPase mediated signal transduction	19/2992	58/18670	0.00124351	0.0272709	0.0235794	ARHGAP12/DAB2IP/ITGA3/NUP62/RASA3/RASAL1/RASIP1/STMN1/TIMP2/TNFAIP1/TRIM67/ABL2/CD2AP/DLC1/HEG1/LZTR1/RASA1/SPRY1/SYNGAP1	19
GO-BP	GO:0099560	synaptic membrane adhesion	11/2992	26/18670	0.00129616	0.0283272	0.0244927	EFNA5/MDGA1/NRXN1/PTPRF/PTPRS/IL1RAP/LRRC4C/NTNG1/NTNG2/PTPRD/SLITRK1	11
GO-BP	GO:1903844	regulation of cellular response to transforming growth factor beta stimulus	33/2992	122/18670	0.00130869	0.0285024	0.0246443	ADAMTSL2/BAMBI/CAV1/GOT1/ITGA3/ITGA8/LTBP4/NKX2-1/ONECUT2/PRDM16/RNF111/SMAD3/SMAD6/SNX25/SNX6/TGFBR3/VEPH1/CHST11/CITED2/DLX1/LEMD3/MIR30B/MYOCD/PEG10/PPM1A/SIRT1/SKI/SMAD2/SMAD7/SMURF2/THBS1/ZBTB7A/ZEB1	33
GO-BP	GO:0045216	cell-cell junction organization	40/2992	156/18670	0.0013373	0.0290253	0.0250964	ACE/ARVCF/CAV1/CDH11/CDH19/CDH4/CDH5/CLDN9/GJA5/MICALL2/PRKCA/PRKCH/PRKCI/PTPRO/SDK1/SDK2/SMAD3/TBCD/WNT11/ANK2/CBFB/CDH12/CDH17/CDH2/CDH3/DLG1/DSG1/F2RL1/GJB2/GRHL1/HEG1/MTDH/NF2/NFASC/NPHP1/PARD3/PKP4/PLEKHA7/PRKACA/TLN1	40
GO-BP	GO:1903532	positive regulation of secretion by cell	87/2992	399/18670	0.00134814	0.0291604	0.0252132	ADAM8/AGER/BAD/BAIAP3/C1QTNF1/C2CD2L/CACNA1H/CACNA1I/CASR/CCK/CD58/CHMP2A/CLASP1/FRMD4A/GHRH/GPI/GPLD1/HYAL2/ILDR1/LPL/LRP1/MBP/MYH10/NPY2R/OPRK1/OXTR/PRKCZ/PTAFR/PTPN11/PTPN23/RBP4/RPH3AL/SAA1/SDC1/SDC4/SMPD3/SNF8/SOX4/SPTBN1/SYK/SYT7/TCF7L2/TSG101/UNC13A/USP50/VTCN1/ZP3/AACS/ANO1/AP1G1/CACNA1G/CACNB2/CCL1/CD2AP/CD34/CHIA/CLEC4E/CREB1/DHX36/EGFR/EXOC1/EZR/F2RL1/FFAR1/GCG/GLUL/HIF1A/IL1RAP/IRF3/I…	87
GO-BP	GO:0007492	endoderm development	23/2992	76/18670	0.00137723	0.0296881	0.0256694	COL4A2/COL5A1/EXT1/FN1/GDF3/HNF1B/ITGA5/ITGA7/LEO1/MMP14/NANOG/NKX2-1/SMAD3/SSBP3/VTN/ARC/COL12A1/HOXC11/LAMB3/LHX1/PAX9/SETD2/SMAD2	23
GO-BP	GO:0086009	membrane repolarization	17/2992	50/18670	0.00139202	0.0299047	0.0258567	CAV1/GJA5/KCNJ2/KCNQ1/NEDD4L/SCN1B/SCN5A/AKAP6/ANK2/CACNA2D1/DLG1/KCNE3/KCNH2/KCNIP2/KCNN2/NOS1AP/ZMPSTE24	17
GO-BP	GO:0007599	hemostasis	76/2992	341/18670	0.00140684	0.0301207	0.0260435	ALOX12/C1QTNF1/CAV1/CD36/COL1A1/CYP4F11/DGKI/EHD2/F10/F7/FAP/FLI1/GATA5/GNA11/GNA12/GNAS/GNG2/GPI/HNF4A/HRG/IRF2/ITGA2B/ITPK1/ITPR1/KNG1/MAFF/P2RX1/P2RX2/PIK3R5/PLCG2/PRCP/PRKAR1A/PRKAR1B/PRKCA/PRKCH/PRKCQ/PRKG1/PTPN11/SAA1/SCUBE1/SERPINA5/SERPINB2/SERPINC1/SYK/TRPC7/TSPAN8/VAV2/VTN/ZFPM1/ARRB2/BLOC1S3/C1QBP/CAPZB/CD34/CDC42/DGKG/F2RL1/F2RL2/GP5/ILK/ITPR3/NOS3/PDPN/PHF21A/PIK3R1/PRKACA/PRKACB/PTP…	76
GO-BP	GO:0007265	Ras protein signal transduction	96/2992	448/18670	0.00141223	0.030134	0.026055	ABR/AKAP13/APOC3/ARFGAP1/ARHGEF1/ARHGEF10/ARHGEF16/CADM4/CDC42SE1/CDK2/CYFIP1/DAB2IP/DBNL/DENND4B/DGKI/DHCR24/DYNLT1/EPS8L1/FARP1/GNA12/ITGA3/ITPKB/ITSN2/KANK2/LPAR1/MAP4K4/MCF2L/NTN1/NUP62/OBSCN/PLEKHG4B/RAB11B/RAB1B/RAB25/RAB36/RAB37/RALGDS/RAP1A/RASA3/RASAL1/RASGRF1/RASIP1/RGL2/RND1/RREB1/STMN1/TIAM2/TIMP2/TNFAIP1/TRIM67/USP50/USP8/VAV2/WASF2/ABL2/ARFGEF1/ARHGEF18/BCR/CDC42/DLC1/ELMO1/F2RL1/F2…	96
GO-BP	GO:0070588	calcium ion transmembrane transport	71/2992	315/18670	0.00145151	0.0308679	0.0266895	ATP2B2/ATP2C2/BDKRB1/CACNA1A/CACNA1C/CACNA1H/CACNA1I/CACNB1/CACNG2/CACNG3/CACNG6/CACNG8/CD19/CHRNA10/DHRS7C/DYSF/FGF14/GRIN2A/GRIN2B/HTT/ITPR1/JPH1/JPH3/MCOLN1/PDE2A/PDE4D/PHB2/PKD2L1/PLCG1/PLCG2/PLCH2/PTK2B/RASA3/RYR1/RYR2/SLC8A2/STAC2/STAC3/THADA/TPCN2/TRPC1/TRPC7/TRPV1/AKAP6/ANK2/CACNA1G/CACNA2D1/CACNA2D2/CACNB2/CATSPER1/CHD7/GEM/ITPR3/KCNE3/MCOLN2/NOS1AP/OPRL1/ORAI1/PLA2G6/PRKACA/PRNP/PTPN6/S…	71
GO-BP	GO:0019228	neuronal action potential	13/2992	34/18670	0.00148734	0.0315235	0.0272564	CACNA1H/CACNA1I/KCNMB3/P2RX1/SCN11A/SCN5A/ANK3/CACNA1G/GPR88/GRIK2/KCND2/SCN7A/SCN8A	13
GO-BP	GO:0086091	regulation of heart rate by cardiac conduction	14/2992	38/18670	0.00150727	0.0316702	0.0273832	CACNA1C/CAV1/DSC2/GJA5/KCNJ2/KCNQ1/SCN1B/SCN5A/ANK2/CACNA1G/CACNA2D1/CACNB2/KCNE3/KCNH2	14
GO-BP	GO:0006305	DNA alkylation	22/2992	72/18670	0.0015093	0.0316702	0.0273832	ASZ1/BRCA1/DDX4/DNMT3A/EHMT1/EHMT2/GATAD2A/GNAS/HEMK1/MBD1/MBD3/MGMT/MYC/TDRD12/WT1/ATF7IP/CTCF/DNMT3L/MBD2/PRDM14/TET3/ZMPSTE24	22
GO-BP	GO:0006306	DNA methylation	22/2992	72/18670	0.0015093	0.0316702	0.0273832	ASZ1/BRCA1/DDX4/DNMT3A/EHMT1/EHMT2/GATAD2A/GNAS/HEMK1/MBD1/MBD3/MGMT/MYC/TDRD12/WT1/ATF7IP/CTCF/DNMT3L/MBD2/PRDM14/TET3/ZMPSTE24	22
GO-BP	GO:0043112	receptor metabolic process	47/2992	192/18670	0.00155333	0.0324863	0.0280889	ANKRD13A/AP2A2/AP2B1/ARAP1/BECN1/CACNG2/CACNG3/CACNG8/CAV1/CD36/CD81/CLTA/DNM3/ECE1/EPS15/FGF21/GRIA1/LRP1/LRPAP1/MAGI2/MKLN1/PLCG2/PLEKHJ1/PPARG/RAB11B/SNX25/SYK/TBC1D16/VEGFA/ANGPT1/ANKRD13D/AP2M1/ARC/ARRB2/CAMLG/CLTC/EZR/FLOT1/HIF1A/NR1D1/NRG1/PPARA/SCRIB/TRAT1/VLDLR/WNT3A/ZNRF3	47
GO-BP	GO:0072503	cellular divalent inorganic cation homeostasis	104/2992	493/18670	0.00158338	0.0329223	0.0284659	ADRA1B/ATP13A5/ATP2B2/ATP2C2/BDKRB1/BNIP3/C1QTNF1/CACNA1A/CACNA1C/CALCA/CASR/CAV1/CCL28/CD19/CD36/CDH5/CHRNA10/CXCR4/DHRS7C/DMPK/EDNRB/GOT1/GRIA1/GRIN2A/GRIN2B/HCRT/HTT/ITPR1/JPH1/JPH3/KNG1/LPAR1/LRP1/MCOLN1/MT1E/NPY2R/OXTR/P2RX1/P2RX2/PDE4D/PLCG1/PLCG2/PLCH2/PTK2B/RASA3/RYR1/RYR2/SAA1/SLC30A9/SLC39A10/SLC39A13/SLC39A4/SLC39A6/SLC8A2/SMAD3/SYNPO/THADA/TPCN2/TRPC1/TRPC7/TRPV1/VDR/WFS1/ABL2/AKAP6/A…	104
GO-BP	GO:0048511	rhythmic process	67/2992	295/18670	0.00158461	0.0329223	0.0284659	ATG7/CSNK1D/DDC/ETS1/F7/FBXL3/GABRB1/GFPT1/GHRH/GNA11/HNF1B/HNF4A/KDM2A/KLF10/MAPK8/MYBBP1A/NAGLU/NCOR2/NKX2-1/NPY2R/OPRK1/OXTR/PCNA/PPARG/PPP1CC/PRKDC/PROK1/RAI1/RORA/SPSB4/SREBF1/ZFHX3/ZP3/AHCY/ARNTL/ARRB2/CREB1/CREM/CRTC1/DDX5/EGFR/EGR1/ENOX1/FBXW11/FOXO3/JUN/KCND2/LGR4/NAMPT/NFKB2/NHLH2/NMU/NOS3/NPAS2/NR1D1/OPRL1/PPARA/PPP1CA/PTN/RBM4B/SIRT1/SUV39H2/TARDBP/TH/TOP2A/TWIST1/UBE3A	67
GO-BP	GO:0070997	neuron death	77/2992	348/18670	0.00162219	0.0335927	0.0290455	ADAM8/AMBRA1/AP2B1/APAF1/ATG7/BACE1/BAD/BARHL1/BNIP3/CAPN2/DAXX/DDIT4/DHCR24/EGLN2/FGF21/GRID2/GRIK5/GRIN2B/GRM4/HDAC4/KDM2B/LANCL1/LRP1/MAP3K5/MAPT/MEF2C/PRKCI/PTK2B/SNX6/SSH1/TERT/TNFRSF21/TP63/TRIM2/UNC5B/WFS1/ZNF746/AIMP2/ANGPT1/ARRB2/ATM/BCL2L1/BCL2L11/BDNF/CD34/CHMP4B/CREB1/DLX1/EGR1/FADD/FAM162A/FIS1/FOXO3/GRIK2/HIF1A/HSF1/ILK/ITGA1/ITSN1/JUN/MYB/NAMPT/NLRP1/NR4A2/OXR1/PINK1/PPARA/PPP5C/PR…	77
GO-BP	GO:0044849	estrous cycle	8/2992	16/18670	0.00164576	0.0339694	0.0293712	ETS1/NCOR2/OPRK1/OXTR/PCNA/EGR1/OPRL1/PTN	8
GO-BP	GO:0090257	regulation of muscle system process	60/2992	259/18670	0.0016534	0.0340117	0.0294078	ACTN3/ADRA1B/BECN1/CACNA1C/CAMK2B/CAV1/CTTN/DMPK/DSC2/GATA5/GJA5/HDAC4/KCNJ2/KCNMA1/KCNQ1/LMNA/NEUROG1/NPY2R/OXTR/P2RX1/PAK1/PDE4D/PDE9A/PRKCA/PRKG1/PTAFR/PTK2/RYR2/SCN5A/SMAD3/TNNT2/TNNT3/UTRN/AKAP6/ANK2/CHRM2/DLG1/DOCK4/FOXO3/JARID2/KCNE3/MYOCD/NMU/NOS1AP/NOS3/OXT/PPARA/PPP3CA/PRKACA/SETD3/SLC8A1/SMAD7/SRI/SUMO1/TBXA2R/TMEM38B/TNFRSF1B/TNNC1/TNNI3/TWF1	60
GO-BP	GO:0051648	vesicle localization	69/2992	306/18670	0.00165858	0.0340117	0.0294078	AP3B2/APBA2/BACE1/BRSK1/BRSK2/CLASP1/CSNK1D/DGKI/DNM3/GRIA1/GRIK5/HTT/KIF23/MAGI2/MAPK15/MLPH/NAPA/P2RX1/PIP5K1C/PRKCZ/RAB11B/RAB1B/RAP1A/RIMS3/SEC16B/SEC23IP/SEC24D/SLC2A4/STX11/SYT2/SYT7/TRAPPC9/TRIM46/UNC13A/VPS33B/WASL/AP3S1/BBS2/BLOC1S3/CACNB2/CDH2/CDH3/CHRM2/CPLX2/DYNC1I1/ERC2/KIF13A/KIF3B/KIF5A/KIF5C/MAP2/MAP4K2/MREG/NDEL1/PCLO/PINK1/PPFIA3/PREB/RASGRP1/SAR1B/SCRIB/SEC16A/SEC22B/SPG11/STX2…	69
GO-BP	GO:0050708	regulation of protein secretion	100/2992	472/18670	0.00166928	0.034103	0.0294867	ACVR1C/ADAM8/AGER/ARL2BP/BAD/BAIAP3/BRSK2/C2CD2L/CACNA1A/CACNA1C/CASR/CD58/EFNA5/FN1/FRMD4A/GJA5/GPI/GPLD1/HNF4A/HYAL2/ICA1/ITPR1/LPL/LRP1/LRP5/MAP4K4/MBP/MYH10/PRKCA/PRKCZ/PTPN11/PTPN23/RAP1A/RAPGEF4/RBP4/RPH3AL/SAA1/SFRP1/SOX4/SPTBN1/SREBF1/SSC5D/SYK/SYT7/TCF7L2/TNFRSF21/USP50/VTCN1/AACS/ANGPT1/ANO1/ARG2/ARNTL/CACNA2D2/CARD18/CCL1/CD2AP/CD34/CHIA/CLEC4E/DHX36/DNAJC1/EGFR/ENHO/EXOC1/EZR/F2RL1/FF…	100
GO-BP	GO:0043954	cellular component maintenance	18/2992	55/18670	0.00167408	0.034103	0.0294867	CTTN/DLG2/GRIN2B/ITGA3/ITPKA/ZMYND8/ZNF804A/DLG1/ERC2/F2RL1/IGF1R/MIR30B/MYOCD/PCLO/PLEKHA7/PRNP/SYNGAP1/TANC1	18
GO-BP	GO:0060079	excitatory postsynaptic potential	28/2992	100/18670	0.00167923	0.034103	0.0294867	BAIAP2/CHRNA10/CUX2/DGKI/GLRA1/GRID2/GRIK5/GRIN2A/GRIN2B/HCRT/MAPK8IP2/MEF2C/NPAS4/NPY2R/NRXN1/P2RX1/P2RX2/PRKCZ/PTK2B/SLC17A7/SSH1/TRPV1/ZMYND8/ARRB2/GRIK2/MIR30B/PPP3CA/SHANK2	28
GO-BP	GO:0030168	platelet activation	39/2992	153/18670	0.00171268	0.0346707	0.0299776	ALOX12/C1QTNF1/COL1A1/DGKI/GNA11/GNA12/GNAS/GNG2/HRG/ITGA2B/ITPR1/P2RX1/PIK3R5/PLCG2/PRKCA/PRKCH/PRKCQ/PRKG1/PTPN11/SAA1/SYK/TRPC7/VAV2/ARRB2/BLOC1S3/DGKG/F2RL2/GP5/ILK/ITPR3/NOS3/PDPN/PIK3R1/PTPN6/SERPINE2/SLC7A11/STXBP3/TLN1/WNT3A	39
GO-BP	GO:0031345	negative regulation of cell projection organization	46/2992	188/18670	0.00174748	0.0351625	0.0304028	ASAP1/DAB1/DNM3/EVI5L/GAK/GRIN2B/HRG/ITGA3/LINGO1/LPAR1/LRP1/MAP4K4/NTN1/PTK2/PTPRO/PTPRS/RAP1GAP2/RTN4RL1/SEMA3E/SEMA5B/SEMA6B/SEMA6C/SEMA7A/TRIM46/WNT3/YWHAH/CAPZB/EPHA4/MAP2/MIR30B/PPP3CA/PRNP/PTPRG/RAP1GAP/RGMA/RTN4RL2/SEMA3A/SEMA3C/SEMA4B/SEMA4C/SEMA4D/SEMA5A/SEMA6A/SYNGAP1/UBE3A/WNT3A	46
GO-BP	GO:0007156	homophilic cell adhesion via plasma membrane adhesion molecules	42/2992	168/18670	0.0017481	0.0351625	0.0304028	CDH11/CDH19/CDH4/CDH5/CEACAM5/CELSR3/CLSTN1/DSC2/DSCAML1/FAT1/FAT3/IGSF21/MPZL2/PALLD/PCDH1/PCDH18/PCDHA6/PCDHB14/PCDHB3/PCDHB4/PCDHB5/PCDHB6/PCDHB9/PCDHGA2/PCDHGA4/PLXNB2/PTPN23/PVR/ROBO3/SDK1/SDK2/CDH12/CDH17/CDH2/CDH3/CLSTN2/DCHS2/DSG1/FAT2/NPTN/PCDH7/PCDH9	42
GO-BP	GO:0072659	protein localization to plasma membrane	60/2992	260/18670	0.00182023	0.036497	0.0315567	ANK1/ARHGEF16/ATP2C2/CD81/DPP10/DPP6/EHD2/GAK/GPR158/ITGA3/KCNIP4/LAMA5/LRP1/MACF1/MMP14/PACS2/PRKCH/PRKCI/PRKCZ/RAP1A/RER1/SLMAP/SPTBN1/SPTBN4/STAC2/STAC3/STX8/TSPAN5/TTC7A/ACTN2/ANK2/ANK3/AP2M1/APPL1/BBS2/BCL2L1/CACNB2/CDH2/CLTC/CNST/CSRP3/DLG1/EFR3A/EGFR/EPHA3/EZR/FLOT1/GGA2/GORASP2/KCNJ11/KIF13A/LGALS3/MAP7/NFASC/PIK3R1/PLS1/PRNP/SCRIB/SEC16A/WNT3A	60
GO-BP	GO:0048668	collateral sprouting	11/2992	27/18670	0.00187348	0.0369994	0.0319911	CRABP2/EFNA5/LRP1/PTPRS/WNT3/ZEB2/BDNF/LPAR3/NIN/SEMA4D/WNT3A	11
GO-BP	GO:0060307	regulation of ventricular cardiac muscle cell membrane repolarization	11/2992	27/18670	0.00187348	0.0369994	0.0319911	GJA5/KCNQ1/SCN1B/SCN5A/ANK2/CACNA2D1/DLG1/KCNE3/KCNH2/NOS1AP/ZMPSTE24	11
GO-BP	GO:0061614	pri-miRNA transcription by RNA polymerase II	16/2992	47/18670	0.00187702	0.0369994	0.0319911	ATOH8/ETS1/HDAC4/PPARG/SMAD3/SMAD6/SMARCA4/SREBF1/TERT/WT1/BMP2/DDX5/HIF1A/JUN/PPARA/PPARD	16
GO-BP	GO:1903115	regulation of actin filament-based movement	16/2992	47/18670	0.00187702	0.0369994	0.0319911	CACNA1C/CAV1/DSC2/GJA5/KCNJ2/PDE4D/RYR2/SCN5A/ANK2/DLG1/KCNE3/NOS1AP/PDPN/SRI/SUMO1/TNNC1	16
GO-BP	GO:0016558	protein import into peroxisome matrix	7/2992	13/18670	0.00188629	0.0369994	0.0319911	PEX10/PEX13/PEX14/LONP2/PEX16/PEX5/PEX5L	7
GO-BP	GO:0038065	collagen-activated signaling pathway	7/2992	13/18670	0.00188629	0.0369994	0.0319911	COL1A1/COL4A1/COL4A2/DDR1/DDR2/ITGA11/SYK	7
GO-BP	GO:0097152	mesenchymal cell apoptotic process	7/2992	13/18670	0.00188629	0.0369994	0.0319911	HNF1B/MSX1/PAX2/ETV6/HIF1A/MSX2/SHH	7
GO-BP	GO:0006090	pyruvate metabolic process	39/2992	154/18670	0.00194559	0.0376646	0.0325663	ACTN3/ADPGK/CBFA2T3/DDIT4/DLAT/DLD/FOXK1/FOXK2/GALK1/GPI/HDAC4/NUP188/NUP62/PCK2/PDHX/PDK1/PDPR/PGK2/PRKAG2/SDS/SLC2A6/ALDOA/GPD1/HIF1A/LDHA/LDHB/ME3/NUP107/NUP133/NUP43/NUP88/PC/PFKFB3/PFKP/PGAM1/PGM1/PPARA/ZBTB20/ZBTB7A	39
GO-BP	GO:0032924	activin receptor signaling pathway	15/2992	43/18670	0.00195622	0.0376646	0.0325663	ACVR1B/ACVR1C/CSNK2B/DACT2/FSTL3/GDF6/MAGI2/SMAD3/ZC3H3/CITED2/LEMD3/SHH/SKI/SMAD2/SMAD7	15
GO-BP	GO:0006874	cellular calcium ion homeostasis	97/2992	458/18670	0.00196198	0.0376646	0.0325663	ADRA1B/ATP13A5/ATP2B2/ATP2C2/BDKRB1/BNIP3/C1QTNF1/CACNA1A/CACNA1C/CALCA/CASR/CAV1/CCL28/CD19/CD36/CDH5/CHRNA10/CXCR4/DHRS7C/DMPK/EDNRB/GOT1/GRIA1/GRIN2A/GRIN2B/HCRT/HTT/ITPR1/JPH1/JPH3/KNG1/LPAR1/LRP1/MCOLN1/NPY2R/OXTR/P2RX1/P2RX2/PDE4D/PLCG1/PLCG2/PLCH2/PTK2B/RASA3/RYR1/RYR2/SAA1/SLC8A2/SMAD3/SYNPO/THADA/TPCN2/TRPC1/TRPC7/TRPV1/VDR/WFS1/ABL2/AKAP6/ANK2/CACNA2D1/CACNB2/CCL1/CHD7/CSRP3/F2RL1/F2RL2…	97
GO-BP	GO:0007084	mitotic nuclear envelope reassembly	6/2992	10/18670	0.00196992	0.0376646	0.0325663	ANKLE2/LMNA/VRK1/PPP2CA/PPP2R2A/REEP4	6
GO-BP	GO:0038063	collagen-activated tyrosine kinase receptor signaling pathway	6/2992	10/18670	0.00196992	0.0376646	0.0325663	COL1A1/COL4A1/COL4A2/DDR1/DDR2/SYK	6
GO-BP	GO:0048703	embryonic viscerocranium morphogenesis	6/2992	10/18670	0.00196992	0.0376646	0.0325663	MEF2C/MTHFD1/MTHFD1L/CHST11/HOXA2/LHX1	6
GO-BP	GO:1904526	regulation of microtubule binding	6/2992	10/18670	0.00196992	0.0376646	0.0325663	MAPRE3/MARK2/HSF1/MAP2/PPP2CA/TTBK2	6
GO-BP	GO:0017015	regulation of transforming growth factor beta receptor signaling pathway	32/2992	120/18670	0.00197274	0.0376646	0.0325663	ADAMTSL2/BAMBI/CAV1/GOT1/ITGA3/ITGA8/LTBP4/NKX2-1/ONECUT2/PRDM16/RNF111/SMAD3/SMAD6/SNX25/SNX6/TGFBR3/VEPH1/CHST11/CITED2/LEMD3/MIR30B/MYOCD/PEG10/PPM1A/SIRT1/SKI/SMAD2/SMAD7/SMURF2/THBS1/ZBTB7A/ZEB1	32
GO-BP	GO:0046488	phosphatidylinositol metabolic process	43/2992	174/18670	0.00197387	0.0376646	0.0325663	ARF3/CWH43/GPLD1/INPP4B/INPP5A/MBOAT7/MTMR14/PIGG/PIK3R3/PIK3R5/PIP5K1C/PITPNM2/PLA2G2A/PLA2G4E/PLA2G4F/PLCG2/PLCH2/PLEKHA4/SBF1/SLC27A1/SYNJ2/TTC7A/VAC14/ZP3/ATM/EFR3A/GALR2/IMPA2/INPP1/INPPL1/MTMR3/MTMR7/PIGH/PIGK/PIGN/PIGP/PIGS/PIGY/PIK3R1/PIK3R2/PIP4K2A/PIP5K1B/SACM1L	43
GO-BP	GO:1903829	positive regulation of cellular protein localization	72/2992	324/18670	0.00200025	0.0379654	0.0328263	AP2B1/ARHGEF16/BAD/BAG3/BAP1/BCAS3/CACNG2/CD81/DPP10/GLI3/HYAL2/ITGA3/LRP1/MAPK8/MAPT/MICALL2/NUP62/PAK1/PRKCH/PRKCI/RER1/SAE1/SEC16B/SMAD3/SPTBN1/SSH1/STAC2/STAC3/TCF7L2/TERT/TM9SF4/TP63/TSG101/VPS28/YWHAH/ANK3/CCDC88A/CCT7/CD2AP/CNST/CTDSPL2/DLG1/EGFR/EIF2AK3/EPB41L2/EPHA3/EZR/FIS1/HCLS1/KCNJ11/LEPROT/LGALS3/NPTN/PARP9/PDZK1/PIK3R1/PIK3R2/PINK1/PLS1/PPM1A/PRKACA/PRNP/PTN/SAR1B/SEC16A/SHH/SLC35D…	72
GO-BP	GO:0009108	coenzyme biosynthetic process	60/2992	261/18670	0.00200166	0.0379654	0.0328263	ACMSD/ACSL1/ACTN3/ADPGK/AFMID/CBFA2T3/DCAKD/DDIT4/DLAT/DLD/ELOVL1/ELOVL6/FOXK1/FOXK2/GALK1/GPI/HDAC4/MAT1A/MOCS1/MTHFD1/MTHFD1L/NADSYN1/NMNAT3/NNMT/NUP188/NUP62/PDHX/PDK1/PDPR/PGK2/PPCDC/PRKAG2/PTS/SLC2A6/ACOT7/ACSF3/AKR1A1/ALDOA/ELOVL5/GPD1/HIF1A/LDHA/NAMPT/NUP107/NUP133/NUP43/NUP88/PARP9/PDSS2/PFKFB3/PFKP/PGAM1/PGM1/PPARA/PPCS/RNLS/SLC25A1/UBIAD1/ZBTB20/ZBTB7A	60
GO-BP	GO:0051963	regulation of synapse assembly	29/2992	106/18670	0.00206447	0.0389585	0.033685	AGRN/CLSTN1/CUX2/EFNA5/GRID2/LRRN1/LRTM2/MDGA1/MEF2C/NRXN1/NTN1/OXTR/PTK2/PTPRS/SLIT1/SLITRK5/BDNF/CLSTN2/EEF2K/IL1RAP/LRRC4B/NTNG2/OXT/PDLIM5/PTPRD/SEMA4D/SLITRK1/THBS2/WNT3A	29
GO-BP	GO:0060070	canonical Wnt signaling pathway	74/2992	335/18670	0.00206636	0.0389585	0.033685	ASPM/BAMBI/CAPRIN2/CAV1/COL1A1/CSNK1D/CSNK1G2/DAAM2/DAB2IP/DACT3/DVL2/GLI1/GLI3/GPRC5B/HECW1/LGR5/LGR6/LRP5/LZTS2/NKD1/PLEKHA4/PSMA2/PSMA8/PTPRO/RYR2/SDC1/SFRP1/SFRP2/SHISA6/SMAD3/SOST/SOX4/TBX18/TCF7/TCF7L1/TCF7L2/TLE2/TLE3/TLE4/USP8/WNT11/WNT3/WNT5B/WNT9A/APC2/ARNTL/AXIN1/BMP2/CDH2/CDH3/CDK14/DLX5/EGFR/EGR1/FOXO3/IGFBP4/ILK/INVS/LGR4/MAD2L2/NR4A2/PPM1A/PPP1CA/PSMA1/PSME3/RBMS3/RUVBL1/SEMA5A/SHH…	74
GO-BP	GO:0030010	establishment of cell polarity	35/2992	135/18670	0.00211128	0.0396155	0.034253	BCAS3/BRSK1/BRSK2/CDH5/CLASP1/DOCK2/DOCK7/DYNLT1/FOXF1/FOXJ1/FRMD4A/HTT/KIF25/LAMA1/MARK2/MCPH1/PAK1/PRKCI/PRKCZ/PTK2/PTK2B/SDCCAG8/SIPA1L3/ARFGEF1/CDC42/KIF26B/MAP1B/MAP2/NDEL1/NEK3/PARD3/PARD3B/SCRIB/SHH/SPRY1	35
GO-BP	GO:0009612	response to mechanical stimulus	50/2992	210/18670	0.00211374	0.0396155	0.034253	ANKRD23/ATP8A2/BACE1/BAD/BAG3/BDKRB1/BNIP3/CHRNA10/CNN2/CNTNAP2/COL1A1/CXCR4/ETS1/FAS/FOSB/GOT1/HDAC4/HTT/KCNC1/KCNJ2/KCNK2/LTBR/MAPK8/MMP14/NEUROG1/NRXN1/PDE2A/PKD2L1/PPARG/PPL/PTK2B/PTPN11/RYR2/SOST/WNT11/CRADD/CSRP3/EGFR/FADD/JUN/LRP11/MAP1B/MBD2/PTN/SERPINE2/SLC8A1/THBS1/TLR5/TNFRSF8/TRPA1	50
GO-BP	GO:0048670	regulation of collateral sprouting	9/2992	20/18670	0.00213436	0.0398835	0.0344848	CRABP2/EFNA5/LRP1/PTPRS/WNT3/BDNF/LPAR3/SEMA4D/WNT3A	9
GO-BP	GO:0090092	regulation of transmembrane receptor protein serine/threonine kinase signaling pathway	56/2992	241/18670	0.00215033	0.0400366	0.0346172	ACVR1B/ADAMTSL2/BAMBI/CAV1/CDH5/CSNK2B/DACT2/FSTL3/GDF3/GDF6/GOT1/ITGA3/ITGA8/LTBP4/MAGI2/MSX1/NKX2-1/ONECUT2/OVOL2/PCSK6/PRDM16/RNF111/SFRP1/SFRP2/SMAD3/SMAD6/SNX25/SNX6/SOST/SPTBN1/TGFBR3/VEPH1/VWC2/ZC3H3/BMP2/BMP3/CHST11/CITED2/CTDSPL2/DLX1/ILK/LEMD3/MIR30B/MSX2/MYOCD/PEG10/PPM1A/SHH/SIRT1/SKI/SMAD2/SMAD7/SMURF2/THBS1/ZBTB7A/ZEB1	56
GO-BP	GO:0072331	signal transduction by p53 class mediator	61/2992	267/18670	0.00215523	0.0400366	0.0346172	BANP/BRCA1/CD44/CDK2/CHD3/CHD4/CNOT3/CSNK2B/DDIT4/E2F2/EHMT1/EHMT2/ELL3/HIC1/ING5/KAT5/MBD3/MSX1/MYBBP1A/PCNA/PRKAG2/RFC2/RPL23/RRP8/RRS1/SHISA5/SOX4/SPRED2/SSRP1/TAF11/TAF12/TAF13/TAF15/TAF4/TAF6/TFAP4/TP63/WWOX/ATM/CDC25C/CNOT1/CRADD/DDX5/DYRK2/EXO1/FHIT/FOXO3/HIPK1/MDM4/PLAGL1/POU4F2/PRMT1/RFC3/RPL11/RPL5/SIRT1/TFDP1/TP53BP2/TP73/TWIST1/ZMPSTE24	61
GO-BP	GO:0007015	actin filament organization	86/2992	400/18670	0.00219331	0.0406245	0.0351255	ADD3/ARAP1/ARHGAP12/ARHGEF10/BAIAP2/BAIAP2L1/BCAR1/CAPG/CCL24/CLASP1/CORO1C/CTNNA2/CTTN/CYFIP1/DBN1/DBNL/DIAPH3/EPHA1/FAT1/FCHSD2/FSCN3/GMFB/KANK4/LPAR1/MARCKS/MICALL2/MYBPC2/MYOM2/NCK2/NEB/NEBL/NEDD9/OBSL1/PAK1/PFN3/PRKCI/PTK2B/RND1/SAMD14/SCIN/SDC4/SFRP1/SH3PXD2B/SHROOM3/SMAD3/SORBS2/SORBS3/SPTB/SPTBN1/SPTBN4/STMN1/SYNPO/TNFAIP1/WASF2/WASL/WNT11/ACTN2/ADD1/ALDOA/ARFGEF1/CAPZB/CD2AP/CDC42/COTL1/…	86
GO-BP	GO:0060675	ureteric bud morphogenesis	20/2992	65/18670	0.00221009	0.0408014	0.0352784	GLI3/HNF1B/HOXD11/LAMA5/LZTS2/MYC/PAX2/VEGFA/WNT11/WT1/BMP2/DLG1/FGF1/GREB1L/ILK/KIF26B/LGR4/LHX1/SHH/TCF21	20
GO-BP	GO:0006661	phosphatidylinositol biosynthetic process	31/2992	116/18670	0.00221578	0.0408014	0.0352784	ARF3/CWH43/INPP4B/MTMR14/PIGG/PIK3R3/PIK3R5/PIP5K1C/PITPNM2/PLCG2/PLEKHA4/SBF1/SLC27A1/SYNJ2/VAC14/ZP3/ATM/INPPL1/MTMR3/MTMR7/PIGH/PIGK/PIGN/PIGP/PIGS/PIGY/PIK3R1/PIK3R2/PIP4K2A/PIP5K1B/SACM1L	31
GO-BP	GO:0007596	blood coagulation	74/2992	336/18670	0.00224286	0.04118	0.0356058	ALOX12/C1QTNF1/CAV1/CD36/COL1A1/CYP4F11/DGKI/EHD2/F10/F7/FAP/GATA5/GNA11/GNA12/GNAS/GNG2/HNF4A/HRG/IRF2/ITGA2B/ITPK1/ITPR1/KNG1/MAFF/P2RX1/P2RX2/PIK3R5/PLCG2/PRCP/PRKAR1A/PRKAR1B/PRKCA/PRKCH/PRKCQ/PRKG1/PTPN11/SAA1/SCUBE1/SERPINA5/SERPINB2/SERPINC1/SYK/TRPC7/TSPAN8/VAV2/VTN/ZFPM1/ARRB2/BLOC1S3/C1QBP/CAPZB/CD34/CDC42/DGKG/F2RL1/F2RL2/GP5/ILK/ITPR3/NOS3/PDPN/PHF21A/PIK3R1/PRKACA/PRKACB/PTPN6/SERPIN…	74
GO-BP	GO:0046580	negative regulation of Ras protein signal transduction	17/2992	52/18670	0.00225641	0.0413087	0.0357171	DAB2IP/ITGA3/NUP62/RASA3/RASAL1/RASIP1/STMN1/TIMP2/TNFAIP1/TRIM67/ABL2/DLC1/HEG1/LZTR1/RASA1/SPRY1/SYNGAP1	17
GO-BP	GO:0007188	adenylate cyclase-modulating G protein-coupled receptor signaling pathway	52/2992	221/18670	0.00228699	0.0417476	0.0360965	ADCY4/ADRA1B/ADRA1D/AKAP13/CALCA/CASR/GABBR1/GHRH/GLP2R/GNA11/GNA12/GNAL/GNAS/GNAZ/GNG2/GPR37L1/GPR78/GRK5/GRM4/GRM7/GRM8/LGR5/LPAR1/MARCO/MC2R/NPY1R/NPY2R/OPRK1/OXER1/PDE2A/PDE4D/PRKCA/PSAPL1/WASF2/ADCY2/ADCY3/ADCY7/CHRM2/GALR2/GCG/GNAI3/GNAO1/GRM3/GRM6/HRH3/HTR5A/LGR4/MCHR1/OPRL1/PRKACB/PTGIR/TBXA2R	52
GO-BP	GO:0051047	positive regulation of secretion	91/2992	428/18670	0.00235357	0.042839	0.0370402	ADAM8/AGER/BAD/BAIAP3/C1QTNF1/C2CD2L/CACNA1H/CACNA1I/CASR/CCK/CD58/CHMP2A/CLASP1/EDNRB/FRMD4A/GHRH/GPI/GPLD1/HYAL2/ILDR1/LPL/LRP1/MBP/MYH10/NPY2R/OPRK1/OXTR/PRKCZ/PTAFR/PTPN11/PTPN23/RBP4/RPH3AL/SAA1/SCIN/SDC1/SDC4/SMPD3/SNF8/SOX4/SPTBN1/SYK/SYT7/TCF7L2/TRPV1/TSG101/UNC13A/USP50/VTCN1/ZP3/AACS/ANO1/AP1G1/CACNA1G/CACNB2/CCL1/CD2AP/CD34/CHIA/CLEC4E/CREB1/DHX36/EGFR/EXOC1/EZR/F2RL1/FFAR1/GCG/GLUL/HI…	91
GO-BP	GO:0031667	response to nutrient levels	104/2992	499/18670	0.00237272	0.0430636	0.0372344	ACSL1/ACVR1C/AGL/ALAD/ALB/AMBRA1/APAF1/ATG7/BAIAP2/BCAS3/BECN1/CASR/CCK/CCL28/CLEC16A/COL1A1/CYP1A1/DNMT3A/DSC2/EHMT2/EIF2AK4/F7/FAS/FGF21/FOXK1/FOXK2/GDF3/GHRH/HCRT/IL15/KANK2/KLF10/LPL/MAP3K5/MAPK8/MBD1/MBD3/MGMT/MYBBP1A/NMRAL1/NPY/P2RX1/P2RX2/PAX2/PCK2/PCNA/PEMT/PIM1/POR/PPARG/RARA/RPTOR/RRP8/SERPINC1/SFRP1/SFRP2/SGIP1/SLC39A4/SLC6A19/SREBF1/SSH1/STK24/TBL2/TRPV1/ULK1/VDR/WDR24/WIPI2/WNT11/XPR…	104
GO-BP	GO:0030193	regulation of blood coagulation	23/2992	79/18670	0.00242036	0.0436302	0.0377243	ALOX12/C1QTNF1/CAV1/CD36/F7/FAP/HRG/KNG1/PRKCA/PRKCQ/PRKG1/SERPINB2/SERPINC1/SYK/TSPAN8/VTN/CD34/F2RL1/NOS3/PDPN/SERPINE2/TBXA2R/THBS1	23
GO-BP	GO:0071375	cellular response to peptide hormone stimulus	71/2992	321/18670	0.00242439	0.0436302	0.0377243	ADCY4/AHSG/ARID1B/BAIAP2/BAIAP2L1/BCAR1/CAV1/CYFIP1/FGF21/GLP2R/GOT1/GPLD1/GRB10/LPL/NR4A1/PAK1/PCK2/PIK3R3/POR/PPARG/PRKAR1A/PRKAR1B/PRKCI/PRKCQ/PRKCZ/PRKDC/PTK2/PTPN11/PTPRE/SLC2A4/SREBF1/STAT5B/WDTC1/ACTN2/ADCY2/ADCY3/ADCY7/AP3S1/APPL1/ATP6V0E2/CA2/CCND3/CREB1/CRHBP/CSRP3/EEF2K/ENHO/ESRRA/FOXO3/GAB1/GCG/GJB2/HSF1/IGF1R/KL/LEPROT/LPIN1/MAP1B/NDEL1/NR4A2/PIK3R1/PIK3R2/POU4F2/PRKACA/PRKACB/PXN/RP…	71
GO-BP	GO:0001763	morphogenesis of a branching structure	47/2992	196/18670	0.00242467	0.0436302	0.0377243	CASR/COL13A1/COL4A1/DDR1/FOXF1/GBX2/GLI3/HNF1B/HOXB13/HOXD11/LAMA1/LAMA5/LRP5/MMP14/MYC/NKX2-1/NOTCH4/PAK1/PAX2/PHB2/RASIP1/RBM15/SEMA3E/SFRP1/SFRP2/TP63/VDR/VEGFA/WT1/BMP2/DLG1/FGF1/GCM1/GREB1L/ILK/LGR4/LHX1/MSX2/NTN4/PPP1CA/RERE/SEMA3A/SEMA3C/SETD2/SHH/SPRY1/TCF21	47
GO-BP	GO:0030308	negative regulation of cell growth	45/2992	186/18670	0.00246373	0.0441564	0.0381793	ACVR1B/BDKRB1/CAPRIN2/DACT3/HNF4A/HRG/HYAL2/MEG3/MSX1/NTN1/PAK1/PPARG/PRDM11/PTPRS/SEMA3E/SEMA5B/SEMA6B/SEMA6C/SEMA7A/SERTAD3/SFRP1/SFRP2/SH3BP4/SMAD3/SMARCA4/TRIM40/TRIM46/WNT11/WNT3/WT1/APBB2/MAP2/PPARA/PPARD/PPP2CA/SEMA3A/SEMA3C/SEMA4B/SEMA4C/SEMA4D/SEMA5A/SEMA6A/SERPINE2/SIRT1/WNT3A	45
GO-BP	GO:0032092	positive regulation of protein binding	26/2992	93/18670	0.00246789	0.0441564	0.0381793	ACE/AKTIP/BAMBI/CAPRIN2/CAV1/LRP1/MAPRE3/MARK3/MEF2C/TCF7L2/TERT/TRAF4/VTN/ADD1/BDNF/BMP2/CRBN/EPHA4/FLOT1/GCG/HIP1R/HSF1/LGALS3/PPP2CA/RPL11/WNT3A	26
GO-BP	GO:0048015	phosphatidylinositol-mediated signaling	44/2992	181/18670	0.00247873	0.044225	0.0382386	BECN1/DAB2IP/FLT4/KCNH1/KDR/PIK3R5/PIP5K1C/PIRT/PITPNM2/PLCG1/PLCG2/PLCH2/PTAFR/PTK2/RGL2/TEK/UNC5B/ZP3/ANGPT1/C1QBP/CA8/EGFR/EXOC1/EZR/F2RL1/GAB1/HCLS1/IGF1R/PDGFD/PIK3R1/PIK3R2/PIP4K2A/PIP5K1B/PPARD/PRR5/PTPN6/RASGRP1/RPS6KB1/SEMA4D/SERPINE2/SIRT1/TSC2/TWIST1/UBE3A	44
GO-BP	GO:0014902	myotube differentiation	30/2992	112/18670	0.00248886	0.0442806	0.0382867	CACNA1H/CAPN2/CD81/CEACAM5/DMPK/DNER/EHD2/HDAC4/KCNH1/MAML1/MAMSTR/MEF2C/MIR200B/MMP14/P2RX2/PTGFRN/RBM38/RYR1/STAC3/BDNF/FLOT1/MYOCD/NFATC2/PLEKHO1/PPP3CA/SHH/SKI/SMYD1/SMYD3/TANC1	30
GO-BP	GO:0016311	dephosphorylation	100/2992	478/18670	0.00251884	0.0446223	0.0385821	ACP1/ANKLE2/CAMTA1/CDC14A/CDC14B/CDCA2/CDH5/CILP2/CTDSPL/DAPP1/DLG2/DMPK/DUSP12/DUSP13/DUSP28/EYA4/FARP1/GPLD1/HTT/INPP4B/INPP5A/LHPP/MAGI2/MEF2C/MTMR14/MYO1D/PHACTR3/PPM1H/PPP1CC/PPP1R16A/PPP1R3B/PPP1R3C/PPP4R4/PTP4A2/PTPN11/PTPN12/PTPN23/PTPRE/PTPRF/PTPRK/PTPRN2/PTPRO/PTPRS/RIMBP2/SBF1/SFI1/SLC39A10/SMAD3/SSH1/SSU72/SYNJ2/TSKS/WDR81/BMP2/CDC25C/CNST/CTDSPL2/DLC1/DLG1/DNAJC6/DUSP4/EYA3/FBXW11/FC…	100
GO-BP	GO:0050768	negative regulation of neurogenesis	66/2992	295/18670	0.00252219	0.0446223	0.0385821	ASAP1/ASPM/DAAM2/DAB1/DICER1/DNM3/DYNLT1/EDNRB/EIF2AK4/FEZF2/GAK/GLI3/GPR37L1/LINGO1/LPAR1/LRP1/MAP4K4/MBD1/MIB1/NR2E1/NTN1/PTK2/PTPRO/PTPRS/RAP1GAP2/RTN4RL1/SEMA3E/SEMA5B/SEMA6B/SEMA6C/SEMA7A/TERT/TRIM11/TRIM46/WNT3/YWHAH/DLX1/EIF4E/EPHA4/FOXO3/HMG20A/HOXA2/MAP2/NR1D1/NRG1/POU4F2/PPP3CA/PRTG/PTN/PTPRG/RGMA/RNF10/RTN4RL2/SEMA3A/SEMA3C/SEMA4B/SEMA4C/SEMA4D/SEMA5A/SEMA6A/SHH/SKI/SYNGAP1/TP73/UBE3A/…	66
GO-BP	GO:0060999	positive regulation of dendritic spine development	15/2992	44/18670	0.00253459	0.0447163	0.0386634	BAIAP2/CAMK2B/CAPRIN1/CAPRIN2/CUX2/DBN1/DBNL/ITPKA/LPAR1/ZMYND8/DHX36/EEF2K/ITSN1/KALRN/SHANK2	15
GO-BP	GO:0072583	clathrin-dependent endocytosis	14/2992	40/18670	0.00264112	0.0463839	0.0401052	AP2A2/AP2B1/CLTA/FCHSD2/GAK/PIP5K1C/SGIP1/TNK2/WASL/AP2M1/CANX/CLTC/DNAJC6/HIP1R	14
GO-BP	GO:0035116	embryonic hindlimb morphogenesis	11/2992	28/18670	0.00264379	0.0463839	0.0401052	GNAS/MSX1/TP63/WNT3/ZBTB16/AFF3/CHD7/MSX2/RPGRIP1L/SHH/TWIST1	11
GO-BP	GO:0010715	regulation of extracellular matrix disassembly	8/2992	17/18670	0.00267468	0.0467345	0.0404084	CLASP1/DDR1/DDR2/ETS1/FAP/LRP1/FGFR4/PDPN	8
GO-BP	GO:0072171	mesonephric tubule morphogenesis	20/2992	66/18670	0.0027014	0.0467345	0.0404084	GLI3/HNF1B/HOXD11/LAMA5/LZTS2/MYC/PAX2/VEGFA/WNT11/WT1/BMP2/DLG1/FGF1/GREB1L/ILK/KIF26B/LGR4/LHX1/SHH/TCF21	20
GO-BP	GO:0048738	cardiac muscle tissue development	54/2992	233/18670	0.00270467	0.0467345	0.0404084	AKAP13/CACYBP/CBY1/GATA5/GJA5/GLI1/KCNK2/LMNA/MAML1/MEF2C/MIR200B/MYBPC2/MYH10/MYO18B/MYOM2/NEB/NEBL/OBSL1/PAK1/PIM1/PRKAR1A/RARA/RBP4/RYR2/SORBS2/TGFBR3/TNNT2/VEGFA/WT1/ZFPM1/ACTN2/AKAP6/ALPK3/ARID1A/ARID2/ARRB2/BMP2/CHD7/CREB1/CSRP3/HEG1/JARID2/MYOCD/NRG1/PDLIM5/PPARA/SLC8A1/SMAD7/TBX5/TNNC1/TNNI3/TP73/WNT3A/ZMPSTE24	54
GO-BP	GO:0030224	monocyte differentiation	13/2992	36/18670	0.00270818	0.0467345	0.0404084	CDK6/IRF7/MEF2C/MYC/PDE1B/PPARG/VEGFA/ZBTB46/FOXP1/HOXA7/IL34/JUN/THOC5	13
GO-BP	GO:1903131	mononuclear cell differentiation	13/2992	36/18670	0.00270818	0.0467345	0.0404084	CDK6/IRF7/MEF2C/MYC/PDE1B/PPARG/VEGFA/ZBTB46/FOXP1/HOXA7/IL34/JUN/THOC5	13
GO-BP	GO:2000310	regulation of NMDA receptor activity	13/2992	36/18670	0.00270818	0.0467345	0.0404084	DLG2/GRIA1/GRIN2A/GRIN2B/MAPK8IP2/MEF2C/PTK2B/RASGRF1/RGS9/ACTN2/CRHBP/DLG1/PINK1	13
GO-BP	GO:0055007	cardiac muscle cell differentiation	34/2992	132/18670	0.00271705	0.04676	0.0404304	AKAP13/CACYBP/CBY1/LMNA/MAML1/MEF2C/MIR200B/MYBPC2/MYH10/MYO18B/MYOM2/NEB/NEBL/OBSL1/PAK1/RARA/SORBS2/VEGFA/WT1/ACTN2/AKAP6/ALPK3/ARID1A/ARRB2/BMP2/CSRP3/MYOCD/NRG1/PDLIM5/PPARA/SLC8A1/TBX5/WNT3A/ZMPSTE24	34
GO-BP	GO:0061138	morphogenesis of a branching epithelium	44/2992	182/18670	0.00277214	0.0475783	0.041138	CASR/COL4A1/DDR1/FOXF1/GBX2/GLI3/HNF1B/HOXB13/HOXD11/LAMA1/LAMA5/LRP5/MMP14/MYC/NKX2-1/NOTCH4/PAK1/PAX2/PHB2/RASIP1/RBM15/SEMA3E/SFRP1/SFRP2/TP63/VDR/VEGFA/WT1/BMP2/DLG1/FGF1/GCM1/GREB1L/ILK/LGR4/LHX1/MSX2/NTN4/PPP1CA/SEMA3A/SEMA3C/SHH/SPRY1/TCF21	44
GO-BP	GO:0019359	nicotinamide nucleotide biosynthetic process	37/2992	147/18670	0.0027975	0.047754	0.0412899	ACMSD/ACTN3/ADPGK/AFMID/CBFA2T3/DDIT4/FOXK1/FOXK2/GALK1/GPI/HDAC4/NADSYN1/NMNAT3/NNMT/NUP188/NUP62/PGK2/PRKAG2/SLC2A6/ALDOA/GPD1/HIF1A/LDHA/NAMPT/NUP107/NUP133/NUP43/NUP88/PARP9/PFKFB3/PFKP/PGAM1/PGM1/PPARA/RNLS/ZBTB20/ZBTB7A	37
GO-BP	GO:0019363	pyridine nucleotide biosynthetic process	37/2992	147/18670	0.0027975	0.047754	0.0412899	ACMSD/ACTN3/ADPGK/AFMID/CBFA2T3/DDIT4/FOXK1/FOXK2/GALK1/GPI/HDAC4/NADSYN1/NMNAT3/NNMT/NUP188/NUP62/PGK2/PRKAG2/SLC2A6/ALDOA/GPD1/HIF1A/LDHA/NAMPT/NUP107/NUP133/NUP43/NUP88/PARP9/PFKFB3/PFKP/PGAM1/PGM1/PPARA/RNLS/ZBTB20/ZBTB7A	37
GO-BP	GO:0035051	cardiocyte differentiation	41/2992	167/18670	0.00281262	0.0477602	0.0412953	AKAP13/CACYBP/CBY1/LMNA/MAML1/MEF2C/MIR200B/MYBPC2/MYH10/MYO18B/MYOM2/NEB/NEBL/OBSL1/PAK1/PITX2/RARA/SORBS2/TGFBR3/VEGFA/WT1/ACTN2/AKAP6/ALPK3/ARID1A/ARRB2/BMP2/CSRP3/DHX36/EGFR/MYOCD/NRG1/PDLIM5/PPARA/SEMA3C/SLC8A1/SPRY1/TBX5/TWIST1/WNT3A/ZMPSTE24	41
GO-BP	GO:0019318	hexose metabolic process	57/2992	249/18670	0.00281298	0.0477602	0.0412953	ACTN3/ADPGK/AKR1B1/BAD/C1QTNF1/CHST1/CHST15/COX11/DLAT/DUSP12/FOXK1/FOXK2/FUCA1/FUT9/GALK1/GOT1/GPI/GPLD1/LCMT1/LRP5/MAEA/MAN2C1/NPY1R/PCK2/PDK1/PGK2/PHLDA2/POFUT1/PPP1R3B/RBP4/RORA/SDS/SLC25A13/SLC35B4/WDTC1/AKR1A1/ALDOA/CREM/DYRK2/GCG/GPD1/IGFBP3/IGFBP4/INPPL1/KCNJ11/NR1D1/PC/PFKFB3/PFKP/PGAM1/PGM1/PPARA/PPARD/PPP1CA/SIRT1/SLC25A1/ZMPSTE24	57
GO-BP	GO:0031122	cytoplasmic microtubule organization	17/2992	53/18670	0.00283384	0.0478511	0.0413739	CCDC88B/CCDC88C/CLASP1/KATNAL2/KIF19/MAPT/TUBGCP2/TUBGCP3/TUBGCP6/CAMSAP1/CCDC88A/DLG1/DST/EZR/HOOK1/KATNA1/WDR73	17
GO-BP	GO:1902475	L-alpha-amino acid transmembrane transport	17/2992	53/18670	0.00283384	0.0478511	0.0413739	KCNJ10/SLC17A6/SLC17A7/SLC17A8/SLC25A13/SLC25A29/SLC6A5/SLC7A10/SLC7A9/SLC15A4/SLC1A7/SLC25A22/SLC36A4/SLC38A7/SLC7A1/SLC7A11/SLC7A2	17
GO-BP	GO:0010001	glial cell differentiation	51/2992	218/18670	0.00284107	0.0478511	0.0413739	AGER/ARHGEF10/BACE2/BNIP3/CDK6/CXCR4/DAAM2/DAB1/DICER1/DNER/GLI3/GPR37L1/KCNJ10/LPAR1/LRP1/MAPT/MBD1/NAB2/NKX2-1/NR2E1/PAX2/PPARG/PTPN11/SOX4/TNFRSF21/VTN/ZNF488/BMP2/CDH2/DLX1/EGFR/EIF2B1/EPHA4/GCM1/HDAC10/IL34/ILK/KLF15/LAMA2/NEUROD4/NR1D1/NRG1/PARD3/PTN/SERPINE2/SHH/SKI/TNFRSF1B/TP73/TRPC4/TTBK1	51
GO-BP	GO:1900046	regulation of hemostasis	23/2992	80/18670	0.00289112	0.0485647	0.0419909	ALOX12/C1QTNF1/CAV1/CD36/F7/FAP/HRG/KNG1/PRKCA/PRKCQ/PRKG1/SERPINB2/SERPINC1/SYK/TSPAN8/VTN/CD34/F2RL1/NOS3/PDPN/SERPINE2/TBXA2R/THBS1	23
GO-BP	GO:0051289	protein homotetramerization	26/2992	94/18670	0.00290109	0.0486029	0.0420239	CBY1/CRTC3/GLS/HINT3/KCNJ12/KCNJ2/KIF25/MAT1A/MCOLN1/PEX14/PKD2L1/RYR1/SHMT2/TP63/TRPV1/ACTN2/ALDH1A3/ALDOA/CRTC1/CTH/HM13/PEX5/PFKP/TDO2/TRPA1/TRPM8	26
GO-BP	GO:0032922	circadian regulation of gene expression	19/2992	62/18670	0.00296359	0.0495186	0.0428156	CSNK1D/GFPT1/HNF1B/KDM2A/MYBBP1A/PPP1CC/RAI1/RORA/ZFHX3/ARNTL/EGR1/LGR4/NAMPT/NPAS2/NR1D1/PPARA/PPP1CA/RBM4B/SIRT1	19
GO-CC	GO:0005911	cell-cell junction	124/3083	459/19717	2.06012e-10	1.53685e-07	1.17535e-07	ADD3/AKR1B1/ANKRD23/ARVCF/BAIAP2/BAIAP2L1/CADM4/CDC42BPB/CDH11/CDH19/CDH4/CDH5/CGN/CLDN10/CLDN16/CLDN9/CNN2/CNTNAP2/COL13A1/CTNNA2/DBN1/DSC2/EPCAM/EVPL/FAT1/FGFRL1/FRMD4A/GJA5/GJB4/GJB5/GJD4/IGSF21/ILDR1/ITGA5/ITGA6/KCNJ2/LAMA1/LDB3/MAGI2/MAPK15/MICALL2/OBSL1/OXTR/PAK1/PCDH1/PDZD2/PLCG1/PPL/PRKCI/PRKCZ/PTPRK/PVR/RASIP1/SCN1B/SCN5A/SDCCAG8/SHROOM3/SIPA1L3/SPTBN4/SYNPO/TBCD/TEK/TRAF4/VAPA/VEGFA/WAS…	124
GO-CC	GO:0043197	dendritic spine	58/3083	169/19717	1.49925e-09	5.5922e-07	4.2768e-07	APBA2/ASAP1/BAIAP2/CLSTN1/CTTN/CYFIP1/DGKI/DNM3/FARP1/FBXO2/GRIA1/GRID2/GRIN2A/ITGA8/ITPKA/KCNJ2/LPAR1/LZTS1/MAPT/MYH10/PPP1CC/PTK2/PTK2B/PTPRO/RGS10/SHISA6/SLC8A2/SYNPO/TRPV1/USP50/USP8/ZMYND8/ZNF804A/ACTN2/ANKS1B/APBA3/ARC/ARRB2/CANX/CDC42/DOCK10/EEF2K/EPHA4/FXR2/GRM3/HIP1R/ITSN1/KCND2/KCNN2/LAMA2/MAP1B/NR1D1/PPP1CA/PPP3CA/PRKACA/SHANK2/SLC8A1/SRI	58
GO-CC	GO:0044309	neuron spine	58/3083	171/19717	2.48318e-09	6.17484e-07	4.7224e-07	APBA2/ASAP1/BAIAP2/CLSTN1/CTTN/CYFIP1/DGKI/DNM3/FARP1/FBXO2/GRIA1/GRID2/GRIN2A/ITGA8/ITPKA/KCNJ2/LPAR1/LZTS1/MAPT/MYH10/PPP1CC/PTK2/PTK2B/PTPRO/RGS10/SHISA6/SLC8A2/SYNPO/TRPV1/USP50/USP8/ZMYND8/ZNF804A/ACTN2/ANKS1B/APBA3/ARC/ARRB2/CANX/CDC42/DOCK10/EEF2K/EPHA4/FXR2/GRM3/HIP1R/ITSN1/KCND2/KCNN2/LAMA2/MAP1B/NR1D1/PPP1CA/PPP3CA/PRKACA/SHANK2/SLC8A1/SRI	58
GO-CC	GO:0034703	cation channel complex	69/3083	220/19717	3.55995e-09	6.6393e-07	5.07761e-07	CACNA1A/CACNA1C/CACNA1H/CACNA1I/CACNB1/CACNG2/CACNG3/CACNG6/CACNG8/CNTNAP2/CTTN/DLG2/DPP10/DPP6/GRIA1/GRIK5/GRIN2A/GRIN2B/KCNA6/KCNAB2/KCNC1/KCNG1/KCNG4/KCNH1/KCNIP4/KCNJ16/KCNJ2/KCNK2/KCNK6/KCNMA1/KCNMB3/KCNQ1/KCNV1/PDE4D/PKD2L1/PTK2B/RYR1/RYR2/SCN11A/SCN1B/SCN5A/SCNN1G/SHISA6/STAC3/TRPC1/TRPC7/VWC2/AKAP6/CACNA1G/CACNA2D1/CACNA2D2/CACNB2/CATSPER1/GRIK2/KCNA10/KCNC4/KCND2/KCNE3/KCNG2/KCNH2/KCNIP2…	69
GO-CC	GO:0098984	neuron to neuron synapse	96/3083	350/19717	9.89234e-09	1.47594e-06	1.12877e-06	ABR/ADD3/ARFGAP1/ATP2B2/BACE1/BAIAP2/BNIP3/CABP1/CACNA1C/CACNG2/CACNG3/CACNG8/CLSTN1/CTNNA2/DAB1/DBN1/DBNL/DGKI/DLG2/DLGAP2/DNM3/EIF3A/GRIA1/GRID2/GRIK5/GRIN2A/GRIN2B/GRM7/ITGA8/ITPR1/KCNAB2/KCNH1/LZTS1/MAGI2/MAPK8IP2/MIB1/NCK2/PHB2/PRKAR1B/PRKCZ/PTK2B/PTPRO/PTPRS/RAPGEF4/RGS9/RPL23/RPS25/SAMD14/SHISA6/SORCS2/SPTBN1/SYNPO/SYT7/USP50/USP8/ACTN2/ADD1/ANKS1B/ARC/ARRB2/BCR/CDH2/CHRM2/CLSTN2/CRTC1/DLG…	96
GO-CC	GO:0032279	asymmetric synapse	90/3083	328/19717	2.78212e-08	3.43446e-06	2.62661e-06	ABR/ADD3/ARFGAP1/ATP2B2/BAIAP2/BNIP3/CABP1/CACNA1C/CACNG2/CACNG3/CACNG8/CLSTN1/CTNNA2/DAB1/DBN1/DBNL/DGKI/DLG2/DLGAP2/DNM3/EIF3A/GRIA1/GRID2/GRIK5/GRIN2A/GRIN2B/GRM7/ITGA8/ITPR1/KCNAB2/KCNH1/LZTS1/MAGI2/MAPK8IP2/MIB1/NCK2/PHB2/PRKCZ/PTK2B/PTPRO/PTPRS/RGS9/RPL23/RPS25/SAMD14/SHISA6/SORCS2/SPTBN1/SYNPO/USP50/USP8/ACTN2/ADD1/ANKS1B/ARC/ARRB2/BCR/CDH2/CHRM2/CLSTN2/CRTC1/DLG1/DLGAP1/DNAJC6/EEF2K/EPHA4…	90
GO-CC	GO:0098793	presynapse	123/3083	491/19717	3.22269e-08	3.43446e-06	2.62661e-06	APBA2/ATP2B2/BACE1/BAIAP2/BAIAP3/BRSK1/CASR/CCK/CHAT/CLTA/CTNNA2/CYFIP1/DDC/DGKI/DNM3/GABBR1/GAK/GHRH/GLRA1/GOT1/GRIA1/GRIK5/GRIN2A/GRM4/GRM7/GRM8/HCRT/HTT/ICA1/IGSF21/KCNA6/KCNAB2/KCNC1/KCNH1/KCNJ10/KCNK2/NAPA/NRXN1/OPRK1/P2RX1/PDE2A/PDYN/PHB2/PIP5K1C/PPP1CC/PTPRN2/PTPRS/RAB11B/RGS10/RIMS3/SLC17A6/SLC17A7/SLC17A8/SLC2A4/SLC6A3/SLC6A5/STX11/STX6/SV2B/SYNGR3/SYNJ2/SYT2/SYT7/UNC13A/VTI1A/WFS1/ZNF80…	123
GO-CC	GO:0014069	postsynaptic density	88/3083	324/19717	6.56819e-08	6.12484e-06	4.68416e-06	ABR/ADD3/ARFGAP1/ATP2B2/BAIAP2/BNIP3/CABP1/CACNA1C/CACNG2/CACNG3/CACNG8/CLSTN1/CTNNA2/DAB1/DBN1/DBNL/DGKI/DLG2/DLGAP2/DNM3/EIF3A/GRIA1/GRID2/GRIK5/GRIN2A/GRIN2B/ITGA8/ITPR1/KCNAB2/KCNH1/LZTS1/MAGI2/MAPK8IP2/MIB1/NCK2/PHB2/PRKCZ/PTK2B/PTPRO/PTPRS/RGS9/RPL23/RPS25/SAMD14/SHISA6/SORCS2/SPTBN1/SYNPO/USP50/USP8/ACTN2/ADD1/ANKS1B/ARC/ARRB2/BCR/CDH2/CLSTN2/CRTC1/DLG1/DLGAP1/DNAJC6/EEF2K/EPHA4/FXR2/GRIK2…	88
GO-CC	GO:0099572	postsynaptic specialization	92/3083	348/19717	1.30587e-07	1.08242e-05	8.27814e-06	ABR/ADD3/ARFGAP1/ATP2B2/BAIAP2/BNIP3/CABP1/CACNA1C/CACNG2/CACNG3/CACNG8/CHRNA10/CLSTN1/CTNNA2/DAB1/DBN1/DBNL/DGKI/DLG2/DLGAP2/DLGAP4/DNM3/EIF3A/GLRA1/GRIA1/GRID2/GRIK5/GRIN2A/GRIN2B/ITGA8/ITPR1/KCNAB2/KCNH1/LZTS1/MAGI2/MAPK8IP2/MIB1/NCK2/PHB2/PRKCZ/PTK2B/PTPRO/PTPRS/RGS9/RPL23/RPS25/SAMD14/SHISA6/SORCS2/SPTBN1/SYNPO/USP50/USP8/ACTN2/ADD1/ANKS1B/ARC/ARRB2/BCR/CDH2/CLSTN2/CRTC1/DLG1/DLGAP1/DNAJC6/E…	92
GO-CC	GO:0034702	ion channel complex	82/3083	301/19717	1.58425e-07	1.18185e-05	9.03856e-06	BEST2/CACNA1A/CACNA1C/CACNA1H/CACNA1I/CACNB1/CACNG2/CACNG3/CACNG6/CACNG8/CLCN1/CNTNAP2/CTTN/DLG2/DPP10/DPP6/GABRB1/GABRD/GABRR1/GLRA1/GRIA1/GRID2/GRIK5/GRIN2A/GRIN2B/KCNA6/KCNAB2/KCNC1/KCNG1/KCNG4/KCNH1/KCNIP4/KCNJ16/KCNJ2/KCNK2/KCNK6/KCNMA1/KCNMB3/KCNQ1/KCNV1/PDE4D/PKD2L1/PTK2B/RYR1/RYR2/SCN11A/SCN1B/SCN5A/SCNN1G/SHISA6/STAC3/TRPC1/TRPC7/TTYH1/VWC2/AKAP6/ANO1/CACNA1G/CACNA2D1/CACNA2D2/CACNB2/CAT…	82
GO-CC	GO:0033267	axon part	98/3083	382/19717	2.42653e-07	1.64563e-05	1.25854e-05	ANK1/AP3B2/ARL8A/BRSK1/BRSK2/CASR/CCK/CNTNAP2/CTTN/CYFIP1/DBN1/DGKI/DICER1/DLG2/DOCK7/DYNLT1/GHRH/GLRA1/GOT1/GRIA1/GRIK5/ITGA3/KATNB1/KCNA6/KCNAB2/KCNC1/KCNK2/LRP1/MAPT/MBP/MYH10/MYO1D/NAV1/OPRK1/OTX2/PALLD/PDYN/PRKCZ/PTK2B/PTPRN2/PTPRO/RASGRF1/RGS10/SCN1B/SLC17A8/SPTBN1/SPTBN4/SSH1/TIAM2/TIMP2/TRIM46/UNC13A/UTRN/ZNF804A/ANK2/ANK3/AP3S1/APBB2/BLOC1S3/CHRM2/CPLX2/CRHBP/DLG1/DST/EPHA4/ERC2/EXOC6/GL…	98
GO-CC	GO:0031252	cell leading edge	102/3083	403/19717	2.79962e-07	1.74043e-05	1.33105e-05	ACTG2/ANK1/BAIAP2/BCAR1/BCAS3/CADM4/CAPG/CD44/CDC42BPB/CDK6/CNTNAP2/CORO1C/CTNNA2/CTTN/CXCR4/CYFIP1/DBN1/DBNL/DUOXA2/DYNLT1/DYSF/EPS8L1/FAP/FAT1/GRIA1/ITGA5/ITGA8/ITGB4/KCNC1/MACF1/MAPT/MKLN1/MTMR14/MTSS1/MYH10/MYO1D/NEDD9/PAK1/PALLD/PARVA/PDE9A/PIP5K1C/PLA2G4F/PLCG1/PRKCI/PRKCZ/PTK2/PTK2B/PTPRK/PTPRO/S100A6/SHISA6/SLC39A6/SORBS2/SPTBN1/SSH1/TIAM2/TRPV1/UNC5A/WASF2/WASL/APBB2/APC2/APPL1/CCDC88A/C…	102
GO-CC	GO:0042383	sarcolemma	45/3083	136/19717	3.29582e-07	1.89129e-05	1.44643e-05	AHNAK2/ALOX12/ANK1/CACNA1C/CACNB1/CACNG6/CACNG8/CAV1/CLCN1/COL6A3/CORO1C/DYSF/KCNJ2/KRT19/OBSCN/PDE9A/PEMT/RTN2/RYR1/RYR2/SCN1B/SCN5A/SLC2A4/SLC2A5/SLMAP/SNTG2/STAC2/STAC3/UTRN/AKAP6/ANK2/ANK3/CACNA2D1/CACNB2/CDH2/DLG1/DTNA/EZR/FLOT1/KCNJ11/LAMA2/NOS1AP/PPP3CA/SLC8A1/SRI	45
GO-CC	GO:0005667	transcription factor complex	92/3083	365/19717	1.2786e-06	6.81309e-05	5.21052e-05	ASCC1/ATF6B/BRF1/CDK2/DEAF1/E2F2/ETS1/FOXF1/GTF2E1/GTF2H3/GTF2H4/GTF3C3/HNF1B/HNRNPAB/HOXB13/HYAL2/KAT5/MED26/MED27/MED8/NFATC1/NKX2-1/NPAS4/NR1H2/NR4A1/NR5A2/PITX2/PPARG/PRKDC/RARA/RUNX3/RXRB/SMAD3/SMAD6/SNF8/SOX4/SSBP3/TAF11/TAF12/TAF13/TAF4/TAF6/TCF7/TCF7L1/TCF7L2/TLE2/TLE3/TLE4/TRERF1/TRRAP/VDR/WTIP/WWOX/ZFHX3/ZFPM1/ZNF541/ARNTL/ATF7IP/CBFB/CREB1/CREG1/CREM/ERCC3/EYA3/GCM1/GSC/HCLS1/HIF1A/IVN…	92
GO-CC	GO:1990351	transporter complex	85/3083	332/19717	1.62636e-06	8.08841e-05	6.18586e-05	ABCA2/BEST2/CACNA1A/CACNA1C/CACNA1H/CACNA1I/CACNB1/CACNG2/CACNG3/CACNG6/CACNG8/CLCN1/CNTNAP2/CTTN/DLG2/DPP10/DPP6/GABRB1/GABRD/GABRR1/GLRA1/GRIA1/GRID2/GRIK5/GRIN2A/GRIN2B/KCNA6/KCNAB2/KCNC1/KCNG1/KCNG4/KCNH1/KCNIP4/KCNJ16/KCNJ2/KCNK2/KCNK6/KCNMA1/KCNMB3/KCNQ1/KCNV1/PDE4D/PEX13/PEX14/PKD2L1/PTK2B/RYR1/RYR2/SCN11A/SCN1B/SCN5A/SCNN1G/SHISA6/STAC3/TRPC1/TRPC7/TTYH1/VWC2/AKAP6/ANO1/CACNA1G/CACNA2D1/C…	85
GO-CC	GO:1902495	transmembrane transporter complex	83/3083	324/19717	2.09268e-06	9.20911e-05	7.04295e-05	ABCA2/BEST2/CACNA1A/CACNA1C/CACNA1H/CACNA1I/CACNB1/CACNG2/CACNG3/CACNG6/CACNG8/CLCN1/CNTNAP2/CTTN/DLG2/DPP10/DPP6/GABRB1/GABRD/GABRR1/GLRA1/GRIA1/GRID2/GRIK5/GRIN2A/GRIN2B/KCNA6/KCNAB2/KCNC1/KCNG1/KCNG4/KCNH1/KCNIP4/KCNJ16/KCNJ2/KCNK2/KCNK6/KCNMA1/KCNMB3/KCNQ1/KCNV1/PDE4D/PKD2L1/PTK2B/RYR1/RYR2/SCN11A/SCN1B/SCN5A/SCNN1G/SHISA6/STAC3/TRPC1/TRPC7/TTYH1/VWC2/AKAP6/ANO1/CACNA1G/CACNA2D1/CACNA2D2/CACN…	83
GO-CC	GO:0043025	neuronal cell body	117/3083	497/19717	2.09859e-06	9.20911e-05	7.04295e-05	BACE1/BAIAP2/BRD1/CACNA1A/CACNA1C/CAPN2/CASR/CCK/CHRNA10/CNTNAP2/CYFIP1/CYGB/DAB1/DAB2IP/DDC/DGKI/DNER/DYNLT1/GHRH/GLRA1/GRIA1/GRIK5/ITGA8/KATNB1/KCNC1/KCNH1/KCNJ2/KCNK2/KCNN3/KNDC1/LPAR1/LRP1/MAPK8IP2/MAPT/MAST1/MBP/MYH10/MYO1D/NCDN/NEUROG1/NGB/NRXN1/OPRK1/P2RX2/PDE1B/PDE9A/PDYN/PRKCZ/PTK2B/PTPRF/PTPRK/PTPRS/RGS10/RPTOR/RTN4RL1/SCN1B/SLC17A8/SLC6A3/SLC8A2/SPTBN4/SYNPO/TIMP2/TRPV1/UNC5A/VTI1A/ZNF…	117
GO-CC	GO:0030315	T-tubule	22/3083	52/19717	3.88633e-06	0.000161067	0.000123181	AHNAK2/CACNA1C/CACNG6/CACNG8/DYSF/KCNJ2/RTN2/RYR1/SCN1B/SCN5A/SLC2A4/STAC3/AKAP6/ANK2/ANK3/CACNA2D1/CACNB2/EZR/KCNJ11/NOS1AP/SLC8A1/SRI	22
GO-CC	GO:0030016	myofibril	60/3083	224/19717	1.22095e-05	0.000464768	0.000355446	AHNAK2/ANK1/ANKRD23/BAG3/CACNA1C/CALD1/CORO1C/FHL3/HDAC4/JPH1/KRT19/LDB3/MYBPC2/MYH7B/MYO18B/MYOM2/NEB/NEBL/OBSCN/OBSL1/PAK1/PALLD/PARVA/PDE4DIP/RYR1/RYR2/SCN5A/SDC4/SORBS2/SPTBN1/SYNE1/SYNPO/TNNT2/TNNT3/TRIM32/ACTN2/ALDOA/ANK2/ANK3/CAPZB/CSRP3/DNAJB6/DST/FERMT2/FLNB/ILK/KCNN2/MYH1/NOS1AP/PDLIM1/PDLIM3/PDLIM5/PPP3CA/SCN8A/SLC8A1/SRI/SVIL/TNNC1/TNNI3/TWF1	60
GO-CC	GO:0005925	focal adhesion	96/3083	405/19717	1.24603e-05	0.000464768	0.000355446	ACTN3/AFAP1/ARHGAP22/BCAR1/CAPN2/CAV1/CD44/CD81/CLASP1/CNN2/CORO1C/CTTN/CYFIP1/DDR2/DOCK7/FAP/FAT1/FHL3/GAK/GNA12/GNB2/IRF2/ITGA11/ITGA2B/ITGA3/ITGA5/ITGA6/ITGA8/ITGB4/KIF23/LASP1/LPP/LRP1/MAP4K4/MARCKS/MMP14/MPRIP/MRC2/NEDD9/PAK1/PALLD/PARVA/PARVG/PIP5K1C/PPP1CC/PTK2/PTK2B/PTPN12/PVR/RPL23/RPL3/RPL4/RPS15/RPS16/SDC4/SORBS2/SORBS3/TEK/TLE2/TRIP6/TSPAN9/ACTN2/ADD1/ARHGAP24/ARHGAP26/CDC42/CDH2/CLTC…	96
GO-CC	GO:0034705	potassium channel complex	32/3083	96/19717	1.32798e-05	0.000471749	0.000360785	CNTNAP2/CTTN/DLG2/DPP10/DPP6/GRIK5/KCNA6/KCNAB2/KCNC1/KCNG1/KCNG4/KCNH1/KCNIP4/KCNJ16/KCNJ2/KCNK2/KCNK6/KCNMA1/KCNMB3/KCNQ1/KCNV1/GRIK2/KCNA10/KCNC4/KCND2/KCNE3/KCNG2/KCNH2/KCNIP2/KCNJ11/NOS1AP/SUMO1	32
GO-CC	GO:0030018	Z disc	40/3083	132/19717	1.61911e-05	0.000538082	0.000411515	AHNAK2/ANK1/BAG3/CACNA1C/FHL3/HDAC4/JPH1/KRT19/LDB3/MYBPC2/MYO18B/MYOM2/NEB/NEBL/OBSCN/OBSL1/PAK1/PALLD/PARVA/RYR1/RYR2/SCN5A/SORBS2/SYNPO/ACTN2/ANK2/ANK3/CSRP3/DNAJB6/DST/FLNB/KCNN2/NOS1AP/PDLIM1/PDLIM3/PDLIM5/PPP3CA/SCN8A/SLC8A1/SRI	40
GO-CC	GO:0005924	cell-substrate adherens junction	96/3083	408/19717	1.70882e-05	0.000538082	0.000411515	ACTN3/AFAP1/ARHGAP22/BCAR1/CAPN2/CAV1/CD44/CD81/CLASP1/CNN2/CORO1C/CTTN/CYFIP1/DDR2/DOCK7/FAP/FAT1/FHL3/GAK/GNA12/GNB2/IRF2/ITGA11/ITGA2B/ITGA3/ITGA5/ITGA6/ITGA8/ITGB4/KIF23/LASP1/LPP/LRP1/MAP4K4/MARCKS/MMP14/MPRIP/MRC2/NEDD9/PAK1/PALLD/PARVA/PARVG/PIP5K1C/PPP1CC/PTK2/PTK2B/PTPN12/PVR/RPL23/RPL3/RPL4/RPS15/RPS16/SDC4/SORBS2/SORBS3/TEK/TLE2/TRIP6/TSPAN9/ACTN2/ADD1/ARHGAP24/ARHGAP26/CDC42/CDH2/CLTC…	96
GO-CC	GO:0044304	main axon	25/3083	68/19717	1.73109e-05	0.000538082	0.000411515	ANK1/CCK/CNTNAP2/DLG2/KCNAB2/KCNC1/MAPT/MBP/MYO1D/NAV1/SCN1B/SPTBN1/SPTBN4/TRIM46/ANK2/ANK3/CRHBP/DLG1/KCNJ11/MAP1B/MAP2/NFASC/PARD3/SCN8A/TNFRSF1B	25
GO-CC	GO:0031674	I band	42/3083	143/19717	2.33232e-05	0.000682721	0.000522132	AHNAK2/ANK1/BAG3/CACNA1C/FHL3/HDAC4/JPH1/KRT19/LDB3/MYBPC2/MYO18B/MYOM2/NEB/NEBL/OBSCN/OBSL1/PAK1/PALLD/PARVA/RYR1/RYR2/SCN5A/SORBS2/SYNPO/ACTN2/ALDOA/ANK2/ANK3/CSRP3/DNAJB6/DST/FERMT2/FLNB/KCNN2/NOS1AP/PDLIM1/PDLIM3/PDLIM5/PPP3CA/SCN8A/SLC8A1/SRI	42
GO-CC	GO:0062023	collagen-containing extracellular matrix	95/3083	406/19717	2.37946e-05	0.000682721	0.000522132	ADAMTS2/ADAMTS8/AEBP1/AGRN/AHSG/APOC3/CBLN4/CLC/COL11A2/COL13A1/COL15A1/COL1A1/COL21A1/COL2A1/COL4A1/COL4A2/COL5A1/COL5A3/COL6A3/COL8A2/COL9A1/COL9A3/CRELD1/EFNA5/F7/FBLN5/FN1/FRAS1/HRG/ITGA6/ITIH5/KNG1/LAMA1/LAMA5/LMAN1L/LOXL1/LTBP4/MATN4/MFAP5/MUC2/NTN1/PCOLCE/PCSK6/PRELP/PRG4/S100A6/SDC3/SEMA7A/SERPINA5/SERPINB8/SERPINC1/SFRP1/SFRP2/SMOC2/SOST/SSC5D/TECTA/TGM4/THSD4/TIMP2/TNXB/VTN/VWC2/WNT5B/Z…	95
GO-CC	GO:0030055	cell-substrate junction	96/3083	412/19717	2.57675e-05	0.000711947	0.000544483	ACTN3/AFAP1/ARHGAP22/BCAR1/CAPN2/CAV1/CD44/CD81/CLASP1/CNN2/CORO1C/CTTN/CYFIP1/DDR2/DOCK7/FAP/FAT1/FHL3/GAK/GNA12/GNB2/IRF2/ITGA11/ITGA2B/ITGA3/ITGA5/ITGA6/ITGA8/ITGB4/KIF23/LASP1/LPP/LRP1/MAP4K4/MARCKS/MMP14/MPRIP/MRC2/NEDD9/PAK1/PALLD/PARVA/PARVG/PIP5K1C/PPP1CC/PTK2/PTK2B/PTPN12/PVR/RPL23/RPL3/RPL4/RPS15/RPS16/SDC4/SORBS2/SORBS3/TEK/TLE2/TRIP6/TSPAN9/ACTN2/ADD1/ARHGAP24/ARHGAP26/CDC42/CDH2/CLTC…	96
GO-CC	GO:0005604	basement membrane	31/3083	95/19717	2.89261e-05	0.000770673	0.000589396	AGRN/COL15A1/COL2A1/COL4A1/COL4A2/COL5A1/COL8A2/EFNA5/FN1/FRAS1/ITGA6/LAMA1/LAMA5/LOXL1/NTN1/SMOC2/VTN/VWC2/ACAN/DLG1/DST/LAMA2/LAMA4/LAMB3/LAMB4/NID1/NTN4/PTN/SMC3/THBS2/USH2A	31
GO-CC	GO:0008076	voltage-gated potassium channel complex	29/3083	87/19717	3.31361e-05	0.000839005	0.000641654	CNTNAP2/CTTN/DLG2/DPP10/DPP6/KCNA6/KCNAB2/KCNC1/KCNG1/KCNG4/KCNH1/KCNIP4/KCNJ16/KCNJ2/KCNK2/KCNK6/KCNMA1/KCNMB3/KCNQ1/KCNV1/KCNA10/KCNC4/KCND2/KCNE3/KCNG2/KCNH2/KCNIP2/NOS1AP/SUMO1	29
GO-CC	GO:0005891	voltage-gated calcium channel complex	18/3083	43/19717	3.46834e-05	0.000839005	0.000641654	CACNA1A/CACNA1C/CACNA1H/CACNA1I/CACNB1/CACNG2/CACNG3/CACNG6/CACNG8/PDE4D/RYR1/STAC3/CACNA1G/CACNA2D1/CACNA2D2/CACNB2/CATSPER1/NOS1AP	18
GO-CC	GO:0042641	actomyosin	27/3083	79/19717	3.71284e-05	0.000839005	0.000641654	BAG3/CDC42BPB/CNN2/DBN1/FHL3/HDAC4/LDB3/LPP/MICALL2/MST1R/MYH10/NEBL/PRKCZ/PTK2/SIPA1L3/SYNPO/TEK/TRIP6/FERMT2/FLNB/ILK/LIMCH1/MYLK/PDLIM1/PDLIM3/PDLIM5/PXN	27
GO-CC	GO:0032432	actin filament bundle	26/3083	75/19717	3.88947e-05	0.000839005	0.000641654	BAG3/CNN2/FHL3/LDB3/LPP/MARCKS/MICALL2/MST1R/MYH10/NEBL/PRKCZ/PTK2/SIPA1L3/SYNPO/TEK/TRIP6/FERMT2/FLNB/ILK/LIMCH1/MYLK/PDLIM1/PDLIM3/PDLIM5/PLS1/PXN	26
GO-CC	GO:0005635	nuclear envelope	105/3083	464/19717	4.01889e-05	0.000839005	0.000641654	ADRA1B/ATP11B/BICD2/BNIP3/BNIP3L/CACYBP/CHMP2A/CSE1L/CUEDC2/DMPK/DNASE1/EDNRB/EIF5A/GABRB1/GNAZ/GRK5/GTF3C3/INTS1/INTS2/ITPR1/KCNH1/LMNA/MAD1L1/MAD2L1BP/MX2/NELL1/NR4A1/NRM/NRXN1/NUP188/NUP62/OSBPL3/P2RX1/P2RX2/PAK1/PDE4D/PRKCZ/RANBP3L/RAP1GAP2/RBM15/S100A6/SHISA5/SMAD3/SPIN1/SREBF1/SYNE1/TMEM176B/TMEM18/TMEM201/TMEM43/TRPC7/UBE2I/UTP18/VAPA/ZC3HC1/AKAP6/AKIRIN1/BCL2L1/BNIP1/BNIP2/CHMP4B/CLGN/DHC…	105
GO-CC	GO:0044420	extracellular matrix component	20/3083	51/19717	4.03616e-05	0.000839005	0.000641654	ADAMTSL5/COL11A2/COL15A1/COL1A1/COL2A1/COL4A1/COL4A2/COL5A1/COL5A3/FBLN5/LAMA1/LAMA5/MFAP1/MFAP5/THSD4/ACAN/COL12A1/LAMB3/LAMB4/NTN4	20
GO-CC	GO:0001725	stress fiber	24/3083	67/19717	4.15588e-05	0.000839005	0.000641654	BAG3/CNN2/FHL3/LDB3/LPP/MICALL2/MST1R/MYH10/NEBL/PRKCZ/PTK2/SIPA1L3/SYNPO/TEK/TRIP6/FERMT2/FLNB/ILK/LIMCH1/MYLK/PDLIM1/PDLIM3/PDLIM5/PXN	24
GO-CC	GO:0097517	contractile actin filament bundle	24/3083	67/19717	4.15588e-05	0.000839005	0.000641654	BAG3/CNN2/FHL3/LDB3/LPP/MICALL2/MST1R/MYH10/NEBL/PRKCZ/PTK2/SIPA1L3/SYNPO/TEK/TRIP6/FERMT2/FLNB/ILK/LIMCH1/MYLK/PDLIM1/PDLIM3/PDLIM5/PXN	24
GO-CC	GO:0005938	cell cortex	75/3083	308/19717	4.16128e-05	0.000839005	0.000641654	ADD3/AKAP13/C2CD2L/CABP1/CALD1/CAPN2/CAV1/CLASP1/CLTA/CORO1C/CRIP2/CTNNA2/CTTN/DBN1/DBNL/EXOC2/FRY/GMFB/GRM7/KRT19/LASP1/MAEA/MARCKS/MKLN1/MLPH/MOBP/MYH10/MYO1D/NEDD9/PHLDB1/PRKCZ/PTK2/PTK2B/RIMS3/RND1/RYR1/SCIN/SHROOM3/SPINK5/SPRR4/SPTB/SPTBN1/SPTBN4/UNC13A/UTRN/WASL/ACTN2/ARC/ASPH/ASTN2/CDC42/CDH2/COTL1/DLC1/DST/EPB41L2/ERC2/EXOC1/EXOC6/EZR/FERMT2/FGF1/FLNB/FLOT1/HCLS1/HIP1R/NF2/PARD3/PARD3B/PC…	75
GO-CC	GO:0043292	contractile fiber	60/3083	234/19717	4.96599e-05	0.000974903	0.000745587	AHNAK2/ANK1/ANKRD23/BAG3/CACNA1C/CALD1/CORO1C/FHL3/HDAC4/JPH1/KRT19/LDB3/MYBPC2/MYH7B/MYO18B/MYOM2/NEB/NEBL/OBSCN/OBSL1/PAK1/PALLD/PARVA/PDE4DIP/RYR1/RYR2/SCN5A/SDC4/SORBS2/SPTBN1/SYNE1/SYNPO/TNNT2/TNNT3/TRIM32/ACTN2/ALDOA/ANK2/ANK3/CAPZB/CSRP3/DNAJB6/DST/FERMT2/FLNB/ILK/KCNN2/MYH1/NOS1AP/PDLIM1/PDLIM3/PDLIM5/PPP3CA/SCN8A/SLC8A1/SRI/SVIL/TNNC1/TNNI3/TWF1	60
GO-CC	GO:0150034	distal axon	70/3083	285/19717	5.5235e-05	0.00105655	0.000808026	BRSK1/BRSK2/CASR/CCK/CTTN/CYFIP1/DBN1/DGKI/DICER1/DOCK7/DYNLT1/GHRH/GLRA1/GOT1/GRIK5/ITGA3/KATNB1/KCNA6/KCNAB2/KCNC1/KCNK2/LRP1/MAPT/MYH10/OPRK1/OTX2/PALLD/PDYN/PTK2B/PTPRN2/PTPRO/RASGRF1/RGS10/SLC17A8/SSH1/TIAM2/TIMP2/UNC13A/UTRN/ZNF804A/APBB2/CHRM2/CPLX2/CRHBP/EPHA4/ERC2/EXOC6/GLUL/GRIK2/ILK/ITSN1/KCNC4/KIF5C/MAP1B/MAP2/NDEL1/NIN/NMU/OXT/PARD3/PCDH9/PINK1/POLG/SHANK2/SLC18A2/SRI/TANC1/TH/UNC5C/…	70
GO-CC	GO:0030864	cortical actin cytoskeleton	29/3083	90/19717	6.69215e-05	0.00124809	0.000954513	AKAP13/CALD1/CAPN2/CTTN/DBN1/DBNL/GMFB/KRT19/LASP1/MAEA/MLPH/MOBP/SHROOM3/SPTB/SPTBN1/SPTBN4/UTRN/WASL/ACTN2/CDH2/COTL1/DLC1/EPB41L2/FLOT1/HCLS1/HIP1R/NF2/PLS1/SNX9	29
GO-CC	GO:0030017	sarcomere	53/3083	204/19717	9.18141e-05	0.00167057	0.00127762	AHNAK2/ANK1/BAG3/CACNA1C/CORO1C/FHL3/HDAC4/JPH1/KRT19/LDB3/MYBPC2/MYO18B/MYOM2/NEB/NEBL/OBSCN/OBSL1/PAK1/PALLD/PARVA/RYR1/RYR2/SCN5A/SORBS2/SPTBN1/SYNE1/SYNPO/TNNT2/TNNT3/TRIM32/ACTN2/ALDOA/ANK2/ANK3/CAPZB/CSRP3/DNAJB6/DST/FERMT2/FLNB/ILK/KCNN2/MYH1/NOS1AP/PDLIM1/PDLIM3/PDLIM5/PPP3CA/SCN8A/SLC8A1/SRI/TNNC1/TNNI3	53
GO-CC	GO:0034704	calcium channel complex	23/3083	66/19717	9.73353e-05	0.00172886	0.0013222	CACNA1A/CACNA1C/CACNA1H/CACNA1I/CACNB1/CACNG2/CACNG3/CACNG6/CACNG8/PDE4D/PKD2L1/RYR1/RYR2/STAC3/AKAP6/CACNA1G/CACNA2D1/CACNA2D2/CACNB2/CATSPER1/NOS1AP/PRKACA/TRPC4	23
GO-CC	GO:0043679	axon terminus	35/3083	119/19717	0.000104339	0.00178778	0.00136726	CASR/CCK/CYFIP1/DGKI/GHRH/GLRA1/GOT1/GRIK5/KCNA6/KCNAB2/KCNC1/KCNK2/OPRK1/PDYN/PTPRN2/RGS10/SLC17A8/UNC13A/CHRM2/CPLX2/CRHBP/EPHA4/GLUL/GRIK2/ILK/ITSN1/KCNC4/NMU/OXT/POLG/SLC18A2/SRI/TANC1/TH/USH2A	35
GO-CC	GO:0097060	synaptic membrane	97/3083	432/19717	0.000105446	0.00178778	0.00136726	ANK1/ATP2B2/BAIAP2/CABP1/CACNA1C/CACNG2/CACNG3/CACNG8/CHRNA10/CLSTN1/CLTA/COL13A1/CTNNA2/DBN1/DBNL/DGKI/DLG2/DLGAP2/DNM3/GABBR1/GABRB1/GABRD/GABRR1/GLRA1/GRIA1/GRID2/GRID2IP/GRIK5/GRIN2A/GRIN2B/GRM4/GRM7/GRM8/IGSF21/ITGA3/ITGA8/KCNC1/KCNH1/KCNMA1/LZTS1/NRXN1/OPRK1/P2RX1/PDE2A/PTPRO/PTPRS/RGS9/RIMS3/SHISA6/SLC6A3/SLC6A5/STX11/SYNE1/SYNPO/SYT7/TRPV1/UNC13A/UTRN/ZNRF2/ACTN2/ANK2/ANK3/ANKS1B/ARC/ARRB…	97
GO-CC	GO:0031965	nuclear membrane	71/3083	296/19717	0.000108421	0.00179738	0.0013746	ADRA1B/ATP11B/CUEDC2/DMPK/EDNRB/GRK5/GTF3C3/INTS1/INTS2/ITPR1/KCNH1/LMNA/MAD2L1BP/NR4A1/NRM/NRXN1/NUP62/OSBPL3/P2RX1/P2RX2/PAK1/PDE4D/RAP1GAP2/RBM15/SHISA5/SMAD3/SPIN1/SYNE1/TMEM176B/TMEM18/TMEM201/TMEM43/UTP18/VAPA/ZC3HC1/AKAP6/AKIRIN1/BCL2L1/DHCR7/DNAJB14/DNAJC1/DPY19L1/EGFR/ERN1/GUCY2D/HOXA7/ITPR3/LEMD3/LPIN1/MATR3/MLX/MTDH/NOS1AP/NUP107/NUP133/OSBPL6/PRNP/RRP12/SCRN1/SIRT1/SPAG4/SUMO1/TBC1D20…	71
GO-CC	GO:0044306	neuron projection terminus	39/3083	138/19717	0.000112934	0.0018315	0.0014007	ATCAY/BAIAP2/CASR/CCK/CYFIP1/DGKI/FSTL3/GHRH/GLRA1/GOT1/GRIK5/KCNA6/KCNAB2/KCNC1/KCNK2/OPRK1/PDYN/PTPRN2/RGS10/SLC17A8/UNC13A/VTI1A/CHRM2/CPLX2/CRHBP/EPHA4/GLUL/GRIK2/ILK/ITSN1/KCNC4/NMU/OXT/POLG/SLC18A2/SRI/TANC1/TH/USH2A	39
GO-CC	GO:0044291	cell-cell contact zone	24/3083	71/19717	0.000119904	0.00190316	0.0014555	ANKRD23/CADM4/DSC2/FGFRL1/GJA5/KCNJ2/OBSL1/PAK1/SCN1B/SCN5A/SPTBN4/YWHAH/AKAP6/ANK2/ANK3/CDH2/DLG1/FLOT1/KCNJ11/MYH1/PCDH9/PKP4/SCRIB/SLC8A1	24
GO-CC	GO:0043204	perikaryon	38/3083	134/19717	0.000126914	0.00197246	0.0015085	BRD1/CACNA1C/CCK/CHRNA10/CNTNAP2/GHRH/GLRA1/GRIK5/ITGA8/KCNH1/KNDC1/MYO1D/NEUROG1/NGB/OPRK1/PDE9A/PTPRS/RTN4RL1/SCN1B/SLC17A8/SLC8A2/SYNPO/ASTN2/CRHBP/DHX36/EPHA4/GLUL/GRIK2/HTR5A/ITGA1/KCND2/KCNE3/MAP1B/PPP1CA/PPP5C/RTN4RL2/TH/TTLL7	38
GO-CC	GO:0030863	cortical cytoskeleton	34/3083	116/19717	0.000140049	0.00213218	0.00163065	AKAP13/CALD1/CAPN2/CLASP1/CTTN/DBN1/DBNL/GMFB/KRT19/LASP1/MAEA/MLPH/MOBP/RIMS3/SHROOM3/SPTB/SPTBN1/SPTBN4/UTRN/WASL/ACTN2/CDH2/COTL1/DLC1/EPB41L2/EZR/FLOT1/HCLS1/HIP1R/NF2/PCLO/PLS1/SNX9/TRPC4	34
GO-CC	GO:0030027	lamellipodium	50/3083	193/19717	0.000153932	0.00229667	0.00175645	ACTG2/BCAR1/CAPG/CD44/CDC42BPB/CORO1C/CTNNA2/CTTN/CYFIP1/DBN1/DBNL/DYNLT1/DYSF/FAP/FAT1/MYH10/NEDD9/PAK1/PALLD/PARVA/PLCG1/PTK2/PTK2B/PTPRO/SLC39A6/SORBS2/SSH1/TIAM2/WASF2/WASL/APBB2/APC2/CCDC88A/CDH2/FERMT2/FLOT1/ILK/INPPL1/IQGAP2/ITSN1/MYLK/NF2/PDPN/PHACTR4/PLEKHG5/PXN/RAB3IP/SCRIB/STX2/UNC5C	50
GO-CC	GO:0005913	cell-cell adherens junction	34/3083	117/19717	0.000168149	0.00244399	0.00186911	ARVCF/BAIAP2/BAIAP2L1/CDH11/CDH19/CDH4/CDH5/CTNNA2/DSC2/IGSF21/ITGA6/LDB3/OXTR/PVR/VEGFA/ADD1/CDH12/CDH17/CDH2/CDH3/FAT2/FLOT1/PAK4/PARD3/PARD3B/PDLIM1/PDLIM3/PDLIM5/PKP4/PLEKHA7/PPP1CA/S100A11/SCRIB/SMAD7	34
GO-CC	GO:0005874	microtubule	93/3083	416/19717	0.000170358	0.00244399	0.00186911	ASPM/BAIAP2/BCAS3/CLASP1/CSNK1D/DNAH10/DNAH17/DNAH2/DNAH6/DNM3/DYNLT1/DYSF/EIF3A/EML1/EML3/HAUS8/JAKMIP1/KATNAL2/KATNB1/KCNAB2/KIF19/KIF23/KIF25/KLHL21/KNTC1/LZTS2/MACF1/MAPRE3/MAPT/MTUS1/NAV1/NEK6/RADIL/RASSF3/RCC2/SAA1/SHROOM3/STAU2/STMN1/TBCB/TBCD/TEKT2/TTLL8/TUBGCP2/TUBGCP3/TUBGCP6/ZNF804A/AKNA/APC2/CAMSAP1/CCT7/CENPJ/CEP57/CLTC/CRHBP/DCLK2/DLG1/DNAL1/DPYSL2/DST/DYNC1I1/EML5/EML6/GABARAPL1/GA…	93
GO-CC	GO:0098978	glutamatergic synapse	80/3083	349/19717	0.000204764	0.00288215	0.00220422	ABR/AP2B1/ARHGAP22/ATP2B2/BAIAP2/CACNG2/CACNG3/CDH11/CLSTN1/DBN1/DGKI/DLG2/DLGAP4/DNM3/EPS15/GABRD/GABRR1/GRIA1/GRID2/GRIK5/GRIN2A/MYH10/NAPA/NRXN1/P2RX1/PHB2/PLCG1/PPM1H/PPP1CC/PRKAR1A/PRKAR1B/PRKCI/PRKCZ/PTK2B/PTPRO/PTPRS/RAP1A/RGS9/SHISA6/SPTBN1/SYNPO/UNC13A/USP8/ACAN/ACTN2/ARC/BCR/C1QBP/CANX/CHRM2/CLSTN2/CPLX2/CRTC1/DLG1/EIF4E/EPHA4/ERC2/FLOT1/GRIK2/GRM3/IL1RAP/ITSN1/KCND2/LRRC4C/NOS1AP/NPTN/…	80
GO-CC	GO:0045211	postsynaptic membrane	75/3083	323/19717	0.000209916	0.00289995	0.00221783	ANK1/ATP2B2/CABP1/CACNA1C/CACNG2/CACNG3/CACNG8/CHRNA10/CLSTN1/COL13A1/CTNNA2/DBN1/DBNL/DGKI/DLG2/DLGAP2/DNM3/GABBR1/GABRB1/GABRD/GABRR1/GLRA1/GRIA1/GRID2/GRID2IP/GRIK5/GRIN2A/GRIN2B/GRM7/IGSF21/KCNC1/KCNH1/KCNMA1/LZTS1/OPRK1/P2RX1/PTPRO/PTPRS/RGS9/SHISA6/SLC6A3/SYNE1/SYNPO/TRPV1/UTRN/ACTN2/ANK2/ANK3/ANKS1B/ARC/ARRB2/BCR/CANX/CDH2/CHRM2/CLSTN2/DLG1/DLGAP1/EPHA4/GRIK2/GRM3/HTR5A/IQSEC3/KCND2/LRRC4C…	75
GO-CC	GO:0044449	contractile fiber part	55/3083	221/19717	0.000229956	0.00311904	0.00238538	AHNAK2/ANK1/BAG3/CACNA1C/CORO1C/FHL3/HDAC4/JPH1/KRT19/LDB3/MYBPC2/MYO18B/MYOM2/NEB/NEBL/OBSCN/OBSL1/PAK1/PALLD/PARVA/RYR1/RYR2/SCN5A/SDC4/SORBS2/SPTBN1/SYNE1/SYNPO/TNNT2/TNNT3/TRIM32/ACTN2/ALDOA/ANK2/ANK3/CAPZB/CSRP3/DNAJB6/DST/FERMT2/FLNB/ILK/KCNN2/MYH1/NOS1AP/PDLIM1/PDLIM3/PDLIM5/PPP3CA/SCN8A/SLC8A1/SRI/SVIL/TNNC1/TNNI3	55
GO-CC	GO:0098839	postsynaptic density membrane	24/3083	74/19717	0.000246422	0.0032827	0.00251054	ATP2B2/CACNG2/CACNG3/CACNG8/CLSTN1/DGKI/DLG2/GRIA1/GRID2/GRIK5/GRIN2A/GRIN2B/PTPRO/PTPRS/RGS9/SHISA6/ACTN2/ARC/CLSTN2/DLG1/LRRC4C/NPTN/SCRIB/SLITRK1	24
GO-CC	GO:0048786	presynaptic active zone	23/3083	71/19717	0.000335375	0.0043432	0.00332159	BRSK1/CTNNA2/DGKI/GRM7/NRXN1/P2RX1/PHB2/RIMS3/SLC17A7/STX11/UNC13A/C1QBP/CANX/CDH2/ERC2/FLOT1/NPTN/NTNG1/NTNG2/NUFIP1/PCLO/PPFIA3/STX2	23
GO-CC	GO:0014704	intercalated disc	18/3083	50/19717	0.000343481	0.0043432	0.00332159	ANKRD23/DSC2/GJA5/KCNJ2/OBSL1/PAK1/SCN1B/SCN5A/SPTBN4/YWHAH/AKAP6/ANK2/ANK3/CDH2/DLG1/KCNJ11/MYH1/SLC8A1	18
GO-CC	GO:0098589	membrane region	75/3083	328/19717	0.000343497	0.0043432	0.00332159	ADD3/ADRA1B/ARID3C/BACE1/BICD2/CAPN2/CAV1/CD19/CD1A/CD36/CD8A/CORO1C/DYSF/EDNRB/EFNA5/EHD2/EIF5A/FAS/HYAL2/KCNMA1/KCNQ1/KDR/MAPT/MYO1D/NUP62/P2RX1/PRKAR1A/PRKCZ/PTK2B/RFTN1/RTN4RL1/SCN5A/SDC4/SLC2A4/SLC6A3/SPACA1/SYNJ2/TEK/UNC5A/UNC5B/ZAP70/ADCY2/ADD1/AKAP6/ANGPT1/ANK2/ARC/CDH2/DLC1/DLG1/EFHD2/EGFR/EZR/FADD/FLOT1/GNAI3/ITGA1/KCND2/KCNE3/LDHB/NOS1AP/NOS3/ORAI1/PDPN/PDZK1/PLLP/PPP2CA/PRKACA/PRNP/RT…	75
GO-CC	GO:0043194	axon initial segment	10/3083	20/19717	0.000349333	0.00434337	0.00332173	ANK1/CCK/NAV1/SPTBN4/TRIM46/ANK2/ANK3/MAP2/NFASC/SCN8A	10
GO-CC	GO:0000151	ubiquitin ligase complex	66/3083	282/19717	0.000386682	0.00472892	0.00361659	AMN1/ASB1/BRCA1/BUB1B/CACYBP/CAND1/CCNF/CUL1/DCAF15/DCUN1D4/FBXL18/FBXL19/FBXL3/FBXO2/FBXO21/FBXW4/KLHL21/MAEA/MED21/MED27/MIB2/MKLN1/PCGF1/PCGF3/PCGF6/PHC3/RAD18/RING1/RNF14/SKP2/SPSB1/SPSB4/TNFAIP1/ZSWIM4/ARIH1/BMI1/CBX2/CBX7/COMMD1/CRBN/DCAF5/DCUN1D2/DYRK2/FBXL12/FBXL17/FBXL4/FBXL8/FBXO11/FBXO31/FBXO4/FBXW11/KCTD17/KLHL25/KLHL7/LMO7/LZTR1/MAD2L2/RANBP9/RNF11/SMURF2/SPOP/SPSB3/SYVN1/TSPAN17/UBR…	66
GO-CC	GO:0097386	glial cell projection	11/3083	24/19717	0.000459688	0.00553108	0.00423006	AKR1B1/KCNK2/MAPT/SLC17A8/EZR/GJB2/GLUL/NFASC/PINK1/SCN7A/SLC7A11	11
GO-CC	GO:0019005	SCF ubiquitin ligase complex	21/3083	64/19717	0.00049318	0.00583987	0.00446622	AMN1/CACYBP/CCNF/CUL1/FBXL18/FBXL19/FBXL3/FBXO2/FBXW4/SKP2/SPSB1/SPSB4/ARIH1/FBXL12/FBXL17/FBXL4/FBXL8/FBXO31/FBXO4/FBXW11/SPSB3	21
GO-CC	GO:0099634	postsynaptic specialization membrane	29/3083	101/19717	0.000608276	0.00709022	0.00542246	ATP2B2/CACNG2/CACNG3/CACNG8/CHRNA10/CLSTN1/DGKI/DLG2/GLRA1/GRIA1/GRID2/GRIK5/GRIN2A/GRIN2B/PTPRO/PTPRS/RGS9/SHISA6/ACTN2/ARC/CDH2/CLSTN2/DLG1/HTR5A/KCND2/LRRC4C/NPTN/SCRIB/SLITRK1	29
GO-CC	GO:0044448	cell cortex part	46/3083	184/19717	0.000643346	0.00738363	0.00564686	AKAP13/C2CD2L/CALD1/CAPN2/CLASP1/CLTA/CTNNA2/CTTN/DBN1/DBNL/EXOC2/GMFB/KRT19/LASP1/MAEA/MLPH/MOBP/PHLDB1/PRKCZ/RIMS3/SHROOM3/SPTB/SPTBN1/SPTBN4/UNC13A/UTRN/WASL/ACTN2/ASPH/CDH2/COTL1/DLC1/EPB41L2/ERC2/EXOC1/EXOC6/EZR/FLOT1/HCLS1/HIP1R/NF2/PCLO/PLS1/PPFIA3/SNX9/TRPC4	46
GO-CC	GO:0034399	nuclear periphery	35/3083	131/19717	0.00077327	0.00874029	0.00668441	AKAP8L/CSNK2B/DNMT3A/LMNA/MAEA/MAPT/MBD1/NARF/NCOR2/PCNA/PHACTR3/PHB2/PRKCZ/PRPF40A/RGS12/RUNX1T1/SATB1/SPTBN4/ARFGEF1/ATXN3/CHMP1A/GMCL1/HLCS/MAP2/MATR3/MORC3/MYB/NUFIP1/NUP107/PIAS4/RAD21/RUVBL1/SMC3/TELO2/YEATS4	35
GO-CC	GO:0030125	clathrin vesicle coat	12/3083	29/19717	0.0007956	0.00880717	0.00673555	AP1G2/AP2A2/AP2B1/CLTA/EPS15/NECAP2/SGIP1/AFTPH/AP1G1/AP2M1/CLTC/HIP1R	12
GO-CC	GO:0035102	PRC1 complex	8/3083	15/19717	0.000808036	0.00880717	0.00673555	PCGF1/PCGF3/PCGF6/PHC3/RING1/BMI1/CBX2/CBX7	8
GO-CC	GO:0098857	membrane microdomain	71/3083	316/19717	0.000814604	0.00880717	0.00673555	ADD3/ADRA1B/ARID3C/BACE1/CAPN2/CAV1/CD19/CD1A/CD36/CD8A/CORO1C/DYSF/EDNRB/EFNA5/EHD2/FAS/HYAL2/KCNMA1/KCNQ1/KDR/MAPT/MYO1D/P2RX1/PRKAR1A/PRKCZ/PTK2B/RFTN1/RTN4RL1/SCN5A/SDC4/SLC2A4/SLC6A3/SYNJ2/TEK/UNC5A/UNC5B/ZAP70/ADCY2/ADD1/AKAP6/ANGPT1/ANK2/ARC/CDH2/DLC1/DLG1/EFHD2/EGFR/EZR/FADD/FLOT1/GNAI3/ITGA1/KCND2/KCNE3/LDHB/NOS1AP/NOS3/ORAI1/PDPN/PDZK1/PLLP/PPP2CA/PRKACA/PRNP/RTN4RL2/SHH/SMURF2/TNFRSF1B…	71
GO-CC	GO:0016529	sarcoplasmic reticulum	22/3083	71/19717	0.000883399	0.0094145	0.00720003	AGL/ANK1/CALU/CAMK2B/DHRS7C/DMPK/ITPR1/JPH1/JPH3/RTN2/RYR1/RYR2/SLC2A4/AKAP6/ANK3/ASPH/CACNA2D1/ITPR3/NOS1AP/SRI/THBS1/TMEM38B	22
GO-CC	GO:0030496	midbody	43/3083	173/19717	0.00107286	0.0112726	0.00862108	ANKRD54/ARL2BP/ARL8A/ASPM/CAPG/CCDC69/EXOC2/KATNB1/KIF23/KLHDC8B/LZTS2/MAPRE3/MYH10/NUP62/PPP1CC/RCC2/SSH1/TEX14/TSG101/USP50/USP8/WIZ/APC2/C6orf89/CDC42/CHMP4B/EXOC1/EXOC6/GEM/GNAI3/INCENP/KATNA1/KIF13A/KIF3B/NAT10/NTNG2/PKP4/RAB11FIP3/RASGEF1B/SVIL/TBCK/TTC23L/USP3	43
GO-CC	GO:0045121	membrane raft	70/3083	315/19717	0.00120362	0.0124708	0.00953742	ADD3/ADRA1B/ARID3C/BACE1/CAPN2/CAV1/CD19/CD1A/CD36/CD8A/CORO1C/EDNRB/EFNA5/EHD2/FAS/HYAL2/KCNMA1/KCNQ1/KDR/MAPT/MYO1D/P2RX1/PRKAR1A/PRKCZ/PTK2B/RFTN1/RTN4RL1/SCN5A/SDC4/SLC2A4/SLC6A3/SYNJ2/TEK/UNC5A/UNC5B/ZAP70/ADCY2/ADD1/AKAP6/ANGPT1/ANK2/ARC/CDH2/DLC1/DLG1/EFHD2/EGFR/EZR/FADD/FLOT1/GNAI3/ITGA1/KCND2/KCNE3/LDHB/NOS1AP/NOS3/ORAI1/PDPN/PDZK1/PLLP/PPP2CA/PRKACA/PRNP/RTN4RL2/SHH/SMURF2/TNFRSF1B/TRPC…	70
GO-CC	GO:0008328	ionotropic glutamate receptor complex	17/3083	51/19717	0.00135193	0.0138156	0.0105659	CACNG2/CACNG3/CACNG8/DLG2/GRIA1/GRID2/GRIK5/GRIN2A/GRIN2B/PTK2B/SHISA6/VWC2/DLG1/GRIK2/SACM1L/SCRIB/SHANK2	17
GO-CC	GO:0031519	PcG protein complex	16/3083	47/19717	0.00144161	0.0145329	0.0111145	BAP1/CSNK2B/KDM2B/PCGF1/PCGF3/PCGF6/PHC3/PHF1/RING1/BMI1/CBX2/CBX7/DNMT3L/JARID2/RYBP/SIRT1	16
GO-CC	GO:0016324	apical plasma membrane	70/3083	318/19717	0.00156309	0.0155276	0.0118752	AGER/ASPM/C2CD2L/CASR/CD36/CD44/CEACAM5/DDR2/DPEP1/EPCAM/EPS15/FAT1/FN1/GNAS/HYAL2/ITPK1/KCNK2/KCNMA1/LZTS1/OXTR/P2RX2/PAPPA2/PDE4D/PRKCI/PRKCZ/PTK2/PTPRO/SCNN1G/SHROOM3/SIPA1L3/SLC2A5/SLC39A4/SLC4A5/SLC6A19/SLC7A9/SORBS2/STK39/TEK/AKR1A1/ANK2/ANO1/ARHGEF18/CD34/CDH2/DLG1/DSG1/DSTYK/EGFR/EXOC1/EZR/F2RL2/HIP1R/KL/LMO7/MREG/MTDH/PARD3/PARD3B/PDPN/PDZK1/SHANK2/SLC12A2/SLC29A4/SLC44A4/SLC5A1/SLC9A3/S…	70
GO-CC	GO:0042734	presynaptic membrane	40/3083	161/19717	0.00158191	0.0155276	0.0118752	CLTA/CTNNA2/DGKI/GABBR1/GLRA1/GRIK5/GRIN2A/GRM4/GRM7/GRM8/IGSF21/KCNC1/KCNH1/NRXN1/OPRK1/P2RX1/PDE2A/PTPRS/RIMS3/SLC6A3/SLC6A5/STX11/SYT7/UNC13A/ZNRF2/CANX/CDH2/CHRM2/EPHA4/ERC2/GRIK2/GRM3/GRM6/LRRC4B/NPTN/NTNG1/NTNG2/SCRIB/SLC6A9/STX2	40
GO-CC	GO:0030139	endocytic vesicle	67/3083	303/19717	0.00172408	0.0167034	0.0127744	ADAM8/AMBRA1/AP2A2/AP2B1/BECN1/CACNG2/CACNG3/CACNG8/CAMK2B/CAV1/CD36/CLTA/DAB2IP/DVL2/DYSF/EPS15/GRIA1/HEATR5A/HYAL2/LPAR1/LRP1/MARCO/MCOLN1/MTSS1/RAB11B/RAP1A/SAA1/SCARF1/SCGB3A2/SGIP1/STAB2/STX6/STX8/SYK/SYT7/TAP2/WASL/WNT3/WNT5B/AP2M1/APOB/APPL1/ARRB2/ATG12/ATP6V0E2/CD2AP/CLTC/EGFR/FLNB/HIP1R/HLA-DQB1/HLA-DRA/HPX/ITSN1/LMBRD1/LPAR2/NOS3/PLEKHG5/RAB11FIP1/RAB11FIP3/RAB22A/RAB7A/RABEP1/SEC22B/ST…	67
GO-CC	GO:0035267	NuA4 histone acetyltransferase complex	9/3083	20/19717	0.00178743	0.0168788	0.0129086	ACTL6B/KAT5/MORF4L1/TRRAP/EP400/EPC2/ING3/RUVBL1/YEATS4	9
GO-CC	GO:0043189	H4/H2A histone acetyltransferase complex	9/3083	20/19717	0.00178743	0.0168788	0.0129086	ACTL6B/KAT5/MORF4L1/TRRAP/EP400/EPC2/ING3/RUVBL1/YEATS4	9
GO-CC	GO:0016607	nuclear speck	84/3083	397/19717	0.00195186	0.0182011	0.0139198	AKAP8L/ASCC1/ATOH8/BNIP3L/BRD1/CBY1/CCNL2/CWC22/CYGB/DDX46/DHX15/EAF1/EHMT2/GATAD2A/GCAT/GLI3/GRK5/GTF2H4/IL15/LHPP/LMNA/MAML1/MAML2/MAPT/MBD1/MEF2C/MORF4L1/NEK6/PPP1CC/PRPF40A/RBM15/RBM19/RING1/RREB1/SAP130/SARNP/SART3/SETD1A/SETD1B/SNRNP40/TAP2/TERT/WT1/YLPM1/ZBTB16/ZC3H13/ZMIZ1/BDNF/BRD2/CDC25C/DAZAP2/DHX36/EP400/FBXL4/HBP1/HEXIM2/HIF1A/HIPK1/INPPL1/MSX2/NAMPT/NR4A2/NSL1/OSGEP/PNN/POLI/POLR2D/…	84
GO-CC	GO:0090575	RNA polymerase II transcription factor complex	40/3083	163/19717	0.00202014	0.0186052	0.0142289	ATF6B/E2F2/GTF2E1/GTF2H3/GTF2H4/HNRNPAB/HYAL2/MED26/MED8/NR1H2/NR5A2/PPARG/RARA/RUNX3/RXRB/SMAD3/TAF11/TAF12/TAF13/TAF4/TAF6/TCF7L2/TLE3/TLE4/TRRAP/VDR/WWOX/CBFB/CREB1/ERCC3/HIF1A/JUN/MXI1/NR1D1/POU2F1/PPARA/PPARD/SMAD2/TCF3/TFDP1	40
GO-CC	GO:0016528	sarcoplasm	23/3083	80/19717	0.00209248	0.0190365	0.0145587	AGL/ANK1/CALU/CAMK2B/DHRS7C/DMPK/ITPR1/JPH1/JPH3/MEF2C/RTN2/RYR1/RYR2/SLC2A4/AKAP6/ANK3/ASPH/CACNA2D1/ITPR3/NOS1AP/SRI/THBS1/TMEM38B	23
GO-CC	GO:0098878	neurotransmitter receptor complex	17/3083	53/19717	0.00216889	0.0194939	0.0149086	CACNG2/CACNG3/CACNG8/DLG2/GRIA1/GRID2/GRIK5/GRIN2A/GRIN2B/PTK2B/SHISA6/VWC2/DLG1/GRIK2/SACM1L/SCRIB/SHANK2	17
GO-CC	GO:0005769	early endosome	75/3083	350/19717	0.0023322	0.0207121	0.0158402	ANKFY1/APOC3/ATP11A/ATP11B/BACE1/CAV1/CLVS1/CNTNAP2/CXCR4/DBNL/DNER/DYSF/EPS15/GRIA1/KCNH1/KCNQ1/KDR/LRP1/MGRN1/MIB2/MYO1D/PLEKHJ1/PTP4A2/PTPN23/RAP1A/RCC2/RFTN1/SNX17/SNX6/SNX8/SORCS2/STX6/STX8/TBC1D16/TGFBRAP1/TM9SF4/TRIM3/TSG101/UBXN6/USP8/VAC14/VPS28/VPS33B/WASF2/WDFY2/WDR81/ZFYVE28/ANK2/APOB/APPL1/ARC/ASTN2/CHMP1A/COMMD1/EGFR/EHD4/EPHA3/EPHA4/F2RL1/FLOT1/GGA2/HSPD1/NF2/RAB22A/RABEP1/RASGEF1B…	75
GO-CC	GO:0045177	apical part of cell	81/3083	384/19717	0.00253342	0.0222344	0.0170045	AGER/ASPM/C2CD2L/CASR/CD36/CD44/CEACAM5/DAB1/DDR2/DPEP1/DUOXA2/DVL2/EPCAM/EPS15/FAP/FAT1/FN1/GNAS/HYAL2/ITGA8/ITPK1/KCNK2/KCNMA1/LRP1/LZTS1/OXTR/P2RX2/PAPPA2/PDE4D/PRKCI/PRKCZ/PTK2/PTPRO/SCNN1G/SHROOM3/SIPA1L3/SLC2A5/SLC39A4/SLC4A5/SLC6A19/SLC7A9/SORBS2/STK39/TEK/VASH1/AKR1A1/ANK2/ANO1/ARHGEF18/CA2/CD34/CDH2/DLG1/DSG1/DSTYK/EGFR/EXOC1/EZR/F2RL2/HIP1R/ITPR3/KL/LMO7/MREG/MTDH/NF2/NIN/PARD3/PARD3B/P…	81
GO-CC	GO:0030673	axolemma	7/3083	14/19717	0.0028141	0.0244107	0.0186688	ANK1/CNTNAP2/KCNC1/MAPT/MYO1D/SPTBN1/KCNJ11	7
GO-CC	GO:0005788	endoplasmic reticulum lumen	67/3083	309/19717	0.00286337	0.0245526	0.0187773	AHSG/ALB/APLP2/ARSJ/BACE1/C3/CALU/COL11A2/COL13A1/COL15A1/COL1A1/COL21A1/COL2A1/COL4A1/COL4A2/COL5A1/COL5A3/COL6A3/COL8A2/COL9A1/COL9A3/ERAP1/ERP27/F10/F7/FAM20C/FN1/FSTL3/KNG1/LRPAP1/MSLN/P4HA3/PDIA5/PTPRN2/SDF2L1/SERPINC1/SHISA5/TGOLN2/TMEM43/TSPAN5/VTN/WFS1/WNT3/WNT5B/APOB/ARSA/ARSG/CANX/CDH2/CHGB/COL12A1/COL23A1/COL24A1/DBI/ERAP2/FKBP7/GCG/IGFBP3/IGFBP4/P4HA1/PDGFD/PDIA4/SHH/SIL1/THBS1/UGGT1/…	67
GO-CC	GO:0098685	Schaffer collateral - CA1 synapse	23/3083	82/19717	0.00296676	0.0251501	0.0192343	ABR/APBA2/BAIAP2/CACNG2/CACNG3/CDH11/DGKI/GABBR1/ITPR1/NRXN1/PLCG1/PRKAR1B/PRKCI/PRKCZ/PTPRS/SYNPO/BCR/EPHA4/LRRC4C/NPTN/NTNG1/NTNG2/PPP3CA	23
GO-CC	GO:0005581	collagen trimer	24/3083	87/19717	0.00309466	0.0259395	0.019838	C1QTNF1/C1QTNF7/C1QTNF8/COL11A2/COL13A1/COL15A1/COL1A1/COL21A1/COL2A1/COL4A1/COL4A2/COL5A1/COL5A3/COL6A3/COL8A2/COL9A1/COL9A3/COLEC11/MARCO/WDR33/COL12A1/COL23A1/COL24A1/GLDN	24
GO-CC	GO:0099055	integral component of postsynaptic membrane	30/3083	117/19717	0.00347329	0.0287897	0.0220178	CACNG2/CACNG3/CHRNA10/CLSTN1/GABRD/GLRA1/GRIA1/GRID2/GRIK5/GRIN2A/KCNC1/OPRK1/P2RX1/PTPRO/PTPRS/SHISA6/SLC6A3/CANX/CDH2/CHRM2/CLSTN2/EPHA4/GRM3/HTR5A/KCND2/LRRC4C/NPTN/SLC6A9/SLC8A1/SLITRK1	30
GO-CC	GO:0005905	clathrin-coated pit	20/3083	69/19717	0.00357304	0.0292911	0.0224012	AP2A2/AP2B1/CLTA/CTTN/EPS15/FCHSD2/LRP1/LRP3/NECAP2/SGIP1/SH3BP4/SLC2A4/TNK2/AP2M1/ARRB2/CLTC/HIP1R/HSPD1/ITSN1/VLDLR	20
GO-CC	GO:0005790	smooth endoplasmic reticulum	12/3083	34/19717	0.00393941	0.0319434	0.0244297	FTCD/KCNJ2/MYO1D/RYR1/RYR2/SLMAP/TTYH1/APOB/CANX/SRI/SYVN1/TH	12
GO-CC	GO:0009898	cytoplasmic side of plasma membrane	37/3083	154/19717	0.00424353	0.0340395	0.0260328	ACP1/ANK1/ASPSCR1/ATP2C2/C2CD2L/FARP1/GNA11/GNA12/GNAL/GNAS/GNAZ/GNB1L/GNG2/GNG7/KCNAB2/PLEKHA4/PTK2B/RASA3/S100A6/SPTB/STAC2/STAC3/TGM3/CHMP4B/DLG1/DSG1/DTNA/EXOC1/EZR/FERMT2/GEM/GNAI3/GNAO1/PKP4/PPP3CA/SNX9/TH	37
GO-CC	GO:0016323	basolateral plasma membrane	49/3083	217/19717	0.00433818	0.0344285	0.0263303	ABCC1/ANK1/CASR/CD44/CD81/CEACAM5/CTNNA2/DLG2/EPCAM/EPS15/HPGD/ITGA3/ITGA6/KCNJ10/KCNJ16/KCNQ1/LRP1/MYO1D/SLC26A1/SLC8A2/STK39/TEK/ABCC4/ANK2/ANK3/AQP9/ARRB2/CA2/CD34/CDH17/CDH2/DLG1/DST/DSTYK/EGFR/EZR/FLOT1/LPO/MAP4K2/MAP7/NOD2/ORAI1/PDPN/SCRIB/SLC12A6/SLC22A7/STX2/STXBP3/TRPC4	49
GO-CC	GO:0031256	leading edge membrane	40/3083	170/19717	0.00448116	0.03511	0.0268514	ANK1/CD44/CNTNAP2/CORO1C/EPS8L1/FAP/GRIA1/ITGA5/ITGA8/KCNC1/MACF1/MAPT/MYO1D/PAK1/PDE9A/PIP5K1C/PLA2G4F/PTPRK/SHISA6/SLC39A6/SPTBN1/TRPV1/UNC5A/APC2/DLC1/EZR/FERMT2/GABARAPL1/HIP1R/KCNC4/KCNJ11/NF2/PDPN/PLEKHO1/PSD3/RASGRP2/SNTG1/TLN1/TWF1/USH2A	40
GO-CC	GO:0016363	nuclear matrix	28/3083	109/19717	0.00451818	0.03511	0.0268514	AKAP8L/CSNK2B/DNMT3A/MAEA/MBD1/NCOR2/PHACTR3/PHB2/PRKCZ/PRPF40A/RGS12/RUNX1T1/SATB1/SPTBN4/ARFGEF1/ATXN3/CHMP1A/GMCL1/HLCS/MATR3/MORC3/MYB/NUFIP1/PIAS4/RAD21/RUVBL1/SMC3/YEATS4	28
GO-CC	GO:0019897	extrinsic component of plasma membrane	39/3083	165/19717	0.00457509	0.0351858	0.0269094	CDH11/CDH19/CDH4/CDH5/CTNNA2/DGKI/FARP1/GNA11/GNA12/GNAL/GNAS/GNAZ/GNG2/GNG7/KCNAB2/PLEKHA4/PTK2B/S100A6/SCUBE1/STAC2/STAC3/SYTL1/TGM3/USP50/USP8/APC2/CDH12/CDH17/CDH2/CDH3/DTNA/FERMT2/GNAI3/GNAO1/NLRP10/SCRIB/SERPINE2/SMAD7/SNX9	39
GO-CC	GO:0098982	GABA-ergic synapse	20/3083	71/19717	0.0051012	0.0388316	0.0296976	ATP2B2/CLSTN1/EFNA5/GABBR1/GABRB1/GABRD/GABRR1/MDGA1/NRXN1/PHB2/PTPRO/ACAN/C1QBP/ERC2/FLOT1/IQSEC3/KCND2/NPTN/NRG1/SLITRK1	20
GO-CC	GO:0008305	integrin complex	11/3083	31/19717	0.0054322	0.0409336	0.0313052	ITGA11/ITGA2B/ITGA3/ITGA5/ITGA6/ITGA7/ITGA8/ITGAE/ITGB4/ITGA1/ITGB8	11
GO-CC	GO:0001726	ruffle	40/3083	172/19717	0.00553729	0.0413082	0.0315917	BAIAP2/BCAR1/CAPG/CDK6/CORO1C/CTTN/CYFIP1/DBNL/EPS8L1/FAP/ITGA5/MACF1/MKLN1/MTMR14/MTSS1/PAK1/PALLD/PDE9A/PIP5K1C/PLA2G4F/PLCG1/S100A6/WASF2/APPL1/CD2AP/DLC1/EZR/HIP1R/NF2/PDPN/PLEKHO1/PSD3/RAB22A/RASA1/RASGRP2/S100A11/SNTG1/SNX9/TLN1/TWF1	40
GO-CC	GO:0097449	astrocyte projection	6/3083	12/19717	0.00572391	0.0418631	0.0320161	KCNK2/SLC17A8/EZR/GJB2/PINK1/SLC7A11	6
GO-CC	GO:1990454	L-type voltage-gated calcium channel complex	6/3083	12/19717	0.00572391	0.0418631	0.0320161	CACNA1C/CACNG6/CACNG8/CACNA2D1/CACNB2/NOS1AP	6
GO-CC	GO:0098936	intrinsic component of postsynaptic membrane	30/3083	122/19717	0.00663565	0.0480602	0.0367555	CACNG2/CACNG3/CHRNA10/CLSTN1/GABRD/GLRA1/GRIA1/GRID2/GRIK5/GRIN2A/KCNC1/OPRK1/P2RX1/PTPRO/PTPRS/SHISA6/SLC6A3/CANX/CDH2/CHRM2/CLSTN2/EPHA4/GRM3/HTR5A/KCND2/LRRC4C/NPTN/SLC6A9/SLC8A1/SLITRK1	30
GO-MF	GO:0050839	cell adhesion molecule binding	134/2966	499/17697	5.82986e-09	4.30692e-06	3.76217e-06	ABCF3/ACTN3/ADAM8/ADAMTS8/ARHGEF16/ARVCF/ASAP1/BAG3/BAIAP2/BAIAP2L1/CALD1/CAPG/CASR/CAST/CD81/CDH11/CDH19/CDH4/CDH5/CGN/CNN2/COL5A1/CSNK1D/CTNNA2/CTTN/DAB2IP/DBN1/DBNL/DIAPH3/EPCAM/EPS15/EPS8L1/EVPL/FAP/FBLN5/FN1/FRMD5/GOLGA3/HDLBP/ICAM5/IGSF21/ITGA3/ITGA5/ITGA6/ITGB4/KDR/LAMA5/LASP1/LRRFIP1/LTBP4/MACF1/MARK2/MMP14/MPRIP/NRXN1/NRXN3/PAK6/PARVA/PPL/PRKCA/PTPN11/PTPRF/PTPRO/PVR/RAB11B/RPL24/SEMA7A/…	134
GO-MF	GO:0003779	actin binding	119/2966	431/17697	7.51644e-09	4.30692e-06	3.76217e-06	ABLIM2/ACTN3/ADD3/AFAP1/BAIAP2L1/CALD1/CAMK2B/CAPG/CGN/CNN2/CORO1C/CTNNA2/CTTN/CXCR4/CYFIP1/DAAM2/DBN1/DBNL/DIAPH3/DNASE1/EPB41L1/EPS8L1/FHL3/FSCN3/GMFB/INF2/KCNMA1/LASP1/LDB3/MACF1/MAEA/MAPT/MARCKS/MIB2/MICALL2/MLPH/MOBP/MPRIP/MTSS1/MYBPC2/MYH10/MYH7B/MYO18B/MYO1D/MYO3B/MYOM2/NEB/NEBL/OBSL1/PACRG/PALLD/PARVA/PARVG/PFN3/PHACTR3/PKNOX2/PTK2/SAMD14/SCIN/SHROOM3/SMTN/SNTG2/SPTB/SPTBN1/SPTBN4/SSH1/SY…	119
GO-MF	GO:0022839	ion gated channel activity	97/2966	334/17697	1.22156e-08	4.66636e-06	4.07615e-06	ANO10/ANO7/ANO9/CACNA1A/CACNA1C/CACNA1H/CACNA1I/CACNB1/CACNG2/CACNG3/CACNG6/CACNG8/CHRNA10/CLCN1/CLCN7/GABRB1/GABRD/GABRR1/GLRA1/GRIA1/GRID2/GRIK5/GRIN2A/GRIN2B/ITPR1/JPH1/JPH3/KCNA6/KCNAB2/KCNC1/KCNG1/KCNG4/KCNH1/KCNH6/KCNH8/KCNIP4/KCNJ10/KCNJ12/KCNJ15/KCNJ16/KCNJ2/KCNK10/KCNK2/KCNK6/KCNMA1/KCNMB3/KCNN3/KCNQ1/KCNT1/KCNT2/KCNU1/KCNV1/MCOLN1/P2RX1/P2RX2/PKD2L1/PTK2B/RASA3/RYR1/RYR2/SCN11A/SCN1B/SC…	97
GO-MF	GO:0022836	gated channel activity	98/2966	343/17697	2.53502e-08	7.26284e-06	6.34423e-06	ANO10/ANO7/ANO9/CACNA1A/CACNA1C/CACNA1H/CACNA1I/CACNB1/CACNG2/CACNG3/CACNG6/CACNG8/CHRNA10/CLCN1/CLCN7/GABRB1/GABRD/GABRR1/GLRA1/GRIA1/GRID2/GRIK5/GRIN2A/GRIN2B/ITPR1/JPH1/JPH3/KCNA6/KCNAB2/KCNC1/KCNG1/KCNG4/KCNH1/KCNH6/KCNH8/KCNIP4/KCNJ10/KCNJ12/KCNJ15/KCNJ16/KCNJ2/KCNK10/KCNK2/KCNK6/KCNMA1/KCNMB3/KCNN3/KCNQ1/KCNT1/KCNT2/KCNU1/KCNV1/MCOLN1/P2RX1/P2RX2/PKD2L1/PTK2B/RASA3/RYR1/RYR2/SCN11A/SCN1B/SC…	98
GO-MF	GO:0005261	cation channel activity	92/2966	319/17697	4.1513e-08	9.51478e-06	8.31134e-06	ANO10/CACNA1A/CACNA1C/CACNA1H/CACNA1I/CACNB1/CACNG2/CACNG3/CACNG6/CACNG8/CHRNA10/GRIA1/GRIK5/GRIN2A/GRIN2B/ITPR1/JPH1/JPH3/KCNA6/KCNAB2/KCNC1/KCNG1/KCNG4/KCNH1/KCNH6/KCNH8/KCNIP4/KCNJ10/KCNJ12/KCNJ15/KCNJ16/KCNJ2/KCNK10/KCNK2/KCNK6/KCNMA1/KCNMB3/KCNN3/KCNQ1/KCNT1/KCNT2/KCNU1/KCNV1/MCOLN1/P2RX1/P2RX2/PDE2A/PKD2L1/PTK2B/RASA3/RYR1/RYR2/SCN11A/SCN1B/SCN5A/SCNN1D/SCNN1G/TMEM63C/TPCN2/TRPC1/TRPC7/TRPV…	92
GO-MF	GO:0005516	calmodulin binding	62/2966	200/17697	4.41241e-07	6.52007e-05	5.6954e-05	ADD3/AEBP1/ASPM/ATP2B2/CACNA1C/CALD1/CAMK2B/CAMKK2/CNN2/DAPK2/ENKUR/FAS/ITPKA/ITPKB/KCNH1/KCNN3/KCNQ1/MARCKS/MBP/MKNK2/MYH10/MYO1D/OBSCN/PDE1B/RYR1/RYR2/SCN5A/SLC8A2/SPTBN1/SYT7/TRPV1/UBR4/UNC13A/WFS1/ADCY3/ADD1/CAMKK1/CAMSAP1/CTH/DDX5/EDF1/EEF2K/EGFR/EWSR1/GEM/INVS/IQCF3/IQGAP2/KCNN2/MAP2/MARCKSL1/MYH1/MYLK/NOS3/ORAI1/PCP4/PDE1C/PLA2G6/PPP3CA/RASGRF2/SLC8A1/STRN3	62
GO-MF	GO:0046873	metal ion transmembrane transporter activity	114/2966	438/17697	4.56649e-07	6.52007e-05	5.6954e-05	ATP2B2/ATP2C2/CACNA1A/CACNA1C/CACNA1H/CACNA1I/CACNB1/CACNG2/CACNG3/CACNG6/CACNG8/CHRNA10/CLDN16/GRIK5/GRIN2A/GRIN2B/ITPR1/JPH1/JPH3/KCNA6/KCNAB2/KCNC1/KCNG1/KCNG4/KCNH1/KCNH6/KCNH8/KCNIP4/KCNJ10/KCNJ12/KCNJ15/KCNJ16/KCNJ2/KCNK10/KCNK2/KCNK6/KCNMA1/KCNMB3/KCNN3/KCNQ1/KCNT1/KCNT2/KCNU1/KCNV1/MCOLN1/PDE2A/PKD2L1/RASA3/RYR1/RYR2/SCN11A/SCN1B/SCN5A/SCNN1D/SCNN1G/SLC12A4/SLC12A7/SLC12A8/SLC17A7/SLC25A3…	114
GO-MF	GO:0022843	voltage-gated cation channel activity	48/2966	142/17697	5.39937e-07	6.52007e-05	5.6954e-05	CACNA1A/CACNA1C/CACNA1H/CACNA1I/CACNB1/CACNG2/CACNG3/CACNG6/CACNG8/GRIN2A/GRIN2B/KCNA6/KCNAB2/KCNC1/KCNG1/KCNG4/KCNH1/KCNH6/KCNH8/KCNJ10/KCNJ12/KCNJ15/KCNJ16/KCNJ2/KCNK2/KCNK6/KCNMA1/KCNQ1/KCNT1/KCNT2/KCNU1/KCNV1/PTK2B/RYR1/TPCN2/CACNA1G/CACNA2D1/CACNA2D2/CACNB2/CATSPER1/KCNA10/KCNC4/KCND2/KCNE3/KCNG2/KCNH2/KCNIP2/KCNJ11	48
GO-MF	GO:0005244	voltage-gated ion channel activity	61/2966	197/17697	5.68941e-07	6.52007e-05	5.6954e-05	CACNA1A/CACNA1C/CACNA1H/CACNA1I/CACNB1/CACNG2/CACNG3/CACNG6/CACNG8/CLCN1/CLCN7/GRIN2A/GRIN2B/KCNA6/KCNAB2/KCNC1/KCNG1/KCNG4/KCNH1/KCNH6/KCNH8/KCNIP4/KCNJ10/KCNJ12/KCNJ15/KCNJ16/KCNJ2/KCNK10/KCNK2/KCNK6/KCNMA1/KCNQ1/KCNT1/KCNT2/KCNU1/KCNV1/PTK2B/RYR1/SCN11A/SCN1B/SCN5A/TPCN2/ANO1/CACNA1G/CACNA2D1/CACNA2D2/CACNB2/CATSPER1/KCNA10/KCNC4/KCND2/KCNE3/KCNG2/KCNH2/KCNIP2/KCNJ11/KCNK13/KCNK17/SCN7A/SCN8A/…	61
GO-MF	GO:0022832	voltage-gated channel activity	61/2966	197/17697	5.68941e-07	6.52007e-05	5.6954e-05	CACNA1A/CACNA1C/CACNA1H/CACNA1I/CACNB1/CACNG2/CACNG3/CACNG6/CACNG8/CLCN1/CLCN7/GRIN2A/GRIN2B/KCNA6/KCNAB2/KCNC1/KCNG1/KCNG4/KCNH1/KCNH6/KCNH8/KCNIP4/KCNJ10/KCNJ12/KCNJ15/KCNJ16/KCNJ2/KCNK10/KCNK2/KCNK6/KCNMA1/KCNQ1/KCNT1/KCNT2/KCNU1/KCNV1/PTK2B/RYR1/SCN11A/SCN1B/SCN5A/TPCN2/ANO1/CACNA1G/CACNA2D1/CACNA2D2/CACNB2/CATSPER1/KCNA10/KCNC4/KCND2/KCNE3/KCNG2/KCNH2/KCNIP2/KCNJ11/KCNK13/KCNK17/SCN7A/SCN8A/…	61
GO-MF	GO:0001228	DNA-binding transcription activator activity, RNA polymerase II-specific	112/2966	439/17697	1.63996e-06	0.000156617	0.000136807	ARID3C/ATF6B/BARHL1/BARHL2/CDX1/CREB3L1/CREB3L2/CSRNP1/E2F2/EBF3/ETS1/FEZF2/FLI1/FOSB/FOXF1/FOXJ1/FOXK2/GBX2/GLI3/HNF4A/HOXC4/HOXD3/IRF2/IRF6/KLF10/KLF14/MAFF/MEF2C/MSX1/MYC/MYT1L/NANOG/NFATC1/NKX2-8/NPAS4/NR1H2/NR2E1/NR4A1/NR5A2/ONECUT2/OTX2/OVOL2/PRDM2/RORA/RREB1/RXRB/SMAD3/SOHLH2/SOX4/SREBF1/ST18/STAT5B/TBR1/TBX10/TBX18/TFAP4/TP63/WT1/ZEB2/ZFAT/AKNA/ARNTL/CREB1/CTCF/DLX5/EBF1/EGR1/ESRRA/ETV4/E…	112
GO-MF	GO:0004674	protein serine/threonine kinase activity	112/2966	439/17697	1.63996e-06	0.000156617	0.000136807	ACVR1B/ACVR1C/AKAP13/AKT3/BRD4/BRSK1/BRSK2/BUB1B/CAMK2B/CAMKK2/CDC42BPB/CDK15/CDK2/CDK6/CDKL1/CSNK1D/CSNK1G2/CSNK2B/DAPK2/DMPK/EIF2AK4/FAM20C/GAK/GRK5/GTF2H3/GTF2H4/ITPKA/LTBP4/MAP3K3/MAP3K5/MAP4K4/MAPK12/MAPK15/MAPK8/MARK2/MARK3/MAST1/MAST3/MKNK2/MYO3B/NEK6/NEK8/OBSCN/PAK1/PAK6/PIM1/PRKAG2/PRKCA/PRKCH/PRKCI/PRKCQ/PRKCZ/PRKDC/PRKG1/PTK2B/RIPK4/RPS6KA2/SPEG/STK24/STK31/STK38/STK39/SYK/TGFBR3/TNK2/…	112
GO-MF	GO:0005216	ion channel activity	107/2966	416/17697	1.85632e-06	0.000163641	0.000142944	ANO10/ANO7/ANO9/BEST2/CACNA1A/CACNA1C/CACNA1H/CACNA1I/CACNB1/CACNG2/CACNG3/CACNG6/CACNG8/CHRNA10/CLCN1/CLCN7/GABRB1/GABRD/GABRR1/GLRA1/GRIA1/GRID2/GRIK5/GRIN2A/GRIN2B/ITPR1/JPH1/JPH3/KCNA6/KCNAB2/KCNC1/KCNG1/KCNG4/KCNH1/KCNH6/KCNH8/KCNIP4/KCNJ10/KCNJ12/KCNJ15/KCNJ16/KCNJ2/KCNK10/KCNK2/KCNK6/KCNMA1/KCNMB3/KCNN3/KCNQ1/KCNT1/KCNT2/KCNU1/KCNV1/MCOLN1/P2RX1/P2RX2/PDE2A/PKD2L1/PTK2B/RASA3/RYR1/RYR2/SCN…	107
GO-MF	GO:0022838	substrate-specific channel activity	108/2966	428/17697	4.29451e-06	0.000351536	0.000307073	ANO10/ANO7/ANO9/BEST2/CACNA1A/CACNA1C/CACNA1H/CACNA1I/CACNB1/CACNG2/CACNG3/CACNG6/CACNG8/CHRNA10/CLCN1/CLCN7/GABRB1/GABRD/GABRR1/GLRA1/GRIA1/GRID2/GRIK5/GRIN2A/GRIN2B/ITPR1/JPH1/JPH3/KCNA6/KCNAB2/KCNC1/KCNG1/KCNG4/KCNH1/KCNH6/KCNH8/KCNIP4/KCNJ10/KCNJ12/KCNJ15/KCNJ16/KCNJ2/KCNK10/KCNK2/KCNK6/KCNMA1/KCNMB3/KCNN3/KCNQ1/KCNT1/KCNT2/KCNU1/KCNV1/MCOLN1/P2RX1/P2RX2/PDE2A/PKD2L1/PTK2B/RASA3/RYR1/RYR2/SCN…	108
GO-MF	GO:0015267	channel activity	113/2966	456/17697	6.42032e-06	0.000480518	0.000419741	ANO10/ANO7/ANO9/BEST2/CACNA1A/CACNA1C/CACNA1H/CACNA1I/CACNB1/CACNG2/CACNG3/CACNG6/CACNG8/CHRNA10/CLCN1/CLCN7/GABRB1/GABRD/GABRR1/GJA5/GJB4/GLRA1/GRIA1/GRID2/GRIK5/GRIN2A/GRIN2B/ITPR1/JPH1/JPH3/KCNA6/KCNAB2/KCNC1/KCNG1/KCNG4/KCNH1/KCNH6/KCNH8/KCNIP4/KCNJ10/KCNJ12/KCNJ15/KCNJ16/KCNJ2/KCNK10/KCNK2/KCNK6/KCNMA1/KCNMB3/KCNN3/KCNQ1/KCNT1/KCNT2/KCNU1/KCNV1/MCOLN1/P2RX1/P2RX2/PDE2A/PKD2L1/PTK2B/RASA3/RYR…	113
GO-MF	GO:0045296	cadherin binding	87/2966	331/17697	6.7088e-06	0.000480518	0.000419741	ABCF3/ARHGEF16/ARVCF/ASAP1/BAG3/BAIAP2/BAIAP2L1/CALD1/CAPG/CAST/CDH11/CDH19/CDH4/CDH5/CGN/CNN2/CSNK1D/CTNNA2/CTTN/DAB2IP/DBN1/DBNL/DIAPH3/EPCAM/EPS15/EPS8L1/EVPL/GOLGA3/HDLBP/ITGA6/KDR/LASP1/LRRFIP1/MACF1/MARK2/MPRIP/PAK6/PARVA/PPL/PTPRO/RAB11B/RPL24/SND1/SPTBN1/STK24/STK38/TAGLN2/USP8/VAPA/WASF2/ADD1/ALDOA/ANK3/CAPZB/CD2AP/CDH12/CDH17/CDH2/CDH3/CHMP4B/DCHS2/DHX29/DLG1/EFHD2/EGFR/EHD4/EIF3E/EZR/F…	87
GO-MF	GO:0022803	passive transmembrane transporter activity	113/2966	457/17697	7.14725e-06	0.000481809	0.000420869	ANO10/ANO7/ANO9/BEST2/CACNA1A/CACNA1C/CACNA1H/CACNA1I/CACNB1/CACNG2/CACNG3/CACNG6/CACNG8/CHRNA10/CLCN1/CLCN7/GABRB1/GABRD/GABRR1/GJA5/GJB4/GLRA1/GRIA1/GRID2/GRIK5/GRIN2A/GRIN2B/ITPR1/JPH1/JPH3/KCNA6/KCNAB2/KCNC1/KCNG1/KCNG4/KCNH1/KCNH6/KCNH8/KCNIP4/KCNJ10/KCNJ12/KCNJ15/KCNJ16/KCNJ2/KCNK10/KCNK2/KCNK6/KCNMA1/KCNMB3/KCNN3/KCNQ1/KCNT1/KCNT2/KCNU1/KCNV1/MCOLN1/P2RX1/P2RX2/PDE2A/PKD2L1/PTK2B/RASA3/RYR…	113
GO-MF	GO:0033613	activating transcription factor binding	31/2966	85/17697	9.3934e-06	0.000598047	0.000522405	ATOH8/DHX33/HDAC4/HNF4A/HOXC4/MEF2C/MYC/NEK6/PITX2/PPARG/PRDM16/PTMA/SMAD3/TBR1/TBX10/TBX18/WFS1/ZFPM1/CREB1/HOXB4/HOXD4/JUN/MAD2L2/MEF2D/NHLH2/SETD3/SMAD2/TBX5/TP53BP1/ZBTB7A/ZNF516	31
GO-MF	GO:0005267	potassium channel activity	40/2966	123/17697	1.32743e-05	0.00080065	0.000699383	GRIK5/KCNA6/KCNAB2/KCNC1/KCNG1/KCNG4/KCNH1/KCNH6/KCNH8/KCNIP4/KCNJ10/KCNJ12/KCNJ15/KCNJ16/KCNJ2/KCNK10/KCNK2/KCNK6/KCNMA1/KCNMB3/KCNN3/KCNQ1/KCNT1/KCNT2/KCNU1/KCNV1/PKD2L1/GRIK2/KCNA10/KCNC4/KCND2/KCNE3/KCNG2/KCNH2/KCNIP2/KCNJ11/KCNK13/KCNK17/KCNN2/TMEM38B	40
GO-MF	GO:0015079	potassium ion transmembrane transporter activity	48/2966	159/17697	1.85095e-05	0.0010606	0.00092645	GRIK5/KCNA6/KCNAB2/KCNC1/KCNG1/KCNG4/KCNH1/KCNH6/KCNH8/KCNIP4/KCNJ10/KCNJ12/KCNJ15/KCNJ16/KCNJ2/KCNK10/KCNK2/KCNK6/KCNMA1/KCNMB3/KCNN3/KCNQ1/KCNT1/KCNT2/KCNU1/KCNV1/PKD2L1/SLC12A4/SLC12A7/SLC12A8/SLC9A2/SLC9A8/GRIK2/KCNA10/KCNC4/KCND2/KCNE3/KCNG2/KCNH2/KCNIP2/KCNJ11/KCNK13/KCNK17/KCNN2/SLC12A2/SLC12A6/SLC9A3/TMEM38B	48
GO-MF	GO:0015631	tubulin binding	86/2966	336/17697	2.23864e-05	0.00118866	0.00103831	ARL8A/BCAS3/BRCA1/BRSK1/CACYBP/CCDC69/CCDC88B/CCDC88C/CLASP1/DNM3/DYSF/EML1/EML3/FTCD/GAS2L2/GLI1/HTT/JAKMIP1/JAKMIP3/KATNAL2/KATNB1/KIF19/KIF23/KIF25/LZTS1/MACF1/MAP4K4/MAPRE3/MAPT/MAST1/MTUS1/MX2/PACRG/PEX14/RCC2/SGIP1/STMN1/TBCD/TUBGCP2/TUBGCP3/TUBGCP6/VAPA/ALDOA/APC2/APPL1/BCL2L11/CAMSAP1/CCDC88A/CENPJ/CEP57/DNAL1/DPYSL2/DST/DYNC1I1/EML5/EML6/EZR/GABARAPL1/HOOK1/IFT81/JAKMIP2/KATNA1/KIF13A/KI…	86
GO-MF	GO:0005085	guanyl-nucleotide exchange factor activity	60/2966	214/17697	2.28189e-05	0.00118866	0.00103831	ABR/AKAP13/ARHGEF1/ARHGEF10/ARHGEF16/DENND1C/DENND2C/DENND3/DENND4B/DOCK2/DOCK7/EPS8L1/FARP1/HPS1/ITSN2/KNDC1/MCF2L/MON1A/OBSCN/PLEKHG4B/RALGDS/RAP1A/RAPGEF4/RASGEF1C/RASGRF1/RCC2/RGL1/RGL2/SBF1/SH3BP5/TIAM2/VAV2/ARFGEF1/ARHGEF18/BCR/DOCK10/DOCK4/EIF2B1/ELMO1/IQSEC1/IQSEC3/ITSN1/KALRN/PLEKHG5/PLEKHG6/PREB/PSD3/PTGIR/RAB3IP/RASGEF1B/RASGRF2/RASGRP1/RASGRP2/RIN3/SBF2/SOS2/TBC1D10A/TBXA2R/TRAPPC5/TR…	60
GO-MF	GO:0005539	glycosaminoglycan binding	63/2966	229/17697	2.73709e-05	0.00136379	0.00119129	ADAMTS8/ADAMTSL5/AGRN/APLP2/CD44/COL13A1/COL5A1/COL5A3/CRISPLD2/FGFRL1/FN1/GNS/HAPLN3/HAPLN4/HRG/HYAL2/KNG1/LGR6/LPL/LRPAP1/LRTM2/LTBP4/NCAN/NELL1/PCOLCE/PCSK6/PGLYRP4/PODXL2/PRELP/PTPRF/PTPRS/RTN4RL1/SAA1/SERPINA5/SERPINC1/SFRP1/SLIT1/SMOC2/SOST/STAB2/TGFBR3/TNXB/VEGFA/VTN/ACAN/APOB/C1QBP/FGF1/FGFR4/HABP2/NAV2/NOD2/PRG2/PRNP/PTN/REG4/SELL/SEMA5A/SERPINE2/SHH/SPOCK3/THBS1/THBS2	63
GO-MF	GO:0045499	chemorepellent activity	14/2966	27/17697	3.01946e-05	0.00138412	0.00120906	EFNA5/SEMA3E/SEMA5B/SEMA6B/SEMA6C/SEMA7A/NRG1/SEMA3A/SEMA3C/SEMA4B/SEMA4C/SEMA4D/SEMA5A/SEMA6A	14
GO-MF	GO:0099604	ligand-gated calcium channel activity	14/2966	27/17697	3.01946e-05	0.00138412	0.00120906	GRIN2A/GRIN2B/ITPR1/JPH1/JPH3/MCOLN1/RASA3/RYR1/RYR2/TPCN2/TRPV1/ITPR3/MCOLN2/TRPA1	14
GO-MF	GO:0015278	calcium-release channel activity	12/2966	21/17697	3.16251e-05	0.00139394	0.00121763	ITPR1/JPH1/JPH3/MCOLN1/RASA3/RYR1/RYR2/TPCN2/TRPV1/ITPR3/MCOLN2/TRPA1	12
GO-MF	GO:0031267	small GTPase binding	107/2966	443/17697	3.57389e-05	0.00151692	0.00132506	ABR/AKAP13/ANKFY1/ARHGEF1/ARHGEF10/ARHGEF16/BICD2/CAV1/CDC42BPB/CDC42SE1/CLEC16A/CORO1C/CSE1L/CYFIP1/DAAM2/DENND1C/DENND2C/DENND3/DENND4B/DGKI/DIAPH3/DOCK2/DOCK7/DVL2/EPS8L1/EVI5L/EXOC2/FARP1/INF2/ITPKA/ITSN2/KNDC1/LSM2/MCF2L/MICALL2/MLPH/MOBP/OBSCN/PAK1/PAK6/PLEKHG4B/RABGGTB/RANBP3L/RAP1A/RAPGEF4/RASGRF1/RCC2/RGL1/RGL2/RIMS3/RPH3AL/SBF1/SH3BP4/SH3BP5/SRGAP1/SYTL1/TBC1D13/TBC1D16/TBC1D17/TBC1D8/T…	107
GO-MF	GO:0005201	extracellular matrix structural constituent	48/2966	163/17697	3.76941e-05	0.00154277	0.00134763	AEBP1/AGRN/COL11A2/COL13A1/COL15A1/COL1A1/COL21A1/COL2A1/COL4A1/COL4A2/COL5A1/COL5A3/COL6A3/COL8A2/COL9A1/COL9A3/CRELD1/FBLN5/FN1/FRAS1/IMPG1/LAMA1/LAMA5/LTBP4/MFAP5/MUC4/PCOLCE/PRELP/PRG4/TECTA/THSD4/TNXB/TUFT1/VTN/ZP3/ACAN/COL12A1/COL23A1/COL24A1/LAMA2/LAMA4/LAMB3/LAMB4/NID1/PRG2/PXDN/THBS1/THBS2	48
GO-MF	GO:0099094	ligand-gated cation channel activity	34/2966	105/17697	6.30817e-05	0.00243867	0.00213022	CHRNA10/GRIA1/GRIK5/GRIN2A/GRIN2B/ITPR1/JPH1/JPH3/KCNJ10/KCNJ12/KCNJ15/KCNJ16/KCNJ2/KCNK6/MCOLN1/P2RX1/P2RX2/PTK2B/RASA3/RYR1/RYR2/SCNN1D/SCNN1G/TPCN2/TRPV1/CNGA1/CNGA4/GRIK2/ITPR3/KCNA10/KCNH2/KCNJ11/MCOLN2/TRPA1	34
GO-MF	GO:0017016	Ras GTPase binding	103/2966	429/17697	6.38394e-05	0.00243867	0.00213022	ABR/AKAP13/ANKFY1/ARHGEF1/ARHGEF10/ARHGEF16/BICD2/CAV1/CDC42BPB/CDC42SE1/CLEC16A/CORO1C/CSE1L/CYFIP1/DAAM2/DENND1C/DENND2C/DENND3/DENND4B/DGKI/DIAPH3/DOCK2/DOCK7/DVL2/EPS8L1/EVI5L/EXOC2/FARP1/INF2/ITPKA/ITSN2/KNDC1/LSM2/MCF2L/MICALL2/MLPH/MOBP/OBSCN/PAK1/PAK6/PLEKHG4B/RABGGTB/RANBP3L/RAP1A/RAPGEF4/RASGRF1/RCC2/RGL1/RGL2/RIMS3/RPH3AL/SBF1/SH3BP4/SH3BP5/SRGAP1/SYTL1/TBC1D13/TBC1D16/TBC1D17/TBC1D8/T…	103
GO-MF	GO:0017048	Rho GTPase binding	50/2966	177/17697	8.57475e-05	0.00316989	0.00276896	ABR/AKAP13/ARHGEF1/ARHGEF10/ARHGEF16/CAV1/CDC42BPB/CDC42SE1/CORO1C/CYFIP1/DAAM2/DIAPH3/DOCK2/DOCK7/DVL2/EPS8L1/FARP1/INF2/ITPKA/ITSN2/MCF2L/OBSCN/PAK1/PAK6/PLEKHG4B/RASGRF1/RCC2/RGL2/SRGAP1/TIAM2/TNFAIP1/VAV2/ARHGEF18/BCR/DOCK4/EXOC1/FMNL3/IQGAP2/ITSN1/KALRN/KIF3B/PAK4/PLEKHG5/PLEKHG6/RALBP1/RASGRF2/SOS2/SRGAP3/STRN3/TRIO	50
GO-MF	GO:0005088	Ras guanyl-nucleotide exchange factor activity	41/2966	137/17697	9.03924e-05	0.00323718	0.00282774	ABR/AKAP13/ARHGEF1/ARHGEF10/ARHGEF16/DENND1C/DENND2C/DENND3/DENND4B/DOCK2/EPS8L1/FARP1/ITSN2/KNDC1/MCF2L/OBSCN/PLEKHG4B/RAP1A/RAPGEF4/RASGRF1/RGL1/RGL2/SBF1/SH3BP5/TIAM2/VAV2/ARHGEF18/BCR/ITSN1/KALRN/PLEKHG5/PLEKHG6/RAB3IP/RASGEF1B/RASGRF2/RASGRP1/RIN3/SBF2/SOS2/TRAPPC5/TRIO	41
GO-MF	GO:0030215	semaphorin receptor binding	12/2966	23/17697	0.000104486	0.00362852	0.00316958	SEMA3E/SEMA5B/SEMA6B/SEMA6C/SEMA7A/SEMA3A/SEMA3C/SEMA4B/SEMA4C/SEMA4D/SEMA5A/SEMA6A	12
GO-MF	GO:0005217	intracellular ligand-gated ion channel activity	15/2966	33/17697	0.00011125	0.00374979	0.00327551	ITPR1/JPH1/JPH3/MCOLN1/RASA3/RYR1/RYR2/TPCN2/TRPV1/CNGA1/CNGA4/ITPR3/KCNA10/MCOLN2/TRPA1	15
GO-MF	GO:0005249	voltage-gated potassium channel activity	29/2966	87/17697	0.000119615	0.00391652	0.00342116	KCNA6/KCNAB2/KCNC1/KCNG1/KCNG4/KCNH1/KCNH6/KCNH8/KCNJ10/KCNJ12/KCNJ15/KCNJ16/KCNJ2/KCNK2/KCNK6/KCNMA1/KCNQ1/KCNT1/KCNT2/KCNU1/KCNV1/KCNA10/KCNC4/KCND2/KCNE3/KCNG2/KCNH2/KCNIP2/KCNJ11	29
GO-MF	GO:0015085	calcium ion transmembrane transporter activity	41/2966	139/17697	0.000128787	0.00409972	0.00358118	ATP2B2/ATP2C2/CACNA1A/CACNA1C/CACNA1H/CACNA1I/CACNB1/CACNG2/CACNG3/CACNG6/CACNG8/CHRNA10/GRIN2A/GRIN2B/ITPR1/JPH1/JPH3/MCOLN1/PDE2A/PKD2L1/RASA3/RYR1/RYR2/SLC8A2/TPCN2/TRPC1/TRPC7/TRPV1/CACNA1G/CACNA2D1/CACNA2D2/CACNB2/CATSPER1/ITPR3/MCOLN2/ORAI1/SLC8A1/TRPA1/TRPC4/TRPM6/TRPM8	41
GO-MF	GO:0005543	phospholipid binding	101/2966	427/17697	0.000136882	0.00423966	0.00370342	ADAP1/ADAP2/AGAP1/ANKFY1/APOC3/ARAP1/ASAP1/BAD/BAIAP3/C2CD2L/CEACAM5/CHMP2A/CLVS1/CPNE7/DAB2IP/DAPP1/DENND1C/DPEP1/DYSF/F10/FCHSD2/GRK5/GSDMA/GSDMB/ITPR1/KCNH1/KCNJ2/KCNQ1/LPAR1/MAPT/MCF2L/NR5A2/NUP62/OBSCN/OSBPL5/PEMT/PIRT/PITPNC1/PITPNM2/PLA2G2A/PLA2G2C/PLA2G4E/PLA2G4F/PLEKHA4/PRKCI/PTAFR/RASAL1/SCIN/SERPINA5/SGIP1/SH3PXD2B/SNX17/SNX22/SNX24/SNX25/SNX6/SNX8/SPTBN1/SPTBN4/SYT2/SYT3/SYT7/TRPV1/UN…	101
GO-MF	GO:0008017	microtubule binding	64/2966	246/17697	0.000144061	0.00434456	0.00379506	CCDC69/CCDC88B/CCDC88C/CLASP1/DNM3/DYSF/EML1/EML3/FTCD/GAS2L2/GLI1/JAKMIP1/JAKMIP3/KATNAL2/KATNB1/KIF19/KIF23/KIF25/LZTS1/MACF1/MAP4K4/MAPRE3/MAPT/MAST1/MTUS1/MX2/PEX14/RCC2/SGIP1/TUBGCP2/TUBGCP3/TUBGCP6/VAPA/APC2/BCL2L11/CAMSAP1/CCDC88A/CEP57/DPYSL2/DST/DYNC1I1/EML5/EML6/EZR/HOOK1/JAKMIP2/KATNA1/KIF13A/KIF15/KIF26A/KIF26B/KIF3B/KIF5A/KIF5C/KLC3/MAP1B/MAP2/MDM1/NDEL1/NEIL2/PPP5C/PRNP/REEP4/TTBK2	64
GO-MF	GO:0030020	extracellular matrix structural constituent conferring tensile strength	17/2966	41/17697	0.000159818	0.00469618	0.0041022	COL11A2/COL13A1/COL15A1/COL1A1/COL21A1/COL2A1/COL4A1/COL4A2/COL5A1/COL5A3/COL6A3/COL8A2/COL9A1/COL9A3/COL12A1/COL23A1/COL24A1	17
GO-MF	GO:0005262	calcium channel activity	37/2966	123/17697	0.000173286	0.00496464	0.00433671	CACNA1A/CACNA1C/CACNA1H/CACNA1I/CACNB1/CACNG2/CACNG3/CACNG6/CACNG8/CHRNA10/GRIN2A/GRIN2B/ITPR1/JPH1/JPH3/MCOLN1/PDE2A/PKD2L1/RASA3/RYR1/RYR2/TPCN2/TRPC1/TRPC7/TRPV1/CACNA1G/CACNA2D1/CACNA2D2/CACNB2/CATSPER1/ITPR3/MCOLN2/ORAI1/TRPA1/TRPC4/TRPM6/TRPM8	37
GO-MF	GO:0015271	outward rectifier potassium channel activity	9/2966	15/17697	0.000195273	0.00545811	0.00476776	KCNK2/KCNMA1/KCNQ1/KCNT1/KCNT2/KCNU1/KCNA10/KCND2/KCNIP2	9
GO-MF	GO:0047555	3',5'-cyclic-GMP phosphodiesterase activity	10/2966	18/17697	0.000203713	0.00555846	0.00485542	PDE11A/PDE1B/PDE2A/PDE6C/PDE8A/PDE9A/PRKAR1A/PRKAR1B/PDE1C/PDE6B	10
GO-MF	GO:0035091	phosphatidylinositol binding	63/2966	245/17697	0.000229439	0.00591999	0.00517122	ADAP1/ADAP2/ANKFY1/ARAP1/ASAP1/C2CD2L/CEACAM5/CLVS1/DAB2IP/DAPP1/DENND1C/DPEP1/FCHSD2/GSDMA/GSDMB/ITPR1/KCNH1/KCNJ2/KCNQ1/MAPT/MCF2L/OBSCN/OSBPL5/PIRT/PITPNC1/PITPNM2/PLEKHA4/SCIN/SH3PXD2B/SNX17/SNX22/SNX24/SNX25/SNX6/SNX8/SYT7/TRPV1/WIPI2/ZCCHC2/ZFYVE28/ACTN2/APPL1/CCDC88A/COMMD1/EXOC1/FERMT2/HIP1R/IQGAP2/ITPR3/MREG/PARD3/PARD3B/PIGK/PLCZ1/SBF2/SGK3/SNX13/SNX29/SNX9/SYT9/TECPR1/TLN1/TWF1	63
GO-MF	GO:0015276	ligand-gated ion channel activity	40/2966	138/17697	0.00023246	0.00591999	0.00517122	CHRNA10/GABRB1/GABRD/GABRR1/GLRA1/GRIA1/GRID2/GRIK5/GRIN2A/GRIN2B/ITPR1/JPH1/JPH3/KCNJ10/KCNJ12/KCNJ15/KCNJ16/KCNJ2/KCNK6/MCOLN1/P2RX1/P2RX2/PTK2B/RASA3/RYR1/RYR2/SCNN1D/SCNN1G/SLC17A7/TPCN2/TRPV1/CNGA1/CNGA4/GRIK2/ITPR3/KCNA10/KCNH2/KCNJ11/MCOLN2/TRPA1	40
GO-MF	GO:0022834	ligand-gated channel activity	40/2966	138/17697	0.00023246	0.00591999	0.00517122	CHRNA10/GABRB1/GABRD/GABRR1/GLRA1/GRIA1/GRID2/GRIK5/GRIN2A/GRIN2B/ITPR1/JPH1/JPH3/KCNJ10/KCNJ12/KCNJ15/KCNJ16/KCNJ2/KCNK6/MCOLN1/P2RX1/P2RX2/PTK2B/RASA3/RYR1/RYR2/SCNN1D/SCNN1G/SLC17A7/TPCN2/TRPV1/CNGA1/CNGA4/GRIK2/ITPR3/KCNA10/KCNH2/KCNJ11/MCOLN2/TRPA1	40
GO-MF	GO:0060090	molecular adaptor activity	61/2966	237/17697	0.000278125	0.00692893	0.00605255	ADAP2/AKAP13/ANK1/AP2A2/AP2B1/ARRDC1/BAIAP2/BICD2/CAV1/CHN2/COL11A2/COL8A2/CUX1/DAB2IP/DVL2/EIF3B/EVPL/FRMD4A/FSCN3/GATAD2A/GRB10/ITSN2/LASP1/MAPK8IP2/MAPT/MLPH/NCK2/OBSL1/PDE4DIP/PTPN11/RPTOR/SH2D1B/SORBS2/SPSB1/SPSB4/AIMP2/AKAP6/ANK2/ANK3/AP2M1/ARRB2/AXIN1/CNOT1/CRADD/DLG1/GAB1/HIP1R/ITSN1/MAGI1/NUFIP1/PEX3/PIK3R1/RBM14/SASH1/SHB/SHC1/SUMO1/TELO2/TJP2/TP53BP2/TRAT1	61
GO-MF	GO:0005178	integrin binding	38/2966	132/17697	0.000381639	0.00930548	0.00812852	ACTN3/ADAMTS8/CASR/CD81/COL5A1/FAP/FBLN5/FN1/FRMD5/ICAM5/ITGA3/ITGA5/ITGB4/KDR/LAMA5/LTBP4/MMP14/PRKCA/SEMA7A/SFRP2/SYK/TIMP2/TNXB/TSPAN8/UTRN/VTN/ACTN2/CDH17/DST/EGFR/FGF1/ILK/ITGB8/NRG1/PTN/PXN/THBS1/TLN1	38
GO-MF	GO:1901681	sulfur compound binding	63/2966	250/17697	0.000413568	0.00987394	0.00862507	ACADVL/ADAMTS8/ADAMTSL5/AGRN/APLP2/CHST15/COL13A1/COL5A1/COL5A3/CRISPLD2/DLD/FGFRL1/FN1/GLRA1/HRG/KNG1/LANCL1/LGR6/LPL/LRP1/LRPAP1/LRTM2/NELL1/PCOLCE/PCSK6/PRELP/PTPRF/PTPRS/RTN4RL1/RYR2/SAA1/SERPINA5/SERPINC1/SFRP1/SLIT1/SMOC2/SOST/TGFBR3/TNXB/VEGFA/VTN/ACAD9/ACBD3/ACOT7/APOB/CD34/DBI/FGF1/FGFR4/HLCS/NAV2/PC/PCCA/PRG2/PRMT1/PTN/REG4/SELL/SEMA5A/SERPINE2/SUV39H2/THBS1/THBS2	63
GO-MF	GO:0030674	protein binding, bridging	46/2966	170/17697	0.000465628	0.01089	0.00951262	ADAP2/ANK1/AP2A2/AP2B1/ARRDC1/BAIAP2/BICD2/CAV1/CHN2/COL11A2/COL8A2/CUX1/DVL2/EVPL/FRMD4A/FSCN3/GATAD2A/GRB10/ITSN2/LASP1/MAPT/MLPH/NCK2/OBSL1/PTPN11/RPTOR/SH2D1B/SORBS2/SPSB1/SPSB4/ANK2/ANK3/AP2M1/CRADD/GAB1/HIP1R/NUFIP1/PEX3/PIK3R1/RBM14/SHB/SHC1/SUMO1/TJP2/TP53BP2/TRAT1	46
GO-MF	GO:0051393	alpha-actinin binding	15/2966	37/17697	0.000514668	0.0117962	0.0103042	CACNA1C/LDB3/MYBPC2/MYOM2/OBSL1/PALLD/PKD2L1/PPARG/RARA/C10orf90/KCNN2/MAGI1/PDLIM1/PDLIM3/PDLIM5	15
GO-MF	GO:0016247	channel regulator activity	40/2966	144/17697	0.000602654	0.013542	0.0118292	CACNG2/CACNG3/CACNG6/CACNG8/CAV1/DPP10/DPP6/GNB2/GPLD1/GRM7/HPCAL4/ITPR1/KCNAB2/KCNIP4/KCNMB3/KCNV1/NEDD4L/NPY/NPY2R/NRXN1/PRKCZ/PRKG1/SCN1B/SNF8/STX8/TRPV1/YWHAH/CRISP1/DLG1/GEM/GRM3/KCNE3/KCNIP2/PACSIN3/RASA1/SGK3/SRI/SUMO1/TMPRSS3/TNNI3	40
GO-MF	GO:0004721	phosphoprotein phosphatase activity	48/2966	182/17697	0.000663394	0.0146202	0.012771	ACP1/CDC14A/CDC14B/CTDSPL/DUSP12/DUSP13/DUSP28/EYA4/LHPP/MTMR14/PPM1H/PPP1CC/PPP1R3B/PPP1R3C/PTP4A2/PTPN11/PTPN12/PTPN23/PTPRE/PTPRF/PTPRK/PTPRN2/PTPRO/PTPRS/SBF1/SSH1/SSU72/CDC25C/CTDSPL2/DLG1/DNAJC6/DUSP4/EYA3/MTMR3/MTMR7/PHLPP2/PPM1A/PPP1CA/PPP2CA/PPP2R2A/PPP2R5D/PPP3CA/PPP5C/PTPDC1/PTPN14/PTPN6/PTPRD/PTPRG	48
GO-MF	GO:0008066	glutamate receptor activity	12/2966	27/17697	0.00069502	0.0146816	0.0128246	GRIA1/GRID2/GRIK5/GRIN2A/GRIN2B/GRM4/GRM7/GRM8/PTK2B/GRIK2/GRM3/GRM6	12
GO-MF	GO:0005313	L-glutamate transmembrane transporter activity	8/2966	14/17697	0.000710395	0.0146816	0.0128246	SLC17A6/SLC17A7/SLC17A8/SLC25A13/SLC1A7/SLC25A22/SLC38A7/SLC7A11	8
GO-MF	GO:0015172	acidic amino acid transmembrane transporter activity	8/2966	14/17697	0.000710395	0.0146816	0.0128246	SLC17A6/SLC17A7/SLC17A8/SLC25A13/SLC1A7/SLC25A22/SLC38A7/SLC7A11	8
GO-MF	GO:0004725	protein tyrosine phosphatase activity	30/2966	100/17697	0.000717424	0.0146816	0.0128246	ACP1/CDC14A/CDC14B/DUSP12/DUSP13/DUSP28/EYA4/MTMR14/PTP4A2/PTPN11/PTPN12/PTPN23/PTPRE/PTPRF/PTPRK/PTPRN2/PTPRO/PTPRS/SSH1/CDC25C/DNAJC6/DUSP4/EYA3/MTMR3/MTMR7/PTPDC1/PTPN14/PTPN6/PTPRD/PTPRG	30
GO-MF	GO:0042805	actinin binding	17/2966	46/17697	0.000795955	0.0160029	0.0139788	CACNA1C/LDB3/MICALL2/MYBPC2/MYOM2/OBSL1/PALLD/PKD2L1/PPARG/RARA/C10orf90/CSRP3/KCNN2/MAGI1/PDLIM1/PDLIM3/PDLIM5	17
GO-MF	GO:0005089	Rho guanyl-nucleotide exchange factor activity	25/2966	79/17697	0.000822577	0.0160291	0.0140017	ABR/AKAP13/ARHGEF1/ARHGEF10/ARHGEF16/DOCK2/EPS8L1/FARP1/ITSN2/MCF2L/OBSCN/PLEKHG4B/RASGRF1/RGL2/TIAM2/VAV2/ARHGEF18/BCR/ITSN1/KALRN/PLEKHG5/PLEKHG6/RASGRF2/SOS2/TRIO	25
GO-MF	GO:0051015	actin filament binding	51/2966	198/17697	0.000825232	0.0160291	0.0140017	ABLIM2/ADD3/CAPG/CORO1C/CTNNA2/CTTN/CYFIP1/DBN1/DBNL/FSCN3/LASP1/MACF1/MARCKS/MICALL2/MYBPC2/MYH10/MYH7B/MYO1D/MYOM2/NEB/NEBL/OBSL1/PKNOX2/SAMD14/SCIN/SHROOM3/SPTB/SYNE1/TMEM201/UTRN/WASL/ABL2/ACTN2/ADD1/CACNB2/CAPZB/COTL1/EGFR/EZR/FERMT2/GAS7/HCLS1/HIP1R/IQGAP2/MYH1/PLS1/SVIL/TLN1/TNNC1/TNNI3/TWF1	51
GO-MF	GO:0001227	DNA-binding transcription repressor activity, RNA polymerase II-specific	60/2966	242/17697	0.00086648	0.0165498	0.0144565	AEBP1/BCL6B/CREB3L1/CUX2/DEAF1/DLX4/ETS2/ETV3L/FEZF2/FOXK1/FOXK2/HIC1/HOXB13/LRRFIP1/MSX1/MYC/MYT1L/NR2E1/OVOL2/PCGF6/PPARG/SARNP/SATB1/TBX18/TCF7/ZBTB16/ZEB2/ZFHX3/ZFPM1/ZKSCAN3/ZNF746/CREM/CTCF/ESRRA/ETV6/FOXO3/GLIS1/GSC/HIVEP1/HOXA2/HSF1/IRF3/JARID2/MLX/MSX2/MXD1/MXI1/NFATC2/NR1D1/POU4F2/PPARA/PPARD/TCF21/TCF3/TGIF1/ZBTB20/ZBTB7A/ZEB1/ZNF131/ZNF148	60
GO-MF	GO:0046332	SMAD binding	25/2966	80/17697	0.00100883	0.0189528	0.0165557	ACVR1B/ACVR1C/CREB3L1/MAGI2/PRDM16/RANBP3L/RNF111/SMAD3/SMAD6/TGFBR3/TGFBRAP1/ZC3H3/ZEB2/AXIN1/BMP2/DDX5/JUN/MYOCD/PPM1A/SKI/SMAD2/SMAD7/SMURF2/TGIF1/ZBTB7A	25
GO-MF	GO:0004114	3',5'-cyclic-nucleotide phosphodiesterase activity	12/2966	28/17697	0.00103219	0.0190789	0.0166658	PDE11A/PDE1B/PDE2A/PDE4C/PDE4D/PDE6C/PDE8A/PDE9A/PRKAR1A/PRKAR1B/PDE1C/PDE6B	12
GO-MF	GO:0043394	proteoglycan binding	14/2966	36/17697	0.00127738	0.0232361	0.0202971	AGRN/COL2A1/COL5A1/COL5A3/FN1/HRG/LPL/LRP1/PTPRF/PTPRS/NID1/PTN/SEMA5A/THBS1	14
GO-MF	GO:0001784	phosphotyrosine residue binding	15/2966	40/17697	0.00134165	0.024024	0.0209854	NCK2/PIK3R3/PLCG2/PTPN11/SHD/SYK/VAV2/ZAP70/ABL2/PIK3R1/PIK3R2/PTPN6/RASA1/SHB/SHC1	15
GO-MF	GO:0005246	calcium channel regulator activity	17/2966	48/17697	0.00138115	0.0243507	0.0212708	CACNG6/CACNG8/GNB2/GRM7/HPCAL4/ITPR1/NPY/NPY2R/NRXN1/PRKG1/CRISP1/GEM/GRM3/PACSIN3/SGK3/SRI/TNNI3	17
GO-MF	GO:0008201	heparin binding	44/2966	169/17697	0.00143592	0.0246128	0.0214997	ADAMTS8/ADAMTSL5/APLP2/COL13A1/COL5A1/COL5A3/CRISPLD2/FGFRL1/FN1/HRG/KNG1/LGR6/LPL/LRPAP1/LRTM2/NELL1/PCOLCE/PCSK6/PRELP/PTPRF/PTPRS/RTN4RL1/SAA1/SERPINA5/SERPINC1/SFRP1/SLIT1/SMOC2/SOST/TGFBR3/TNXB/VEGFA/VTN/APOB/FGF1/FGFR4/NAV2/PRG2/PTN/REG4/SELL/SERPINE2/THBS1/THBS2	44
GO-MF	GO:0031406	carboxylic acid binding	49/2966	193/17697	0.00143897	0.0246128	0.0214997	ACOX3/ACOXL/AGRN/ALB/CASR/CD44/CRABP2/CYP26C1/CYP4F11/DDAH2/DDC/EGLN2/FTCD/GLRA1/GOT1/GRIN2B/GRM7/HAPLN3/HAPLN4/HNF4A/HYAL2/NCAN/NR2F2/OXER1/P4HA3/PPARG/RARA/SERPINA5/SHMT2/STAB2/VDR/ACAN/C1QBP/CYP26A1/FABP4/GLUL/HLCS/NOS3/P4HA1/P4HTM/PC/PCCA/PLOD1/PLOD2/PPARA/PPARD/TDO2/TH/UBR1	49
GO-MF	GO:0004112	cyclic-nucleotide phosphodiesterase activity	12/2966	29/17697	0.00149469	0.0251899	0.0220039	PDE11A/PDE1B/PDE2A/PDE4C/PDE4D/PDE6C/PDE8A/PDE9A/PRKAR1A/PRKAR1B/PDE1C/PDE6B	12
GO-MF	GO:0099106	ion channel regulator activity	33/2966	118/17697	0.00153137	0.025434	0.0222171	CACNG6/CACNG8/CAV1/DPP10/DPP6/GNB2/GRM7/HPCAL4/ITPR1/KCNAB2/KCNIP4/KCNMB3/KCNV1/NEDD4L/NPY/NPY2R/NRXN1/PRKCZ/PRKG1/SCN1B/STX8/CRISP1/DLG1/GEM/GRM3/KCNE3/KCNIP2/PACSIN3/RASA1/SGK3/SRI/SUMO1/TNNI3	33
GO-MF	GO:0060589	nucleoside-triphosphatase regulator activity	79/2966	344/17697	0.00169645	0.0277733	0.0242605	ABR/ADAP1/ADAP2/AGAP1/AGAP3/ARAP1/ARFGAP1/ARHGAP12/ARHGAP20/ARHGAP22/ARHGAP27/ARHGEF1/ARL2BP/ASAP1/BAG3/BRSK2/CDC42SE1/CHN2/DAB2IP/DEPDC1B/DGKI/DNAJB4/DOCK2/EVI5L/GMIP/GTF2H4/RALGDS/RANBP3L/RAP1GAP2/RASA3/RASAL1/RGS10/RGS12/RGS9/SH3BP4/SIPA1L3/SRGAP1/STARD13/TBC1D13/TBC1D16/TBC1D17/TBC1D8/TBCD/TIAM2/TNK2/WASL/WNT11/ADPRH/ALS2CL/ARHGAP10/ARHGAP24/ARHGAP26/ARHGAP8/BCR/BNIP2/DLC1/DNAJB6/DNAJC1/DOCK4…	79
GO-MF	GO:0030695	GTPase regulator activity	71/2966	304/17697	0.00178674	0.0285217	0.0249142	ABR/ADAP1/ADAP2/AGAP1/AGAP3/ARAP1/ARFGAP1/ARHGAP12/ARHGAP20/ARHGAP22/ARHGAP27/ARHGEF1/ARL2BP/ASAP1/CDC42SE1/CHN2/DAB2IP/DEPDC1B/DGKI/DOCK2/EVI5L/GMIP/RALGDS/RANBP3L/RAP1GAP2/RASA3/RASAL1/RGS10/RGS12/RGS9/SH3BP4/SIPA1L3/SRGAP1/STARD13/TBC1D13/TBC1D16/TBC1D17/TBC1D8/TBCD/TIAM2/TNK2/WASL/WNT11/ADPRH/ALS2CL/ARHGAP10/ARHGAP24/ARHGAP26/ARHGAP8/BCR/BNIP2/DLC1/DOCK4/IQGAP2/JUN/PLEKHG6/PREB/RABEP1/RALBP1/…	71
GO-MF	GO:0051879	Hsp90 protein binding	15/2966	41/17697	0.00179194	0.0285217	0.0249142	CYP1A1/KDR/MAPT/NUP62/PACRG/ARNTL/EIF2AK3/ERN1/HIF1A/HSF1/NOD2/NPAS2/PPP5C/TELO2/TSC2	15
GO-MF	GO:0035259	glucocorticoid receptor binding	8/2966	16/17697	0.00221828	0.0343986	0.0300478	ETS2/NCOR2/NR4A1/SMAD3/STAT5B/YWHAH/NR4A2/SUMO1	8
GO-MF	GO:0015179	L-amino acid transmembrane transporter activity	18/2966	54/17697	0.0022212	0.0343986	0.0300478	CTNS/SLC17A6/SLC17A7/SLC17A8/SLC25A13/SLC25A29/SLC6A5/SLC7A10/SLC7A9/SLC15A4/SLC1A7/SLC25A22/SLC36A4/SLC38A7/SLC6A9/SLC7A1/SLC7A11/SLC7A2	18
GO-MF	GO:0051018	protein kinase A binding	17/2966	50/17697	0.00229377	0.0345876	0.0302129	AKAP13/AKAP8L/DACT2/DACT3/KCNQ1/PRKAR1A/PRKAR1B/RARA/RYR2/WASF2/ACBD3/AKAP11/AKAP6/ARFGEF1/EZR/PRKACA/PRKACB	17
GO-MF	GO:0098632	cell-cell adhesion mediator activity	17/2966	50/17697	0.00229377	0.0345876	0.0302129	BAIAP2/BAIAP2L1/DSC2/DSCAML1/EPCAM/PALLD/ROBO3/GLDN/LRRC4C/NFASC/NPTN/NTNG1/PAK4/PDLIM1/PDLIM5/PPP1CA/S100A11	17
GO-MF	GO:0005172	vascular endothelial growth factor receptor binding	7/2966	13/17697	0.00246947	0.0367533	0.0321047	CADM4/CDH5/DAB2IP/ITGA5/VEGFA/CD2AP/PDCL3	7
GO-MF	GO:0098631	cell adhesion mediator activity	19/2966	59/17697	0.00265918	0.0387426	0.0338424	BAIAP2/BAIAP2L1/DSC2/DSCAML1/EPCAM/ITGA11/PALLD/ROBO3/GLDN/ITGA1/LRRC4C/NFASC/NPTN/NTNG1/PAK4/PDLIM1/PDLIM5/PPP1CA/S100A11	19
GO-MF	GO:0003714	transcription corepressor activity	57/2966	238/17697	0.00267074	0.0387426	0.0338424	AEBP1/CBFA2T3/DAXX/DNMT3A/GON4L/HDAC4/MXD4/MYBBP1A/N4BP2L2/NAB2/NACC2/NANOG/NCOR2/NR2F2/PEX14/RARA/RUNX1T1/SMARCA4/SUFU/TLE2/TLE3/TLE4/TSG101/WTIP/ZMYND11/ZMYND8/ATF7IP/C1QBP/CCND1/CENPJ/CITED2/CREG1/CTCF/DDX54/GMNN/HIRA/KCTD1/LHX1/MXD1/MXI1/NR1D1/PARP9/PIAS4/POU4F2/RERE/RYBP/SF1/SFMBT1/SIRT1/SKI/SMYD1/TFCP2L1/TGIF1/TOB2/ZBTB7A/ZEB1/ZNF653	57
GO-MF	GO:0019902	phosphatase binding	46/2966	185/17697	0.00306096	0.0437771	0.0382402	ANK1/ANKLE2/BAD/CADM4/CDH5/DAB2IP/FLT4/KCNQ1/MAGI2/MAP3K5/MAPT/PHACTR3/PPARG/PPP1CC/PPP1R3C/PTK2/SFI1/SLC6A3/SMAD3/SPTBN4/SYK/AKAP11/CDH2/CLEC12B/CNST/DLG1/EGFR/EIF2AK3/FCRL3/ITGA1/LGALS3/MTMR3/NFATC2/PARD3/PHACTR4/PIK3R1/PIK3R2/PPARA/PPP1CA/PPP2R2A/PXN/SBF2/SMAD2/STRN3/TSC2/VRK3	46
GO-MF	GO:0033293	monocarboxylic acid binding	20/2966	64/17697	0.0030942	0.0437771	0.0382402	ACOX3/ACOXL/ALB/CRABP2/CYP26C1/CYP4F11/HNF4A/NR2F2/OXER1/PPARG/RARA/SERPINA5/VDR/CYP26A1/FABP4/HLCS/PC/PCCA/PPARA/PPARD	20
GO-MF	GO:0043177	organic acid binding	50/2966	205/17697	0.00318224	0.0444738	0.0388487	ACOX3/ACOXL/AGRN/ALB/CASR/CD44/CRABP2/CYP26C1/CYP4F11/DDAH2/DDC/EGLN2/FTCD/GLRA1/GOT1/GRIN2B/GRM7/HAPLN3/HAPLN4/HNF4A/HYAL2/NCAN/NR2F2/OXER1/P4HA3/PPARG/RARA/RYR2/SERPINA5/SHMT2/STAB2/VDR/ACAN/C1QBP/CYP26A1/FABP4/GLUL/HLCS/NOS3/P4HA1/P4HTM/PC/PCCA/PLOD1/PLOD2/PPARA/PPARD/TDO2/TH/UBR1	50
GO-MF	GO:0005001	transmembrane receptor protein tyrosine phosphatase activity	8/2966	17/17697	0.00357899	0.0488276	0.0426519	PTPRE/PTPRF/PTPRK/PTPRN2/PTPRO/PTPN6/PTPRD/PTPRG	8
GO-MF	GO:0019198	transmembrane receptor protein phosphatase activity	8/2966	17/17697	0.00357899	0.0488276	0.0426519	PTPRE/PTPRF/PTPRK/PTPRN2/PTPRO/PTPN6/PTPRD/PTPRG	8
