# Supplementary material for: Integrated Analysis of DNA methylation and transcriptome profile to identify key features of age-related macular degeneration
Source: Bioengineered. 2021 Sep 27;12(1):7061–78. doi: 10.1080/21655979.2021.1976502 (PMC8806579; doi:10.1080/21655979.2021.1976502)
Supplement: Supplemental Material [file KBIE_A_1976502_SM4952.zip › supplementary/Supplement Table S8.xlsx]

## Sheet: Sheet1
Table S8. Gene list and CpGs list of EI and ES genes
Type	cpg	Gene	deltaBeta	Methylation-PValue	Expression-log2FC	Expression-Pvalue	CHR	MAPINFO	Strand	Type	feature	cgi
EI	cg09414633	APC2	-0.00652035	0.00635627	0.84075	0.00244636	19	1449922	R	II	TSS1500	shore
EI	cg15089846	COL12A1	-0.0156902	0.000651351	0.92677	5.75874e-05	6	75798778	F	II	Body	shelf
EI	cg15963070	CTNNA2	-0.0228501	0.00386642	1.12719	0.000490198	2	80341377	F	II	Body	opensea
EI	cg16625916	CTNNA2	-0.0073516	0.00612048	1.12719	0.000490198	2	80085213	R	I	Body	opensea
EI	cg17646721	CTNNA2	-0.0124072	0.00502032	1.12719	0.000490198	2	80197796	F	II	Body	opensea
EI	cg08164484	DAB1	-0.0280138	0.00225668	0.880038	0.00290433	1	58713941	F	II	5'UTR	shore
EI	cg07877645	FAM135B	-0.012232	0.00530728	0.701437	0.0446274	8	139402000	F	II	5'UTR	opensea
EI	cg04500312	FGF1	-0.0104963	0.00559709	0.671392	0.0078784	5	142054663	F	I	5'UTR	opensea
EI	cg07145531	FGF1	-0.00919135	0.000671481	0.671392	0.0078784	5	141993716	R	II	5'UTR	opensea
EI	cg19558802	GLDN	-0.0982295	0.00591684	0.681038	0.0134314	15	51695713	R	II	Body	opensea
EI	cg20986307	GPD1	-0.0248151	0.00615806	0.666325	0.0280632	12	50504698	R	II	3'UTR	shore
EI	cg26656452	HABP2	-0.00665436	0.0056461	1.42071	0.00115317	10	115313165	F	II	Body	opensea
EI	cg26547924	KCNK2	-0.0111294	0.00297864	0.945051	0.0182605	1	215256870	F	I	Body	shore
EI	cg10519241	LIX1	-0.018204	0.00289396	1.01138	0.00817403	5	96432518	F	II	Body	opensea
EI	cg07733800	NCAM1	-0.0280363	0.000733416	0.588304	0.0162575	11	112831841	F	II	TSS200	shore
EI	cg04523291	OXTR	-0.0342256	0.00948965	1.55618	0.000167975	3	8809501	F	II	Body	island
EI	cg02192228	OXTR	-0.0380682	0.00199887	1.55618	0.000167975	3	8809536	R	II	Body	island
EI	cg04943586	RFX4	-0.0336568	0.0061348	1.12197	0.0233412	12	106993938	F	II	TSS1500	opensea
EI	cg17851046	RFX4	-0.0167316	0.00693807	1.12197	0.0233412	12	106979078	R	II	Body	shore
EI	cg06746492	SCN7A	-0.0241676	0.00228608	0.69891	0.0283148	2	167344555	F	II	TSS1500	opensea
EI	cg12114933	THBS2	-0.038488	0.00143389	0.751342	0.0489544	6	169631139	R	II	Body	shore
EI	cg11812071	TNFAIP3	-0.0226503	0.00153322	0.942047	0.0247683	6	138200097	F	II	Body	opensea
EI	cg08466517	TNIP3	-0.0155521	0.00179686	2.62756	1.47623e-15	4	122138632	F	II	TSS1500	opensea
EI	cg14531072	ZBBX	-0.00770549	0.00650719	1.14198	0.0293271	3	167047201	F	II	Body	opensea
ES	cg10375016	ATP8B4	0.0104102	0.00644489	-0.690525	0.00109656	15	50282326	F	II	Body	opensea
ES	cg05046589	BAMBI	0.077887	0.00982762	-0.591798	0.0144956	10	28970534	F	II	Body	shelf
ES	cg11153872	CALCA	0.0137725	0.00961583	-4.70231	0.0081519	11	14995142	F	I	TSS1500	island
ES	cg00791548	CAPN13	0.0458912	0.00216874	-2.16849	0.001396	2	30966534	R	II	Body	opensea
ES	cg01477015	CD19	0.013638	0.00548627	-0.718779	0.0392781	16	28948319	F	I	Body	island
ES	cg21505334	CEACAM5	0.0156131	0.00324213	-13.2721	5.88244e-11	19	42213020	R	II	Body	opensea
ES	cg15825856	DEPDC1B	0.0500675	0.00455392	-1.07203	0.028062	5	59992788	R	II	Body	shelf
ES	cg24254937	E2F2	0.0520201	0.00212225	-1.42154	0.0131445	1	23858301	F	II	TSS1500	shore
ES	cg03210866	EPCAM	0.0403281	0.00317356	-2.73334	0.00357757	2	47597188	R	II	Body	island
ES	cg06411129	GALNT9	0.0294701	1.0342e-05	-0.810537	0.0436971	12	132695392	R	I	Body	shore
ES	cg18843062	GALNT9	0.017911	0.00972761	-0.810537	0.0436971	12	132685606	R	II	Body	shelf
ES	cg15447912	GALNT9	0.032813	0.0054185	-0.810537	0.0436971	12	132857715	F	II	Body	shore
ES	cg23158189	GALNT9	0.0293307	0.000785019	-0.810537	0.0436971	12	132845336	F	I	Body	shore
ES	cg16186918	GALNT9	0.0343595	0.00347479	-0.810537	0.0436971	12	132848789	F	II	Body	island
ES	cg20321706	GALNT9	0.0143233	0.00515771	-0.810537	0.0436971	12	132845874	R	I	Body	island
ES	cg15358984	GALNT9	0.0470153	0.00188931	-0.810537	0.0436971	12	132845530	F	II	Body	shore
ES	cg00136077	GALNT9	0.0115064	0.00998828	-0.810537	0.0436971	12	132832440	F	II	Body	shore
ES	cg09339194	GATA5	0.0291582	0.0055663	-0.627566	0.0212329	20	61051585	F	I	TSS1500	island
ES	cg19051042	KRT19	0.0344216	0.00128584	-1.86561	0.0134314	17	39680319	R	II	Body	shelf
ES	cg22705386	MEST	0.0454552	0.00754302	-0.648111	0.0308988	7	130131797	R	II	5'UTR	island
ES	cg15896939	RAB25	0.0407626	0.00556582	-3.9284	0.0028346	1	156030809	R	II	TSS200	opensea
ES	cg16408593	VTCN1	0.00844109	0.0064696	-3.39463	0.0049428	1	117753591	R	II	TSS200	opensea
ES	cg09035152	VTCN1	0.0109564	0.00678397	-3.39463	0.0049428	1	117730902	F	II	Body	opensea
