# Supplementary material for: Integrated Analysis of DNA methylation and transcriptome profile to identify key features of age-related macular degeneration
Source: Bioengineered. 2021 Sep 27;12(1):7061–78. doi: 10.1080/21655979.2021.1976502 (PMC8806579; doi:10.1080/21655979.2021.1976502)
Supplement: Supplemental Material [file KBIE_A_1976502_SM4952.zip › supplementary/Supplement Table S9.xlsx]

## Sheet: DNA methylation predictors
Table S9. The variable importance for DNA methylation predictors and gene expression predictors.
Order	CpGs	AMD	Control	MeanDecreaseAccuracy	MeanDecreaseGini
1	cg17646721	0.0128779	0.00983333	0.0112373	0.784984
2	cg26547924	0.00793849	0.00709524	0.00794695	0.746678
3	cg06411129	0.0110983	0.00751984	0.00939961	0.721781
4	cg08164484	0.00928589	0.00505952	0.00711038	0.671568
5	cg10519241	0.00915133	-0.000775794	0.00448305	0.633973
6	cg14531072	0.00125812	0.00661706	0.00386275	0.622197
7	cg07733800	0.00666089	0.0070496	0.00678214	0.599408
8	cg01477015	0.0041829	0.0108373	0.00634612	0.58765
9	cg22705386	0.00483802	0.00484921	0.00499966	0.576494
10	cg07877645	-7.53968e-05	0.00263889	0.00214695	0.540917
11	cg15358984	0.00130339	0.00166847	0.00126486	0.540211
12	cg26656452	-0.0011728	0.00870833	0.00262231	0.52248
13	cg09035152	0.00632996	-0.000547619	0.00434918	0.497124
14	cg06746492	0.00514502	0.00531151	0.00462791	0.494489
15	cg24254937	0.00394493	0.00579167	0.00448966	0.494213
16	cg12114933	0.00129075	0.00702958	0.00308556	0.48315
17	cg04943586	0.00691896	0.00785119	0.00802688	0.465518
18	cg17851046	0.00138312	0.00438294	0.00324211	0.457913
19	cg16408593	0.0079825	0.00161111	0.00546638	0.455443
20	cg03210866	0.00247174	0.000847222	0.00126096	0.45427
21	cg23158189	0.00600794	-0.000386905	0.00326437	0.446382
22	cg04500312	0.000555556	0.0027619	0.00156221	0.429057
23	cg15963070	0.00143759	0.0143313	0.00594204	0.426162
24	cg15089846	0.00350216	0.00623611	0.00466091	0.42455
25	cg02192228	0.00825198	0.00199405	0.00532247	0.404411
26	cg00136077	0.00306391	0.00565675	0.00444863	0.403575
27	cg09339194	0.00437302	0.00505357	0.00405408	0.401276
28	cg11153872	0.00252778	5.95238e-06	0.0011644	0.401014
29	cg16186918	0.0015873	0.00617641	0.00340436	0.398491
30	cg19558802	-0.00303373	0.00216667	-0.000856577	0.393424
31	cg08466517	0.00379798	0.00908929	0.00623048	0.393103
32	cg15447912	0.00446764	0.00180556	0.00310825	0.390285
33	cg11812071	0.00653968	0.0113115	0.00785961	0.389415
34	cg20321706	0.000745851	0.00290079	0.00151475	0.385381
35	cg05046589	0.0040101	-0.00121627	0.00186343	0.368177
36	cg19051042	0.00126539	-0.000152778	0.000771479	0.358501
37	cg16625916	0.000944195	0.00338294	0.00198313	0.358079
38	cg10375016	-0.0011847	-0.0024504	-0.00167204	0.347614
39	cg04523291	0.0035882	0.00366071	0.00383619	0.336104
40	cg07145531	0.00329322	0.00153571	0.00265835	0.332279
41	cg20986307	0.000600649	0.00522817	0.00279314	0.332188
42	cg15896939	0.00235931	0.00056746	0.00118493	0.327248
43	cg21505334	0.000134976	0.00226984	0.00129015	0.31502
44	cg18843062	0.000593434	0.00409921	0.00170011	0.299122
45	cg09414633	0.00350812	0.00200794	0.0027152	0.292759
46	cg00791548	0.00120455	0.00216667	0.00150757	0.277298
47	cg15825856	0.00159127	0.00231151	0.00172082	0.243174

## Sheet: Gene expression predictors
Table S6 The variable importance for DNA methylation predictors and gene expression predictors
Order	Gene	AMD	Control	MeanDecreaseAccuracy	MeanDecreaseGini
1	GPD1	0.0322847	0.00925565	0.0141165	3.54083
2	SCN7A	0.0414297	0.010935	0.0169466	3.33194
3	COL12A1	0.0154641	0.00716561	0.00895923	3.12413
4	ATP8B4	0.0143708	0.00424477	0.00615346	2.33976
5	GLDN	0.0133167	0.00571616	0.00693332	2.17547
6	FGF1	0.0189773	0.00290698	0.0058881	2.16886
7	APC2	0.00836412	0.00441768	0.00516483	2.00462
8	GALNT9	0.0120105	0.00163577	0.00371302	1.60244
9	KCNK2	0.00712336	0.00542385	0.00609602	1.50592
10	BAMBI	0.00135931	0.00159724	0.00143121	1.44346
11	DEPDC1B	0.00364062	0.00128619	0.00191478	1.19826
12	NCAM1	0.00616553	0.00300879	0.00351638	1.14507
13	FAM135B	-0.00341059	-8.49269e-05	-0.00110345	1.11941
14	OXTR	-0.00466944	0.000454744	-0.000426918	1.06817
15	THBS2	0.00345503	0.00299325	0.0031175	1.0347
16	GATA5	0.00625155	0.00375045	0.00434176	1.01713
17	CD19	0.00686712	-0.000529516	0.0010001	0.98086
18	E2F2	0.000773019	0.00101632	0.00114731	0.96102
19	TNFAIP3	-0.00135305	0.00153315	0.00106189	0.885915
20	ZBBX	0.000215299	0.00325384	0.00273184	0.87045
21	DAB1	0.000131133	0.00184612	0.00154766	0.804301
22	KRT19	0.00242509	-7.9303e-05	0.000298773	0.689681
23	CALCA	-0.000856962	0.000854135	0.000602617	0.675724
24	MEST	-0.00303409	-0.000840415	-0.00134653	0.646063
25	TNIP3	0.00308202	-4.84111e-06	0.000531494	0.642124
26	CAPN13	0.00310817	-0.000294859	0.000365066	0.592534
27	CTNNA2	-0.00221037	0.00331974	0.00212856	0.558502
28	HABP2	0.000379274	0.000443337	0.000379926	0.495882
29	VTCN1	-2.62238e-05	7.10159e-05	0.000192098	0.464496
30	EPCAM	0.00198449	0.000157442	0.000536365	0.446546
31	RFX4	0.000156566	0.000324158	0.00023305	0.376515
32	LIX1	0.00255772	1.40691e-05	0.000536949	0.36391
33	RAB25	-0.00135732	0.000428699	9.55657e-05	0.296332
34	CEACAM5	0.0005	0.000116279	0.000188679	0.0869956
